# Supplementary material for: Phosphate‐limited ocean regions select for bacterial populations enriched in the carbon–phosphorus lyase pathway for phosphonate degradation
Source: Environ Microbiol. 2019 May 27;21(7):2402–14. doi: 10.1111/1462-2920.14628 (PMC6852614; doi:10.1111/1462-2920.14628)
Supplement: Supplementary file 2 — Appendix S1. Tara Oceans OM‐RGC and reference sequences of C‐P lyase protein PhnJ. [file EMI-21-2402-s002.fasta]

>MAA66863.1 carbon-phosphorus lyase [Alteromonadaceae bacterium]
MNADRHEHVSSEAASPEGYNFAYLDEQTKRMLRRALLKAVAVPGYQVPFGGREMPLPYGW
GTGGIQVTAAVIGSDDVLKVIDQGADDTTNAVSIRRFFVTTTGVDTTEKTCDATVIQTRH
RIPETPLSEGQILVYQVPIPEPLRFIEPSETETRKMHALQEYGVMHVKLYEDIAHFGHIA
TAYAYPVKVNGRYVMDPSPIPKFDNPKMHQSPALQLFGAGREKRIYAVPPFTDVESLDFE
DYPFEIQSWDHHCDICGASESFLDEVVTDDQGGRLFVCSDTDYCRTRVEAEGVQAAASPA
KTQEVLS
>MAB08502.1 carbon-phosphorus lyase [Rhodobacteraceae bacterium]
MTQDAYNFAYLDEQTKRMIRRAILKGLAIPGYQVPFASREMPMPYGWGTGGVQVSAAVLT
PEDRFKVIDQGADDTTNAVSIRSFFERTAGIATTTATAEASVIQTRHRIPEVPLAEGQIL
VYQVPIPEPLRFLEPRESETRKMHALSEYGLMHVKLYEDIARHGHIATAYAYPVKVEGRY
VMDPSPIPKFDNPKLGQNAAIQLFGAGREQRIYALPPWTRVESLDFEDHPFEASKADHPC
GLCGARDSYLDEVITDDAGGRMFVCSDTDFCETRQAAGHKGKDAA
>MAB35024.1 carbon-phosphorus lyase [Thalassospira sp.]
MEQTVNNPLEASSAYNFAYLDEQTKRMIRRALLKAVAIPGYQVPFAGREMPMPYGWGTGG
VQVTAAVIGPDDTLKVIDQGADDTTNAVSIRQFFAKTANVATTEKTAEASIIQTRHRIPE
KELREDQILVYQVPIPEPLRFLEPRETETRKMHALEEYGLMHVKLYEDISRHGHIATTYA
YPVMVDDRYVMDPSPTPKFDNPKMDMMAALQLFGAGREKRIYALPPYTKVKSLDFEDHPF
EVQSWKDECGMCGATDSYLDEVILDDKGNRMFVCSDTDYCSERQEAGHRGPQHHDQPLGK
SHSNGKAAE
>MAB16935.1 carbon-phosphorus lyase [Roseobacter sp.]
MSDYNFAYLDEQTKRMIRRAILKGLAXPGYQVPFASREMPMPXGWGTGGVQVSAAVLTPE
DRFKVIDQGAXDTTNAVSIRRFFEKTAGVAVTEATTEASVIQTRHRIPETPLREDQILVY
QVPIPEPLRFLEPSEVETRKMHSLEEYGLMHVKLYEDISQHGAIATAYAYPVKVEGRYVM
DPSPIPKFDNPKLEMAGIQLFGAGREQRIYAVPPYTQVVSLDFDDYPFEPTKADHACDLC
GATDSYLDELIMDDAGGRMFMCSDTDYCGARRAAGHLGAQGAPLAEDAA
>MAB00693.1 carbon-phosphorus lyase [Stappia sp.]
MTVNATQQGSGLAGEIASYNFAYLDEQTKRMIRRAILKAIAIPGYQVPFASREMPMPYGW
GTGGVQVTAAVIGPDDTLKVIDQGADDTTNAVSIRAFFQKVANVAVTTRTREASIIQTRH
RIPEAPLAEGQVLVYQVPIPEPLRFLEPRETETRKMHALEEYGLMHVKLYEDIARHGHIA
TTYAYPVLVADRYVMDPSPTPKFDNPKMDNSPALQLFGAGREKRIYAIPPHTKVVSLDFE
DHPFEIQSFEEPCALCGAHGVYLDEVILDDRGGRMFVCSDTDNCEERRDAGHRGHLAPDE
AYGARETTA
>MAD39838.1 carbon-phosphorus lyase [Tistrella sp.]
MTSPATTTVLAADADGSSVDGYNFAYLDEQTKRMIRRAILKGVAIPGYQVPFASREMPLP
YGWGTGGIQVTAAVLGRDDVLKVIDQGADDTTNAVSIRRFFARTAGVATTERTREATIIQ
TRHRVPEARLTEDQILVYQVPIPEPLRWLEPRETETRRMHALAEYGAMHVKLYEDIARHG
RIATTYDYPVMVAGRHLARPSPIPKFDNPKLDDAPFLQLFGAGREKRIYAIPPHTTVRSL
DFEDHPFDVEGWDRPCALCGATDSYLDEVIVDDRGGRIFVCSDTDHCTSRREAGHEGPGM
DAPFHPGEEGAR
>MAC46590.1 carbon-phosphorus lyase [Oceanospirillum sp.]
MSSQLSSQLNKPATQTAGAEGYNFAYLDEQSKRMIRRAMLKAVAIPGYQVPFGGREMPLP
HGWGTGGMQLTATVIGKADTLKVIDQGADDTTNAVSIRRFFAKTAGIATTEYTADASLIQ
TRHRIPERQLRNDQILIYQVPIPEPLRFIEPRETETRKMHALREYGAMQVKLYEDVARFG
HIATSYDYPVMVNDRYMMDPSPIPKFDNPKMNQMPALQLFGAGFEKRIYAVPPYTKVVSL
DFDDYPFEVQSWEESCSICGSDHSFLDEVIMDDAGNKMFVCSDTDYCRERVEQGFTAENP
EGQQGLTPEPNQSQQERKTQDDTKAEEMAP
>MAC77158.1 carbon-phosphorus lyase [Rhodobacteraceae bacterium]
MDDYNFAYLDEQTKRMIRRAILKGLAVPGYQVPFASREMPMPYGWGTGGVQVSAASLTPD
DTLKVIDQGADDTTNAVSIRKFFERTAGVATTEETAEATIIQTRHRIPEVELTEDQILVY
QVPIPEPLRFLEPRETETRKMHSLMEYGLMHVKLYEDISRHGNIATAYAYPVMVNDRYVM
DPSPIPKFDNPKMEMAAIQLFGAGREQRIYAVPPWTRVVSLDFEDYPFEPTKADHTCDLC
GSETSYLDEVILDDAGNRMFVCSDTDYCRSRVEAGHAGRLAGEAV
>MAE88426.1 carbon-phosphorus lyase [Pelagibaca sp.]
MTAMQHDPAYNFAYLDEQTKRMIRRALLKALAIPGYQVPFASREMPMPYGWGTGGVQVTA
ACLTPEDRLKVIDQGADDTTNAVSIRKFFERTAGVATTEHTNEASVIQTRHRIPEAPLGA
GQILVYQVPIPEPLRFLEPRETETRKMHALEEYGLMYVKLXEDIAHNGAISTAYAYPVKV
EGRYVMDPSPIPXFDNPKLESGAIQLFGAGREQRIYAIPPYTQVVSLDFEDHPFEPSKAD
HDCDLCGCGTSYLDEVITDDAGGRMFVCSDTDFCAARQAEGHRGRLSGEDAA
>MAH69074.1 carbon-phosphorus lyase [Afipia sp.]
MNAPVYNFAYLDEQTKRMIRRAILKAIAIPGYQVPFASREMPMPYGWGTGGVQVTAAILG
REDTLKVIDQGSDDTTNAISIRKFFEKTANVKTTTVTSDATVIQTRHRIPETALNDNQVL
VYQVPIPEPLRFLEPRETETRRMHALGQYGLMHVKLYEDIARHGHIATTYAYPVKVNERY
VMDPSPTPKFDNPKMDDCEALQLFGAGREKRIYAIPPHTKVTSLDFEDHPFETYRFDAPC
ALCGSKTSYLDEVVVDDRGGRMFVCSDTDYCETRRAGGYQGAGFGADHQVT
>MAI00752.1 carbon-phosphorus lyase [SAR116 cluster bacterium]
MTDPSDTSLGDTPPEGTHDQDYNFAYLDEQTKRMIRRALLKGLAIPGYQVPFASREMPMP
YGWGTGGVQVTSACLVPDDCIKVIDQGADDTTNAVSIRKFFERTAGVRTTEKTGEASLIQ
TRHRIPETPLEEGQILVYQVPIPEPLRFLEPRETETRKMHALEEYGLMHVKLYEDISSHG
HISTAYAYPVSVEERYVMDPSPIPKFDNPKMHQCPAVQLFGAGREQRIYALPPYTDVVSL
DFEDHPFTRLRNDGVCGLCGADDTYLDEVIMDDEGTRMFVCSDTDYCATRIEEAAE
>MAI47938.1 carbon-phosphorus lyase [Filomicrobium sp.]
MTSATGYNFAYLDEQTKRMIRRALLKAVAIPGYQVPFASREMPMPYGWGTGGVQVTASVI
GKDDVLKVIDQGSDDTTNAVSIRKFFAKTTGVETTTATEEASIIQTRHRIPERELEEDQI
LVYQVPIPEPLRFLEPRETETRKLHALEEYGLMHVRLYEDIAQHGHISKTYAYPVKVDGR
YMMDPSPTPKFDNPKMHNSKALQLFGAGRESRIYAIPPYTEVVSLDFEDHPFEQTKFEHP
CGLCGATGVYLDEVITDDKGGRLFCCSDTDFCERRRAEGHRGEQLGDAHSFVETTTPPSD
LERTR
>MAI21867.1 carbon-phosphorus lyase [Rhodospirillaceae bacterium]
MQTAETGPSTDSAKAAGGEAYNFAYLDEQTKRMIRRALLKALAIPGYQVPFASREMPMPY
GWGTGGVQVTAACLLPDDCLKVIDQGADDTTNAVSIRRFFQRTAGVQTTEVTGEATLIQT
RHRIPETELVAGQILVYQVPIPEPLRFLEPRETETRKMHALEEYGLMHVKLYEDISQHGH
IATAYSYPVKVEGRXVMDPSPIPKFDNPKMHGSSAIQLFGAGREQRIYAIPPYTRVHSLD
FDDYPFEPMRADQTCALCGAEDSYLDEVIMDDKGTRMFVCSDTDYCGGRLEAGHEGQQGD
AT
>MAG81684.1 carbon-phosphorus lyase complex subunit PhnJ [Sutterellaceae bacterium]
MDEQEADSDLHEGTAYNFGFLDEYAKREVRRTILKAIAIPGYQTPYASREMPMGRGFGTG
GLQLTLSLIGQNDNLKVIDQGADDSVNAVNLRHFVELTCPGVSTTERTVEATIIQSRHRI
PEVMLREDQVLVLQVPYPDPLVVVEPSEEKRKTMHGEGDYSRLLTKLYEDIVQFNEITIS
HRYPTKINGHYVIDPSPIPRYDVPRLHHCPNLVLLGAGREKKIYAVPPYTSAVPLAFEDV
PFRTENFLDSQGNRHACMRCGCTHSFLDEVISEQGERQYQCSDSDYCNDQLAVLKLNQAE
GVNA
>MAG90470.1 carbon-phosphorus lyase [Rhodobacteraceae bacterium]
MTAISGDRKRSSRLKEKTLDGYNFAYLDDQTKRMIRRATLKAVAIPGYQVPFGSREMPLP
FGWGTGGIQVTASIIGIDDTLKVIDQGADDTTNAVNIRRFFAKTAGVETTENTSDASIIQ
TRHRIPEAKLKSDQIIVYQVPIPEPLRWIEPREXETRKMXAXTXYGVMHVGLYENIAHFG
KVTTSYDYPVQVNDHYVMSPSPIPKFXNPKMDKMPALQLFGAGREKRIYAVPPYTKVKSL
DFDDHPFEIESWSECCALCGSSSSFLDEVITDDKGSRMFVCSDSNFCAXRRAKGHKGPGL
PRKFEIKDIE
>MAI99356.1 carbon-phosphorus lyase [Nisaea sp.]
MTDQVAAPASKTAFDATYNFAFLDEQTKRMIRRAILKAVAIPGYQVPFASREMPMPYGWG
TGGIQVTASVIGPDDVLKVIDQGADDTTNAISIRKFFQRTTGVATTEHTREASLIQTRHR
IPEAPLQAGQILIYQVPIPEPLRFLEPREKETRQMHALEEYGLMHVKLYEDIARHGHIAT
TYAYPVKVAGRYVMDPSPTPKFDNPKMDSMAALQLFGAGREKRIYAIPPYTEVKSLDFDD
HPFELPSWESACALCGAEDTYLDEVILDDNGARMFICSDTDHCAARQAAGHRGSXNQDQP
SAXGEPKEAVQ
>MAH83341.1 carbon-phosphorus lyase [Magnetovibrio sp.]
MTEYNFAYLDEQTKRMIRRAILKGLAIPGYQVPFASREMPMPYGWGTGGVQVSAAVLTPK
DTFKVIDQGADDTTNAVSIRTFFQRTAGVATTTTTSDATVIQTRHRIPEEPLHEGQILVY
QVPIPEPLRFLEPRESETRKMHSLEEYGLMHVKLYEDISRHGHIATSYAYPVKVEGRYVM
DPSPIPKFDNPKLGDMAAIQLFGAGREQRIYALPPYTQVVSLDFEDHPFEASKADHPCGM
CGATDSYLDELIIDDAGGRMFVCSDTDYCEVRQAAGHKRKDAA
>MAI58411.1 carbon-phosphorus lyase complex subunit PhnJ [Rhodobacteraceae bacterium]
MSLSTLTKPWEAMSYGFLDGSAKRELRRKMLKSVAVPGCQMPYASREVPMARGWGTGGLQ
VSLTLVNPQTWVKVIDQGADDSVNAASIRRFIARVAGTPTTMDTLEADLIQSRHRIPEEI
LREDQVLVLQVPNPEPLRPVQPNMSIARQMHADADYGRMWLQLYEQIVRSGRVMQGSSYP
SLVHGRHVMTPSPIPRWDVPKLHMAKHLTILSAGREKRIFAVPPYTRVEPLVFSDVPYKV
EDHGNLTCTRSGTTGFFMNEIPQDDGSSSFEVSDSEWGVKTIRARDGQGESLGETWYKDG
EMPQ
>MAI12597.1 carbon-phosphorus lyase [Rhodospirillaceae bacterium]
MKAISGERKRTSRLKEKTLDGYNFAYLDDQTKRMIRRATLKAVAIPGYQVPFGSREMPLP
FGWGTGGIQVTASIIGIDDTLKVIDQGADDTTNAVNIRRFFAKTAGVETTENTSDASIIQ
TRHRIPEVKLKSDQIIVYQVPIPEPLRWIEPREEETRKMHALTEYGVMHVGLYENIAHFG
KVTTSYDYPVQVNDHYVMSPSPIPKFDNPKMDKMPALQLFGAGREKRIYAVPPYTKVKSL
DFDDHPFEIESWSECCALCGSSSSFLDEVITDDKGSRMFVCSDSNFCADRRAKGHKGPGL
PRKFEIKDVE
>MAJ76802.1 carbon-phosphorus lyase [Roseobacter sp.]
MSDYNFAYLDEQTKRMIRRAILKGLAIPGYQVPFASREMPMPYGWGTGGVQVSAAVLTPE
DRFKVIDQGADDTTNAVSIRRFFEKTAGVAVTEATTEASVIQTRHRIPETPLREDQILVY
QVPIPEPLRFLEPSEVETRKMHSLEEYGLMHVKLYEDISQHGAIATAYAYPVKVEGRYVM
DPSPIPKFDNPKLEMAGIQLFGAGREQRIYAVPPYTQVVSLDFDDYPFEPSKADHACDLC
GATDSYLDELIMDDAGGRMFMCSDTDYCGARRAAGHLGAQGAPLAEDAA
>MAJ42620.1 carbon-phosphorus lyase complex subunit PhnJ [Gammaproteobacteria bacterium]
MIPESDAYNFAYLDEQTKRMIRRGLLKAVSVPGLQIPFGGREMPLPYGWGTGGIQVTAAV
IGEDDCLKVIDQGADDTTNAVSIRRFFAXTASVATTEVTEDATLIQTRHRIPETPLXAGQ
ILIYQVPIPXPXRFIEPRETETRKMHALSEYGVMHVXLYEDIAQFGQIATAYAYPVLVNG
RYVMDPSPIPKXDNPKMHQNPXLXLFGAGREKRLYAVPPYTDVESLDFEDHRFEVQSWDE
NCALCGSNDTFLDEVIVDDAGSRMFVCSDTHFCNXRQELSNG
>MAJ35028.1 carbon-phosphorus lyase [SAR116 cluster bacterium]
MMSNDYNFAYLDEQTKRMIRRGLLKSIAIPGYQVPFASREMPMPYGWGTGGVQVTSACLV
PEDKIKVIDQGADDTTNAVSIRQFFEKTAKVETTTHTEKASLIQTRHRIPEHDLDENQIL
VYQVPIPEPLRFLEPRESETRKMHALTEYGLMHVKLYEDIAHHGHIATSYAYPVKVEGRY
VMDPSPIPKFDNPKMSMCPALQLFGAGREQRLYAIPPYCEVISLDFEDHPFTRLKANAEC
ELCSANNSYLDEVIIDDEGNRMFVCSDTHYCEARQADGHRGKRNRLDQEGYDATHI
>MAJ95912.1 carbon-phosphorus lyase [SAR116 cluster bacterium]
MNEMSKXENXDIQIYNFAYLDENTKRMIRRALLKALCIPGYQVPFSSREMPMPYGWGTGG
IQVTSACLIPKDVLKVIDQGADDTTNAVSIRKFFQKTANVAVTEKTSDASLIQTRHRIPE
TKLKEKQILVYQVPIPEPLRXLEPXETETRKMHALSEYGLMYVKLYEDIAKXGHIETAYA
YPVKTNGNYVTDPSPIPKFDNPKMNNSPAIQLFGAGREQRIYAIPPYTNVKSLDFEDYPF
EAMKANFKCSICGSSDSYLDEIIVSDDGKRSYICSDTDYCKEQTKLNSKKEDQL
>MAJ95938.1 carbon-phosphorus lyase [SAR116 cluster bacterium]
MSNSEEDFNFAYLDEQTKRMIRRALIKAICIPGYQVPFASREMPMPYGWGTGGVQVTAAC
LQETDVLKVIDQGSDDTTNAVSIRKFFERVAGVKTTENTGKASVIQTRHRIPEQVLSEDQ
ILVYQVPIPEPLRFLEPRETETRVMHALEEYGLMHVKLYEDISINGEISTAYAYPVKVND
RYIMDPSPTPKFDNPKMNFCPAIQLFGAGREQRIYAVPPYTKVISLDFEDYPFEASRAEK
TXEICGATNTYLDEVVIDDKGTRMFSCSDSDYCNSRKS
>MAK08905.1 carbon-phosphorus lyase [Rhodobacteraceae bacterium]
MLKSQKNKYTKEDPLEHDEYNFAYLDEQTKRMIRRAILKAIAIPGYQVPFSSREMPMPYG
WGTGGVQVTASCLCPTDTLKVIDQGADDTTNAVSIRKFFEKTANINTTDDTNSASIIQTR
HRIPEEPLKEGQILIYQVPIPEPLRFLEPRETETRIMHALEEYGLMHVKLYEDITKHGHI
STAYAYPIKVEERYVMDPSPIPKFDNPKMHNNEALQLFGAGREQRIYAIPPYTKVISLDF
EDYPFEPMKAEAXCSICGSNSSYLDEIIINDKGDKNYICSDTNYCEKRK
>MAK08942.1 carbon-phosphorus lyase [Rhodobacteraceae bacterium]
MLKSQKNKYTKEDPLEHDEYNFAYLDEQTKRMIRRAILKAIAIPGYQVPFSSREMPMPYG
WGTGGVQVTASCLCPTDTLKVIDQGADDTTNAVSIRKFFEKTANINTTDDTNSASIIQTR
HRIPEEPLKEGQILIYQVPIPEPLRFLEPRETETRIMHALEEYGLMHVKLYEDITKHGHI
STAYAYPIKVEERYVMDPSPIPKFDNPKMHNNEALQLFGAGREQRIYAIPPYTKVISLDF
EDYPFEPMKAEAICSICGSNSSYLDEIIINDKGDKNYICSDTNYCEKRK
>MAJ93429.1 carbon-phosphorus lyase [Rhodospirillaceae bacterium]
MAKLKGTKTSPGYNFAYLDENTKRMIRRAILKAVSVPGYQVPFASREMPLPFGWGTGGIQ
ITASVIGPDDTLKVIDQGADDTTNAVSIRAFFQKTTGVSVTEKTTDATVIQTRHRIPETA
LTEGQILVYQVPIPEPLRWLEPREAETRKMHALEEYGVMHVKLYEDIAKYRQISTSYDYP
VIVDGRYLMRPSPIPKFDNPKMHQNPALQLFGAGREKRIYAVPPYTDVKSLDFEDYPFEI
QHWDEPCALCGATHTFLDEIITDDQGGRMFVCSDSNYCNERQAALQSAQTEAAE
>MAJ99677.1 carbon-phosphorus lyase [Rhodospirillaceae bacterium]
MENPEILEGYNFAYLDDQTKRMIRRAILKAVAIPGYQVPFGSREMPLPFGWGTGGIQVTA
SIIGQDDILKVIDQGSDDTTNAVNIRNFFGKTAGVDTTEKTNKATVIQTRHRIPETPLSK
DQILVYQVPIPEPLRWLEHRETETRKMHALAEYGVMHVGLYENIAHYGRVTTSYDYPVQV
DDRYIMSPSPIPKFDNPKMDKMPALQLFGAGREKRIYAVPPFTKVKSLDFDDHPFTIESW
EESCALCGSSNSFLDEVITDDEGTRMFVCSDSNFCKEQIEKLTNAPLVQNGDGS
>MAL35712.1 carbon-phosphorus lyase [Pseudomonas sp.]
MTAIVNDRPQAAATEQGYNFAYLDEQTKRMIRRGLLKAVAIPGYQVPFGGREMPLPYGWG
TGGMQLTAAILGAEDVLKVIDQGADDTTNAVSIRRFFARTAGVATTTRTPEATVIQTRHR
IPETPLRNDQIMVYQVPIPEPLRFIEPSESETRTMHALSDYGVMHVKLYEDIATFGHIAT
SYAYPVTVDGRYVMDPSPIPKFDNPKLDMSPALMLFGAGREKRLYALPPYTNVRSLDFED
HPFSIQAWDQCCAFCGSDSSYLDELIVDDAGTKRFVCSDTDYCTQRRDAQEAAE
>MAL29322.1 carbon-phosphorus lyase [Thalassospira sp.]
MEQTVNNPVEASSAYNFAYLDEQTKRMIRRALLKAVAIPGYQVPFAGREMPMPYGWGTGG
VQVTAAVIGPDDTLKVIDQGADDTTNAVSIRQFFAKTANVATTEKTAEASIIQTRHRIPE
KELREDQILVYQVPIPEPLRFLEPRETETRKMHALEEYGLMHVKLYEDISRHGHIATTYA
YPVMVDDRYVMDPSPTPKFDNPKMDMMAALQLFGAGREKRIYALPPYTKVKSLDFDDHPF
EVQSWKDECGMCGATDSYLDEVILDDRGNRMFVCSDTDYCSERQEAGHRGPQHHDQPLGT
SHSNGKAAE
>MAN08585.1 carbon-phosphorus lyase [Roseobacter sp.]
MSDYNFAYLDEQTKRMIRRAILKGLAIPGYQVPFASREMPMPYGWGTGGVQVSAAVLTPE
DRFKVIDQGADDTTNAVSIRRFFEKTAGVAVTEATTEASVIQTRHRIPETPLREDQILVY
QVPIPEPLRFLEPSEVETRKMHSLEEYGLMHVKLYEDISQHGAIATAYAYPVKVEGRYVM
DPSPIPKFDNPKLEMAGIQLFGAGREQRIYAVPPYTQVVSLDFDDYPFEPTKADHACDLC
GATDSYLDELIMDDAGGRMFMCSDTDYCGARRAAGHLGAQGAPLAEDAA
>MAM83690.1 carbon-phosphorus lyase [Acidobacteria bacterium]
MNSAKIEYNIGYIDEQTKRMIRRVMLKAVAIPGFQVPFASREVPLPRGWGTGGVQLTASL
IGKSDVLKVIDQGSDDTTNAVSIRKFFHRVSSVETTTDTTQATLIQTRHRIPETPLQEGQ
IMVYQVPLPEPLRFLEPRETETRQLHALNEYGLMYVKLYEDIAKYGHIAKTYDYPVIVNG
RYLMAPSPTPSFDNPKLHQSPALHLYGAGREKRIYAIPPYTDVESLGFEDYPFEPQAFEE
PCAICGSTGVYLDQIITDDKGGALYVCSDSDYCANKFAQLSKEGEGVSE
>MAK83905.1 carbon-phosphorus lyase [Phenylobacterium sp.]
MSTPVPARANAPERYYNYAYLDEQTKRMIRRSILKALAIPGYQVPFGSREMPVPYGWGTG
GIQLTAAIIGPDDVYKCIDQGADDTTNAVSIRRFFANVADVATTEDTAEATIIQTRHRIP
EKPLKEGQVLVYQVPQPEPLRGLEARETETRAMHAYEEYGLQYVSLYENVSAYGRIAATA
GYPVMVEERYLMSPSPIPKFDNPKMAQNEAVMLFGAGREKRIYAVPPFTRVRSLDFEDYP
FETQTWEETCALCGAKDSYLDEVILDDAGDKMFVCSDSHHCAERRAAGHVGPMAGHTLDQ
DAALKEPAQ
>MAK49696.1 carbon-phosphorus lyase complex subunit PhnJ [Marinobacter sp.]
MNPNYQLPDSQDSYGFGFLDEFAKREIRRVILKAISIPGYQTPYASREMPMGRGFGTGGL
QLTLSMIGPDDTLKVIDQGSDDSVNAVNLRKFAELTCPEVSTTESTTGATLIQTRHRVPE
IALREDQVLNLQVPYPDPLVIVEPSEAKRKIMHGEGDYARLLTKLYEDLVKFDEITISHR
YPTRINGHYVIDPSPIPRYDVPRLHQSKALLLFGAGREKKIYAVPPYTNADPLVFDDVPF
RTESFDTADGQRRACARCGSTNSFLDELNLEDGSKAWQCSDTDYCNRQSARTDAGEVTQ
>MAK75882.1 carbon-phosphorus lyase [Nisaea sp.]
MKTGKDAAAENGTTVNATYNFAFLDEQTKRMIRRALLKAVAIPGYQVPFASREMPMPYGW
GTGGIQVTASVIGPEDVLKVIDQGSDDTTNAISIRKFFERTTGVETTEKTAAATLIQTRH
RIPEAPLSEGQILIYQVPIPEPLRFLEPRETETRQMHALEEYGLMHVKLYEDIARHGHIA
TTYAYPVKVAGRYVMDPSPTPKFDNPKMDAMPALQLFGAGREKRIYAIPPYTEVKSLDFD
DHPFELPTWDSVCAACGAADTYLDEVILDDQGGRMFVCSDTDHCAARQAAGHRGPGPATE
PRR
>MAL39045.1 carbon-phosphorus lyase [Thalassospira sp.]
MEQTVTYSADGATAYNFAYLDEQTKRMIRRALLKAVAIPGYQVPFAGREMPMPYGWGTGG
VQVTAAVIGPNDTLKVIDQGADDTTNAVSIRQFFAKTANVATTEKTTEASIIQTRHRIPE
KELREDQVLVYQVPIPEPLRFLEPRETETRKMHALEEYGLMHVKLYEDIARHGHIATTYA
YPVMVDDRYVMDPSPTPKFDNPKMNDMAALQLFGAGREKRIYALPPYTKVKSLDFEDHPF
EVQTWKDECGMCGARDSYLDEVILDDQGNRMFVCSDTDYCSERQEVGHRGPQHHDQPLGK
AAREKAAE
>MAL74738.1 carbon-phosphorus lyase [Rhodospirillaceae bacterium]
MSTETQDDGLEYNFAYLDEQTKRMIRRALLKAVAVPGYQVPFAGREMPMPYGWGTGGIQV
TASILEPDDVLKVIDQGADDTTNAVSIRKFFQRVAGVATTEKTEGATLIQTRHRIPEMPL
HEGQILVYQVPIPEPLRFLEPRETETRKMHALEEYGLMHVKLYEDIARHGHIATTYAYPV
KVNDRYIMDPSPTPKFDNPKMNRCAALQLFGAGREKRIYAVPPYTDVVSLDFEDHPFEIQ
AWDNPCSLCGETNSFLDEVIMDDQGTRMFVCSDTDHCTTRQQQGYQGPGQEAAE
>MAM73900.1 carbon-phosphorus lyase [Tistrella sp.]
MTSPATTTVLAADADGSSADGYNFAYLDEQTKRMIRRAILKGVAIPGYQVPFASREMPLP
YGWGTGGIQVTAAVLGRDDVLKVIDQGADDTTNAVSIRRFFARTAGVATTERTREATIIQ
TRHRVPEARLTEDQILVYQVPIPEPLRWLEPRETETRRMHALAEYGAMHVKLYEDIARHG
RIATTYDYPVMVAGRHLARPSPIPKFDNPKLDDAPFLQLFGAGREKRIYAIPPHTTVRSL
DFEDHPFDVEGWDRPCALCGATDSYLDEVIVDDRGGRIFVCSDTDHCTSRREAGHDGPGM
DAPFHPGEEGAR
>MAM63161.1 carbon-phosphorus lyase [Maritimibacter sp.]
MTDQAYNFAYLDEQTKRMIRRAILKGVAIPGYQVPFASREMPMPYGWGTGGVQVSAACLT
PSDTFKVIDQGADDTTNAVSIRKFFERTAQVATTEHTAEATVIQTRHRIPEAPLGEDQIL
VYQVPIPEPLRFLEPRETETRKMHSLEEYGLMHVKLYEDIARHGHIATSYAYPVKVEGRY
VMDPSPIPKFDNPKLEMAAIQLFGAGREQRIYAIPPYTRVVSLDFEDHPFDPSKADHPCD
LCGADHTYLDEVIVDDAGGRMFVCSDTDYCAGRQAAGHRGRLSEEDAA
>MAM58995.1 carbon-phosphorus lyase [Salinicola sp.]
MDGYNFAYLDEQTKRMIRRALLKAVAIPGYQVPFGGREMPMPYGWGTGGVQLTASILGAD
DILKVIDQGADDTTNAVSIRHFFQRVAGVETTTATTAADVIQTRHRIPETPLRAGQILVF
QVPIPEPLRFIEPSEQETRLMHALEEYGVMHVKLYEDIARYGHIATTYAYPVKVDGRYVM
DPSPIPKFDNPKLDGNPALMLFGAGREKRLYAIPPHTRVESLDFEDHPFEIQRWEHSCAL
CGSDRSYLDEVITDDKGGRMFVCSDTDYCQTRRGEVA
>MAN99604.1 carbon-phosphorus lyase [Roseovarius sp.]
MTDYNFAYLDEQTKRMIRRAILKALAIPGYQVPFASREMPMPYGWGTGGVQVSAACLTPT
DTLKVIDQGADDTTNAVSIRKFFEKTAQVATTEETARASLIQTRHRIPEEPLTEDQILVY
QVPIPEPLRFLEPSEIETRKMHALEEYGLMHVKLYEDISQHGAIATAYAYPVKVEGRYVM
DPSPIPKFDNPKLSMAAIQLFGAGREQRIYALPPYTQVVSLDFEDHPFQASKADHDCDLC
GAADSYLDEVITDDAGGRMFVCSDTDYCRARRAAGHIGAQGAPYEEATA
>MAO56677.1 carbon-phosphorus lyase [Rhodospirillaceae bacterium]
MTVPATTQDSGYNFAYLDEQTKRMIRRAILKAVAIPGHQVPFGSREMPLPYGWGTGGIQV
TASIIGLADVLKVIDQGADDTTNAVSIRRFFARTAGIATTEKTEDATVIQTRHRIPEMDL
RDDQVIVYQVPIPEPLRWLEARETETRKMHGLADYGVMHVKLYEDIAKYGHIETSYDYPV
LINGRYLMSPSPIPKFDNPKMHEMGALQLFGAGREKRIYAIPPYTRVESLDFEDHPFQVQ
TWGAVCAICGDGESFLDEVITDDTGGSMFVCSDTDHCGRRVAAGHKGPGGPEEGE
>MAO91668.1 carbon-phosphorus lyase [Rhodospirillales bacterium]
MSTETQDDELEYNFAYLDEQTKRMIRRALLKAVAVPGYQVPFAGREMPMPYGWGTGGIQV
TASILEPDDVLKVIDQGADDTTNAVSIRKFFQRVAGVATTEKTEDATLIQTRHRIPEMPL
HEGQILVYQVPIPEPLRFLEPRETETRKMHALEEYGLMHVKLYEDIARHGHIATTYAYPV
KVNDRYIMDPSPTPKFDNPKMNRCAALQLFGAGREKRIYAVPPYTDVVSLDFEDHPFEIQ
AWDEPCSLCGETNSFLDEVIMDDQGTRMFVCSDTDHCSTRQQQGYQGPGQEAAE
>MAP51430.1 carbon-phosphorus lyase [Rhodospirillaceae bacterium]
MTAISGDRKRSSRLKEKTLDGYNFAYLDDQTKRMIRRATLKAVALPGYQVPFGSREMPLP
FGWGTGGIQVTASIIGIDDTLKVIDQGADDTTNAVNIRRFFAKTAGVETTENTSDASIIQ
TRHRIPEAKLKSDQIIVYQVPIPEPLRWIEPREEETRKMHALKEYGVMHVGLYENIAHFG
KVTTSYDYPVQVNDHYVMSPSPIPKFDNPKMDKMPALQLFGAGREKRIYAVPPYTKVKSL
DFDDHPFEIESWSECCALCGSSSSFLDEVITDDKGSRMFVCSDSNFCADRRAKGHKGPGL
PRKFEIKDIE
>MAR72151.1 carbon-phosphorus lyase [Halomonas sp.]
MNTAIDSGYNFAYLDEQTKRMIRRALLKAVAIPGYQVPFGGREMPMPYGWGTGGMQLTAS
VLGADDTLKVIDQGADDTTNAVSIRAFFERVAGVETTTATAQASVIQTRHRIPEKTLRAD
QILIFQVPIPEPLRFIEPSEEETRVMHALEEYGVMHVKLYEDIAHHGHIATTYAYPVKVD
GRYVMDPSPIPKFDNPKLHMSEALMLFGAGREKRLYAIPPHTRVESLDFEDHPFEIQAWD
EPCAICGATDSYLDEVIIDDQGARMFVCSDTDYCNSRSEEKA
>MAS11903.1 carbon-phosphorus lyase [Nitratireductor sp.]
MNEIAQYNFAYLDEQTKRMIRRAILKAIAIPGYQVPFASREMPMPYGWGTGGVQVTASII
GMDDVLKVIDQGADDTTNAVSIRAFFQRVANVEVTTHTADATIIQTRHRIPEEPLKAGQV
LVYQVPIPEPLRFLEPRETETRKMHALEEYGLMHVKLYEDIAQHGHIATTFAYPVKVEGR
YVMDPSPTPKFDNPKMHMSKALQLFGAGREKRIYAVPPYTRVESLDFEDHPFEIQTFDEP
CALCGGTNVYLDEVVLDDRGGRMFVCSDTDNCEARRAEGHRGHLSGEEAAT
>MAS42759.1 carbon-phosphorus lyase [Rhodobacteraceae bacterium]
MTPQDTEYNFAYLDEQTKRMIRRALLKAVAIPGYQVPFASREMPMPYGWGTGGVQVTAAT
LTPEDTLKVIDQGADDTTNAVSIRKFFQKVAGISVTEKTAEATVIQTRHRIPERDLEAGQ
ILVYQVPIPEPLRFLEPRETETRKMHALAEYGLMHVKLYEDIARHGHIATAYAYPVLVEG
RYVMDPSPIPKFDNPKLSNSPALQLFGAGREQRIHAIPPFTQVVSLDFEDHPFTRGGADA
DCAICAASGVYLDEVIVDDAGGRMFVCSDTDHCRERLEAGHRGPMGAPAEGEAA
>MAR76909.1 carbon-phosphorus lyase [Rhizobiales bacterium]
MDELKYNFAYLDEQTKKTIRRAILKGXSIPGYQVPFSSREMPMPYGWGTGGIQVTSSCIK
QDDTLKVIDQGSDDTTNAVSIRNFFKRVTNVQTTEDTNKATIIQTRHRIPEIPLVEKQIL
XYQVPTPEPFRFLEPSEFETRKIHALKEYGIMHLKLYEDISKNGHISTSYNYPVLVDDNY
ISAPSPIPKFDNPKMNNNPAIQLFGAGREQRIYAIPPYTKVISLDFEDYPFEATKANAVC
QLCGATDSYLDEIIIDNAGGRMFVCSDTNYCQNNLLKKIYNP
>MAS07583.1 carbon-phosphorus lyase [Ahrensia sp.]
MTDTDDGLATYNFAYLDEQTKRMIRRAILKGIAIPGYQVPFASREMPMPYGWGTGGVQVT
ASIIGPDDTLKVIDQGADDTTNAVSIRAFFAKVADVATTTETAKATVIQTRHRIPEERLT
EGQILVYQVPIPEPLRYLEPRETETRKMHALAEYGLMHVKLYEDIARNGHIATTYAYPVK
VEGRYVMDPSPTPKFDNPKMHMSDALQLFGAGREKRIYAIPPHTDVVSLDFEDYPFEIQT
FEEPCALCAAQGVYLDEVILDDRGGRMFVCSDTDYCEKRREEGHRGHLASDTMEAAE
>MAS74255.1 carbon-phosphorus lyase [Rhodospirillaceae bacterium]
MQTAETGPSTDSAKAAGGEAYNFAYLDEQTKRMIRRALLKALAIPGYQVPFASREMPMPY
GWGTGGVQVTAACLLPDDCLKVIDQGADDTTNAVSIRRFFQRTAGVQTTEVTGEATLIQT
RHRIPETELVAGQILVYQVPIPEPLRFLEPRETETRKMHALEEYGLMHVKLYEDISQHGH
IATAYSYPVKVEGRYVMDPSPIPKFDNPKMHGSSAIQLFGAGREQRIYAIPPYTRVHSLD
FDDYPFEPMRADQTCALCGAEDSYLDEVIMDDKGTRMFVCSDTDYCGGRLEAGHEGQQGD
AT
>MAU12189.1 carbon-phosphorus lyase complex subunit PhnJ [Anaerolineaceae bacterium]
MSLIELAQPNQGYSYAFLDAFAKRELRRRILKGIAIPGYQVPYASRELPIARGWGTGGLQ
VTLSLVGPDDTVKVIDQGADDSVNAANLRRFITRMSGAETTTDANQATIIQSRHRITEEI
LREGQTLVLQVPNPEPLRRVEPDMAKARILHADADYGQMWLVLYEQLVRFGRYIQGASYP
VMVHERFVMAPSPIPRWDTPDLHQSAHLTLLSAGREKRLYAVPPYTNVYPLEFTDVPFEV
EDQSEWACRTTGERNKFMNELPQDDGSSVFELSDTGYMEKLVNHQRGEDVTIGTTYYDSE
GQFYHDGYLKPRRSRQESPDA
>MAU96007.1 carbon-phosphorus lyase [Fulvimarina sp.]
MTALPSYNFAYLDEQTKRMIRRAILKAVAIPGYQVPFASREMPMPYGWGTGGVQVTAAII
GPEDVLKVIDQGSDDTTNAVSIRAFFARVAKVAVTTKTAEATIIQTRHRIPEAPLSEGQT
LVYQVPIPEPLRFLEPRETETRIMHALEEYGLMHVKLYEDIAQHGHIATTYAYPVKVEGR
YVMDPSPIPKFDNPKMDDCPALQLFGAGREQRIYAIPPFTKVTSLDFEDHPFSVQQFSQP
CGLCGATGVYLDEIVTDDRGGRLYACSDTDYCEERREKGHVGADGADMRAAR
>MAU45625.1 carbon-phosphorus lyase [Yangia sp.]
MTAMQHDPAYNFAYLDEQTKRMIRRALLKALAIPGYQVPFASREMPMPYGWGTGGVQVTA
ACLTPEDRLKVIDQGADDTTNAVSIRKFFERTAGVETTRHTTESTIIQTRHRIPEAPLTE
GQILVYQVPIPEPLRFLEPRETETRKMHALEEYGLMYVKLYEDIAHNGAISTAYAYPVKV
EGRYVMDPSPIPKFDNPRLESAAIQLFGAGREQRIYAVPPYTQVVSLDFEDHPFEASKAD
HDCDLCGCGTSYLDEVIVDDAGGRMFVCSDTDFCAGRRAEGHRGRLSGEDAA
>MAU57935.1 carbon-phosphorus lyase [Rhodobiaceae bacterium]
MDELKYNFAYLDEQTKKTIRRAILKGLSIPGYQVPFSSREMPMPYGWGTGGIQVTSSCIK
QDDTLKVIDQGSDDTTNAVSIRNFFKRVTNVQTTEDTNKATIIQTRHRIPEIPLVEKQIL
IYQVPTPEPFRFLEPSEFETRKIHALKEYGIMXLKLYXXISKNGHISTSYNYPVLVDDNY
ISAPSPIPKFDNPKMNNNPAIQLFGAGREQRIYAIPPYTKVISLDFEDYPFEATKANALC
QLCGATDSYLDEIIIDNAGGRMFVCSDTNYCQNNLLKKIXNPXI
>MAU86879.1 carbon-phosphorus lyase [Rhodobiaceae bacterium]
MDELKYNFAYLDEQTKKTIRRAILKGLSIPGYQVPFSSREMPMPYGWGTGGIQVTSSCIK
QDDILKVIDQGSDDTTNAVSIRNFFKRVTNVQTTEDTNKATIIQTRHRIPETPLVEKQIL
IYQVPTPEPFRFLEPSEFETRKIHALKEYGIMHLKLYEDISKNGHISTSYNYPVLVDDNY
ISAPSPIPKFDNPKMNNNPAIQLFGAGREQRIYAIPPYTKVISLDFEDYPFEATKANALC
QLCGATDSYLDEIIIDNAGGRMFVCSDTNYCQNNLLKKIDNP
>MAV16039.1 carbon-phosphorus lyase [Candidatus Marinimicrobia bacterium]
MNILSPEAHSKSSADGYNFAFLDEGTKRMIRRSILKAVAIPGYQVPFGGREMPLPYGWGT
GGIQVTAGIIGPDDTLKVIDQGSDDTTNAVNIRKFFKKTTGVETTEKTVEATLIQTRHRI
PETELSEQQILVYQVPIPEPLRWLEPSEAETRKMHALYEYGSMYVRLYEDITKYGHISTS
YDYPVIVNERYLMRPSPIPKFDNPKMDNMPALQLFGAGREKRIYAVPPYTKVKSLDFQDY
PFEIQKWEQSCSLCGSTDSFLDEVIVDDQGNRMFVCSDSDYCADRVREGTSQVKNNHQDT
DVRGQE
>MAV47802.1 carbon-phosphorus lyase [Rhodospirillaceae bacterium]
MSALVREHYNFAYLDEHTKRMIRRALLKGVAIPGYQVPFASREMPMPYGWGTGGVQVSAA
CMVPEDRVKVIDQGADDTTNAISIRKFFERTAGVTVTERTKEATLIQTRHRIPEQPLSED
QILVYQVPIPEPLRFLEPRETETRKMHALSEYGLMHVKLYEDISQHGEIATSYAYPAEVN
GRHVFDPSPIPKFDNPKLDNSPALQLFGAGREQRIYAVPPYTRVRSLDFEDYPFVAARAE
HRCALCGSTHTYLDEVIIDDEGGRMFVCSDTDYCNEQQRANAEAERDAG
>MAV23079.1 carbon-phosphorus lyase [Gammaproteobacteria bacterium]
MSDYNFAYLDEQTKRMIRXAILKGLAIPGYQVPFASREMPMPXGWGTGGVQVSAATLTPE
XTLKVIDQGADDTTNAISIRKFFEKTAKIATTEKTSSASVIQTRHRIPEXXLTEDQILVY
QVPIPEPLRXLEPSEIETRXMHALEEYGLMHVKLYEXISRHXAIATSYAYPVKVEDRYVM
DPSPIPKFDNPKMEMAAIQLFGAGREQRIYALPPHTKVVSLDFDDFPFEPSKADYSXDLX
GSENSYLDEVIVDDXGGRIFVCSDTDFCSSRQXXNSELXYE
>MAQ83951.1 carbon-phosphorus lyase [Maritimibacter sp.]
MSDDTLADYNFAYLDEQTKRMIRRAILKGLAVPGYQVPFASREMPMPYGWGTGGVQVSAA
TLTPDDTLKVIDQGADDTTNAVSIRKFFQKTAGVATTTRTAEASVIQTRHRIPEEDLTED
QILVYQVPIPEPLRFLEPRETETRKMHALEEYGLMHVKLYEDISRHGHIATSYAYPVKVE
DRYVMDPSPIPKFDNPKMEMAAIQLFGAGREQRIYALPPYTKVVSLDFEDHPFDASKAPH
PCALCGADDSYLDEVITDDAGGRMFVCSDTDYCEGRRAAGHAGAMTEDAA
>MAQ86539.1 carbon-phosphorus lyase complex subunit PhnJ [Maritimibacter sp.]
MSLSDLTRPWRAFSYGFLDASAKREMRRKMIKAVAVPGCQMPYASREVPIARGWGTGGLQ
VTLTLVTPKSVVKVIDQGADDSVNAASIRRFLTRVSGADATNDTRAATLIQSRHRIPEEK
LGADQILILQVPNPEPLRPVEPNMSAARRMHADADYGRLWLTLYEQIVRSGRVMQGASYP
SMVNGRHVMSPSPIPRWDVPKLHMADHLTILSAGREKRIFAVPPHTRVEPLVFDDVPYRV
EDHAGVTCTRSGLTGYFMNEIPQDGGGAAYEVSDSELGAKAIRHAEGGPDETGATWYVNG
EMQG
>MAR88728.1 carbon-phosphorus lyase [Rhodospirillaceae bacterium]
MTASSQNKNTNGSXENPEILEGYNFAYLDDQTKRMIRRAILKAVAIPGYQVPFGSREMPX
PFGWGTGGIQVTASIIGQDDILKVIDQGSDDTTNAVNIRNFFGKTAGVDTTEXTXXATVI
QTRHRIPETPLSKDQILVYQVPIPEPLRWLEHRETETRKMHALAEYGXMHVGLYENIAHY
GRVTTSYDYPVQVDDRXIMSPSPIPKFDNPKMDKMPALQLFGAGREKRIYAVPPFTKVKS
LDFDDYPFTIESWEESCALCGSSNSFLDEVITDDEGTRMFVCSDSNFCKEQIEKLTNAPL
VQNGDGS
>MAU53635.1 carbon-phosphorus lyase [Roseovarius sp.]
MTDYNFAYLDEQTKRMIRRAILKALAIPGYQVPFASREMPMPYGWGTGGVQVTAACLTPE
DRLKVIDQGADDTTNAVSIRKFFEKTAGVATTEETARASLIQTRHRIPETPLTEDQILVY
QVPIPEPLRFLEPRETETRKMHALEEYGLMHVKLYEDISRHGAIATAYAYPVRVEGRYVM
DPSPIPKFDNPKLSDCPAIQLFGAGREQRIYALPPWTKVVSLDFEDHPFEPAKADAPCAL
CGSETSYLDEVIVDDAGGRIFVCSDTDHCRARRAAGHRGAEGAPYEEAGA
>MAP18975.1 carbon-phosphorus lyase [Aurantimonas sp.]
MTAALPAYNFAYLDEQTKRMIRRAILKAIAIPGYQVPFASREMPMPYGWGTGGVQVTAAI
LGPNDVLKVIDQGADDTTNAVSIRAFFEKTARVATTTRTSEATIVQTRHRIPETPLTAGQ
IIVYQVPIPEPLRFLEPRETETRVMHALEEYGLMHVKLYEDIARHGHIATTYAYPVKVEG
RYVMDPSPIPKFDNPKMHRSPALQLFGAGREKRIYALPPFTDVVSLDFEDHPFAVQAFDR
PCALCGAENVYLDEVVTDDRGGRMFVCSDTDHCETRREAGHTGDGGPALRHENSQGEA
>MAW55648.1 carbon-phosphorus lyase [Rhodospirillaceae bacterium]
MSPPSKPSFDTAYNFAYLDEQTKRMIRRAILKAVATPGYQVPFASREMPMPYGWGTGGIQ
VTASVIGPDDVLKVIDQGSDDTTNAVSIRKFFVRTTGVETTEQTETATLIQTRHRIPETP
LREGQILIYQVPIPEPLRFLEPRELETRRMHALEDYGLMHVKLYEDISRFGHIATTYAYP
VRVDGRYVTDPSPTPKFDNPKMDNMPALQLFGAGREKRIYAIPPYTEVKSLDFDDHPFEL
PEWDTTCALCGADDTFLDEVILDDAGERMFVCSDTDYCARRRAPEAAE
>MAW12989.1 carbon-phosphorus lyase [Rhodobacteraceae bacterium]
MNEHYNFAYLDEQTKRMIRRALLKALAIPGYQVPFASREMPMPYGWGTGGVQVTAACLVA
EDKLKVIDQGADDTTNAVSIRKFFAHTAGVVTTEDTAEASIIQTRHRVPEEQLNDQQILV
YQVPIPEPLRFLEPRETETRQMHALREYGLMHVKLYENIAEHGQISTAYAYPVLVANHYV
MDPSPIPKFDNPKLGDCAAIQLFGAGREQRIYAIPPYTKVISLDFEDHPFEPMKIDESCA
LCGAEDAFLDEVIMDDEGKRMFVCSDTDYCRKNILARKQDDMS
>MAW24670.1 carbon-phosphorus lyase complex subunit PhnJ [Gammaproteobacteria bacterium]
MTLDAESYNFAYLDEQTKRMIRRGLLKAVAVPGLQVPFGGREMPLPYGWGTGGIQVTASV
IGEDDCLKVIDQGADDTTNAVSIRKFFAKTASVKTTEITEEATLIQTRHRIPETPLSSGQ
ILIYQVPIPEPLRFIEPRETETRKMHALSEYGVMHVKLYEDITQFGQIATAYAYPVMVNG
RYLMDPSPIPKFDNPKMNQNPALQLFGAGREKRLYAVPPYTDVQSLDFEDHPFEVQSWDE
NCALCGATDTFLDEVIVDDAGTRMFVCSDTHFCGQRQEAQNV
>MAW53793.1 carbon-phosphorus lyase [Geminicoccus sp.]
MSTLVREHYNFAYLDEHTKRMIRRALLKGVAIPGYQVPFASREMPMPYGWGTGGVQVSAA
CMVPDDRVKVIDQGADDTTNAISIRKFFERTAGVALTERTAEATLIQTRHRIPEHPLSEG
QILVYQVPIPEPLRFLEPRETETRKMHALSEYGLMHVKLYEDISQHGEIATSYAYPAEVN
GRHVFDPSPIPKFDNPKLDNAPALQLFGAGREQRIYAVPPYTRVRSLDFEDYPFVAARAE
HQCALCGALHTYLDEVIIDDEGGRMFVCSDTDYCNERQQANQETGNDAG
>MAX61131.1 carbon-phosphorus lyase [Rhodospirillaceae bacterium]
MSTETQDDGLEYNFAYLDEQTKRMIRRALLKAVAVPGYQVPFAGREMPMPYGWGTGGIQV
TASILEPDDVLKVIDQGADDTTNAVSIRKFFQRVAGVATTEKTEGATLIQTRHRIPEMPL
HEGQILVYQVPIPEPLRFLEPRETETRKMHALEEYGLMHVKLYEDIARHGHIATTYAYPV
KVNDRYIMDPSPTPKFDNPKMNRCAALQLFGAGREKRIYAVPPYTDVVSLDFEDHPFEIQ
AWDNPCSLCGETNSFLDEVIMDDQGTRMFVCSDTDHCTTRQQQGYQGPGQEAAE
>MAX48686.1 carbon-phosphorus lyase [Rhodospirillaceae bacterium]
MSTETQDDELEYNFAYLDEQTKRMIRRALLKAVAVPGYQVPFAGREMPMPYGWGTGGIQV
TASILEPDDVLKVIDQGADDTTNAVSIRKFFQRVAGVATTEKTEDATLIQTRHRIPEMPL
HEGQILVYQVPIPEPLRFLEPRETETRKMHALEEYGLMHVKLYEDIARHGHIATTYAYPV
KVNDRYIMDPSPTPKFDNPKMNRCAALQLFGAGREKRIYAVPPYTDVVSLDFEDHPFEIQ
AWDEPCSLCGETNSFLDEVIMDDQGTRMFVCSDTDHCSTRQQQGYQGPGQEAAE
>MAY45466.1 carbon-phosphorus lyase [Rhodobacteraceae bacterium]
MDDYNFAYLDEQTKRMIRRAILKGLAVPGYQVPFASREMPMPYGWGTGGVQVSAASLTPD
DTLKVIDQGADDTTNAVSIRKFFERTAGVATTEETAEATIIQTRHRIPEVELTEDQILVY
QVPIPEPLRFLEPRETETRKMHSLMEYGLMHVKLYEDISRHGNIATAYAYPVMVNDRYVM
DPSPIPKFDNPKMEMAAIQLFGAGREQRIYAVPPWTRVVSLDFEDYPFEPTKADHTCDLC
GSETSYLDEVILDDAGNRMFVCSDTDYCRSRVEAGHAGRLAGEAV
>MAZ19557.1 carbon-phosphorus lyase [Ahrensia sp.]
MDDGLATYNFAYLDEQTKRMIRRAILKGIAIPGYQVPFASREMPMPYGWGTGGVQVTASI
LGPDDTLKVIDQGADDTTNAVSIRAFFAKVADVATTTETAKATVIQTRHRIPEERLTEGQ
ILVYQVPIPEPLRYLEPRETETRKMHALAEYGLMHVKLYEDIARNGHIATTYAYPVKVEG
RYVMDPSPTPKFDNPKMHMSDALQLFGAGREKRIYAIPPHTDVVSLDFEDYPFEIQHFEE
PCALCAAQGVYLDEVILDDRGGRMFVCSDTDYCEKRRAEGHRGHLAGDTLEAAE
>MAZ20078.1 carbon-phosphorus lyase [Roseovarius sp.]
MTEYNFAYLDEQTKRMIRRAILKGMAIPGYQVPFASREMPMPYGWGTGGVQVSAAVLTPE
DCFKVIDQGADDTTNAVSIRRFFEKTAGVAVTERTAEASVIQTRHRIPEEALREDQIIVY
QVPIPEPLRFLEPRETETRKMHSLEEYGLMHVKLYEDIAQHGNIATAYAYPVKVEGRYVM
DPSPIPKFDNPKLEMDAIQLFGAGREQRIYALPPHTKVVSLDFEDHPFDPSKADHPCAIC
GAEDSYLDEVITDDAGGRMFVCSDTDYCRGRVEAAAGAKAEDAA
>MAY33831.1 carbon-phosphorus lyase complex subunit PhnJ [Rhodovulum sp.]
MTLASLTRDWEPMAYGFLDASAKREIRRKTLKAISVPGCQMPYASREVPMARGWGTGGLQ
VSCTLINPTTRIKVIDQGADDSVNAASIRRFLARVSGAPTTTDTLEADLIQSRHRIPEER
LREDQVLVLQVPNPEPLRPVQPNMSIARQMHADADYGRMWLQLYEQIVRAGRVMQGASYP
SLVNGRFVMTPSPIPRWDVPKLHMAKHLTLLSAGREKRLHAVPPFTKVEPLVFDDVPYKV
EEHAHLMCHRSGLKGFFMNEIPQADGTSIHEVSDSDLGVKAIHRTEGAPVEIGATWYENG
EMGQ
>MAY34239.1 carbon-phosphorus lyase [Rhodovulum sp.]
MTQSGQYNFAYLDEQTKRMIRRALLKGLAIPGYQVPFASREMPMPYGWGTGGVQVTAACL
VPEDCLKVIDQGADDTTNAVSIRKFFQRTAGVDVTEQTTASTVIQTRHRIPETPLREGQI
LVYQVPIPEPLRFIEPRETETRKMHALAEYGLMHVKLYEDIARHGAISTAYAYPVSVEGR
YVMDPSPIPKFDNPKMEMAGIQLFGAGREQRIYALPPYTRVVSLDFEDYPFDPMRAEHPC
DMCGAEDTYLDEVIIDDAGGRMFVCSDTDHCTARRAAGHRGRLAATEDAA
>MAX78296.1 carbon-phosphorus lyase [Roseobacter sp.]
MSDYNFAYLDEQTKRMIRRAILKGLAIPGYQVPFASREMPMPYGWGTGGVQVSAAVLTPE
DRFKVIDQGADDTTNAVSIRRFFEKTAGVAVTEATTEASVIQTRHRIPETPLREDQILVY
QVPIPEPLRFLEPSEVETRKMHSLEEYGLMHVKLYEDISQHGAIATAYAYPVKVEGRYVM
DPSPIPKFDNPKLEMAGIQLFGAGREQRIYAVPPYTQVVSLDFDDYPFEPTKADHACDLC
GATDSYLDELIMDDAGGRMFMCSDTDYCGARRAAGHLGAQGAPLAEDAA
>MAZ02199.1 carbon-phosphorus lyase [Sneathiella sp.]
MSNFENTAYNFAYLDEQTKRMIRRALLKAVAIPGYQVPFASREMPMPYGWGTGGIQVTAA
VIGPEDVLKVIDQGSDDTTNAVSIRNFFQKTTNVETTEETAKASLIQTRHRIPETPLTDG
QILVYQVPIPEPLRFLEPRETETRKMHALEEYGLMHVKLYEDISRHGDIATTYAYPVNVA
GRYVMDPSPTPKFDNPKMNNMPALQLFGAGREKRIYAIPPYTEVVSLDFEDYPFTIQKWE
EPCALCGETESFLDEVILDDAGGRMFVCSDSHYCKSRQEQGHSGSQSPDAEKASREVAE
>MAY30857.1 carbon-phosphorus lyase [Aurantimonas sp.]
MTAALPAYNFAYLDEQTKRMIRRAILKAIAIPGYQVPFASREMPMPYGWGTGGVQVTASI
LGPNDVLKVIDQGADDTTNAVSIRAFFEKTAQVATTTRTSEATIVQTRHRIPETPLTAGQ
IIVFQVPIPEPLRFLEPRETETRVMHALEEYGLMHVKLYEDIARHGHIATTYAYPVKVEG
RYVMDPSPIPKFDNPKMHRSPALQLFGAGREKRIYALPPFTDVVSLDFEDHPFAVQAFDR
PCALCGAENVYLDEVVTDDRGGRMFVCSDTDHCETRREAGHAGDGGPALRQETRQGEA
>MBA06896.1 carbon-phosphorus lyase [Thalassospira sp.]
MEQTVNNPVEASSAYNFAYLDEQTKRMIRRALLKAVAIPGYQVPFAGREMPMPYGWGTGG
VQVTAAVIGPDDTLKVIDQGADDTTNAVSIRQFFAKTANVATTEKTAEASIIQTRHRIPE
KELREDQILVYQVPIPEPLRFLEPRETETRKMHALEEYGLMHVKLYEDISRHGHIATTYA
YPVMVDDRYVMDPSPTPKFDNPKMDMMAALQLFGAGREKRIYALPPYTKVKSLDFEDHPF
EVQSWXDECGMCGATDSYLDEVILDDXGNRMFVCSDTDYCSERQEAGXRGPQHHXQPLGX
SHSNGKAAE
>MAZ32705.1 carbon-phosphorus lyase [Thalassospira sp.]
MEQTVNNPAQASSAYNFAYLDEQTKRMIRRALLKAVAIPGYQVPFAGREMPMPYGWGTGG
VQVTAAVIGPDDTLKVIDQGADDTTNAVSIRQFFAKTANVATTEKTAEASIIQTRHRIPE
KELREDQILVYQVPIPEPLRFLEPRETETRKMHALEEYGLMHVKLYEDISRHGHIATTYA
YPVMVDDRYVMDPSPTPKFDNPKMDMMAALQLFGAGREKRIYALPPYTKVKSLDFEDHPF
EVQSWKDECGMCGATDSYLDEVILDDKGNRMFVCSDTDYCSERQEAGHRGPQHHDQPLGS
SHSNGKAAE
>MAZ99784.1 carbon-phosphorus lyase [Rhodospirillaceae bacterium]
MAISNQSEKAGNSTETPEILEGYNFAYLDDQTKRMIRRAILKAVAIPGYQVPFGSREMPL
PFGWGTGGIQITASIIGKDDILKVIDQGADDTTNAINIRNFFGKTAGIETTEKTTEATVI
QTRHRIPENPLSAKQILVYQVPIPEPLRWLEQRESETRKMHALAEYGVMHVGLYENIAHF
GRVTTSYNYPVQVNDRYIMSPSPIPKFDNPKMDKMPALQLFGAGREKRIYAVPPFTKVKS
LDFEDHPFAIESWEESCALCGSSNSFLDEVIIDDEGSRMFVCSDSNFCREETEKIKDGPV
TSSGETL
>MBA50089.1 carbon-phosphorus lyase [Paracoccus sp.]
MSDRACNFVHLDEDTKRMIRRAILKAIAVPGYQVPFAGREMPMPYGWGTGGVQVAAATLV
PEDVLQVIDQGADDTTNAVSIRRFFQRTAGIATTGCTRDATLIQTRHRITETALSSDQIL
VYQVPIPEPMLFLEPRESETRRIHAMADSGLMQVRLYEDIARHGEIATSYAYPVEVAGRC
VMDPSPIPKFDNPKLDDCPAIQLFGAGREQRIYALPPHTAVRSLDFEDHPFSASRADREC
TICGSRTGYLDEVITDDVGGRMLVLRSIPAPVRCGSRSPAPHTCRRAAGDGAKGWRFPRT
GQKLDRPRLSHVLNG
>MBA90594.1 carbon-phosphorus lyase [Phyllobacteriaceae bacterium]
MTNEHGVIAQYNFAYLDEQTKRMIRRAILKAVAIPGYQVPFASREMPMPYGWGTGGVQVT
ASIIGEDDCLKVIDQGADDTTNAVSIRKFFEKTAGMAPTTKTAEATIIQTRHRIPETPLS
QGQILVYQVPIPEPLRFLEPRETETRKMHALEEYGLMHVKLYEDIARNGHIATTYAYPVK
VEGRYVMDPSPTPKFDNPKMNNSPALQLFGAGREKRIYAIPPYTQVVSLDFEDHPFTVQT
FDEPCALCGSRGVYLDEVILDDQGGRMFVCSDTDHCEGKRSATGNTHAEAAQ
>MBA55909.1 carbon-phosphorus lyase complex subunit PhnJ [Pseudomonadales bacterium]
MSTENRFGFLDEYAKKEVRRTALKAVAIPGYQVPYSSREMPMGRGFGTGGLQLTLALIGA
GDTLKVIDQGSDDSVNAVNLRQFIEMTCPGVNTTSSTEDADLIQSRHRIPEAPLREDQLL
VLQVPYPDPLVVVEASEDKRKQMHGEGDYARLLVKLYEDIVQFDEITLSHRYPTRINHHY
VIDPSPIPRWDVPKLNQSSALVLLGAGREKKIYAVPPYTDAEPLVFDDIPFRVEAFFDEH
GERRACARCGCRSSFLDEYVDSSTAEPVYRCSDADWCNQQLLVGSQAGLDKEKSHA
>MBA99140.1 carbon-phosphorus lyase [Roseobacter sp.]
MSDYNFAYLDEQTKRMIRRAILKGLAIPGYQVPFASREMPMPYGWGTGGVQVSAAVLTPE
DRFKVIDQGADDTTNAVSIRRFFEKTAGVAVTEATTEASVIQTRHRIPELPLREDQILVY
QVPIPEPLRFLEPSEVETRKMHSLEEYGLMHVKLYEDISQHGAIATAYAYPVKVEGRYVM
DPSPIPKFDNPKLEMAGIQLFGAGREQRIYAVPPYTQVVSLDFDDYPFEPTKADHACDLC
GATESYLDELIMDDAGGRMFMCSDTDYCGARRAAGHLGAQGAPLAEDAA
>MBA74392.1 carbon-phosphorus lyase [Tistrella sp.]
MTSPATTTVLAADADGSSVDGYNFAYLDEQTKRMIRRAILKGVAIPGYQVPFASREMPLP
YGWGTGGIQVTAAVLGRDDVLKVIDQGADDTTNAVSIRRFFARTAGVATTERTREATIIQ
TRHRVPEARLTEDQILVYQVPIPEPLRWLEPRETETRRMHALAEYGAMHVKLYEDIARHG
RIATTYDYPVMVAGRHLARPSPIPKFDNPKLDDAPFLQLFGAGREKRIYAIPPHTTVRSL
DFEDHPFDVEGWDRPCALCGATDSYLDEVIVDDRGGRIFVCSDTDHCTSRREAGHEGPGM
DAPFHPGEEGAR
>MBB45328.1 carbon-phosphorus lyase [Rhodospirillaceae bacterium]
MTSSGVMEGYNFAYLDDQTKRMIRRAILKAIAIPGYQVPFGSREMPLPFGWGTGGIQVTA
SIIGKDDILKVIDQGADDTTNAVNIRHFFGKTAGVDTTEKTTDATIIQTRHRIPETPLSN
DQILVYQVPIPEPLRWLEQRESETRKMHALAEYGVMHVGLYENITHFGRVTTSYNYPVQV
NDRYIMSPSPIPKFDNPKMDNMAALQLFGAGREKRIYAVPPFTKVKSLDFDDHPFTIESW
EESCALCGSCKSFLDEIITDDDGSRMFVCSDSDFCKEQTEKLPNDPSVQNGDGQ
>MBB96482.1 carbon-phosphorus lyase [Rhodobacteraceae bacterium]
MDDYNFAYLDEQTKRMIRRAILKGLAVPGYQVPFASREMPMPYGWGTGGVQVSAATLTPD
DTLKVIDQGADDTTNAVSIRKFFERTAGVATTEETTEASIIQTRHRIPEVDLTEDQVLVY
QVPIPEPLRFLEPRETETRKMHSLEEYGLMHVKLYEDISRHGNISTAFAYPVMVNDRYVM
DPSPIPKFDNPKMEMAAIQLFGAGREQRIYAVPPWTKVVSLDFEDYPFEASKADHSCELC
GSDSSYLDEVILDDAGNRMFVCSDTDYCRSRREAGHQGRLAGETV
>MBB92859.1 carbon-phosphorus lyase [Magnetovibrio sp.]
MTDGGYNFAYLDEQTKRMIRRAILKAVAIPGHQVPFGSREMPLPYGWGTGGIQVTASIIG
LADVLKVIDQGADDTTNAVSIRRFFARTAGVATTQATEAATIIQTRHRIPETVLKDDQII
VYQVPIPEPLRWLEPREAETRKMHGLADYGVMHVKLYEDIATYGHIETSYDYPVLVNGRY
LTAPSPIPKFDNPKMHEMAALQLFGAGREKRIYAIPPYTRVESLDFEDHPFAAQTWDARC
AICGAGDSFLDEVITDDHGGSMFVCSDTDHCGRRVADGHRGDGE
>MBC01057.1 carbon-phosphorus lyase [Rhodobacteraceae bacterium]
MTGDIASYNFAYLDEQTKRMIRRAILKAIAIPGYQVPFASREMPMPYGWGTGGVQVTASI
IGPDDRLKVIDQGADDTTNAVSIRAFFQKVANVAVTTHTGEATIIQTRHRIPEEPLVEGQ
VLVYQVPIPEPLRFLEPRETETRKMHALEEYGLMHVKLYEDIARHGHIATTYAYPVLVAG
RYVMDPSPTPKFDNPKMDMSPALQLFGAGREKRIYAIPPFTRVVSLDFEDHPFEIQSFEE
PCALCGAENVYLDEVILDDRGGRMFVCSDTDHCEGRLEQGHKGRLAPEDAYATRETAQ
>MBC05216.1 carbon-phosphorus lyase [Thalassospira sp.]
MEQTVKNPADGAPDYNFAYLDEQTKRMIRRALLKAVAIPGYQVPFAGREMPMPYGWGTGG
VQVTAAVIGPNDTLKVIDQGADDTTNAVSIRQFFAKTAQVATTEKTAEASIIQTRHRIPE
KELREDQVLVYQVPIPEPLRFLEPRETETRKMHALEEYGLMHVKLYEDIARHGHIATTYA
YPVMVDDRYVMDPSPTPKFDNPKMNDMAALQLFGAGREKRIYALPPYTKVKSLDFEDHPF
EVQTWEDECGMCGARDSYLDEVILDDQGNRMFVCSDTDYCAERQDAGHRGPQHHDQPLGT
ADRGKAAE
>MBB55874.1 carbon-phosphorus lyase [Rhodospirillaceae bacterium]
MSTETQDDGLEYNFAYLDEQTKRMIRRALLKAVAVPGYQVPFAGREMPMPYGWGTGGIQV
TASILEPDDVLKVIDQGADDTTNAVSIRKFFQRVAGVATTEKTEGATLIQTRHRIPEMPL
HEGQILVYQVPIPEPLRFLEPRETETRKMHALEEYGLMHVKLYEDIARHGHIATTYAYPV
KVNDRYIMDPSPTPKFDNPKMNRCAALQLFGAGREKRIYAVPPYTDVVSLDFEDHPFEIQ
AWDNPCSLCGETNSFLDEVIMDDQGTRMFVCSDTDHCTTRQQQGYQGPGQEAAE
>MAY71668.1 carbon-phosphorus lyase [Halomonas sp.]
MNTASNAQGVGAGAPTNAIDSGYNFAYLDEQTKRMIRRALLKAVAIPGYQVPFGGREMPM
PYGWGTGGMQLTASVLGADDTLKVIDQGADDTTNAVSIRAFFERVAGVETTTATAQASVI
QTRHRIPEKTLRADQILIFQVPIPEPLRFIEPSEEETRVMHALEEYGVMHVKLYEDIAHH
GHIATTYAYPVKVDGRYVMDPSPIPKFDNPKLHMSEALMLFGAGREKRLYAIPPHTRVES
LDFEDHPFEIQAWDEPCAICGATDSYLDEVIIDDQGARMFVCSDTDYCNSRSEEKA
>MAZ10817.1 carbon-phosphorus lyase complex subunit PhnJ [Sutterellaceae bacterium]
MHEGTAYNFGFLDEYAKREVRRTILKAIAIPGYQTPYASREMPMGRGFGTGGLQLTLSLI
GQNDNLKVIDQGADDSVNAVNLRHFVELTCPGVSTTERTVEATIIQSRHRIPEVMLREDQ
VLVLQVPYPDPLVVVEPSEEKRKTMHGEGDYSRLLTKLYEDIVQFNEITISHRYPTKING
HYVIDPSPIPRYDVPRLHHCPNLVLLGAGREKKIYAVPPYTSAVPLAFEDVPFRTENFLD
SQGNRHACMRCGCTHSFLDEVISEQGERQYQCSDSDYCNDQLAVLKLNQAEGVNA
>MAW85079.1 carbon-phosphorus lyase [Phyllobacteriaceae bacterium]
MTNEHGVIAQYNFAYLDEQTKRMIRRAILKAVAIPGYQVPFASREMPMPYGWGTGGVQVT
ASIIGEDDCLKVIDQGADDTTNAVSIRKFFEKTAGMAPTTKTAEATIIQTRHRIPETPLS
QGQILVYQVPIPEPLRFLEPRETETRKMHALEEYGLMHVKLYEDIARNGHIATTYAYPVK
VEGRYVMDPSPTPKFDNPKMNNSPALQLFGAGREKRIYAIPPYTQVVSLDFEDHPFTVQT
FDEPCALCGSRGVYLDEVILDDQGGRMFVCSDTDHCEGKRSATGNTHAEAAQ
>MBC57314.1 carbon-phosphorus lyase [Confluentimicrobium sp.]
MNAQTRRYNYGYLDEGTKRMVRRALLKAVAIPGYQVPFGSREMPIPYGWGTGGXQITASM
ITPADRLKVIDQGADDTTNAVNIRRFFARVANVPTTDKTSAATLIQTRHRIPEEPLTEDQ
VIVLQVPQPEPMRGLEPRETECRKIHAWGEYGLMHLKLYESVAQTGRITINHSYPVLVGG
RYVMSPTPIPRFDNPKMTGMPALQLFGAGRERRIYAVPPYTEVKSLDFEDHPFTPQHFAD
PCGLCGAVGVYQDEILLDDRGGKMFVCSDSDFCARRRAAGHKGPMAED
>MBC57980.1 carbon-phosphorus lyase [Confluentimicrobium sp.]
MTESGQYNFAYLDEQTKRMIRRALLKALAVPGYQVPFASREMPMPYGWGTGGVQVSAACL
TPDDTFKVIDQGADDTTNAVSIRKFFQHTAGVNVTEHTAEATVIQTRHRIPEQALGEDQI
LVYQVPIPEPLRYLEPRETETRKMHALQEYGLMHVKLYEDIARHGSIATSYAYPVKVEER
YVMDPSPIPKFDNPKLEMAAIQLFGAGREQRIYAVPPYTRVVSLDFEDYPFEASKADHPC
GLCGAEDTYLDEVIMDDEGGRMFVCSDTDYCASRRAAGHVGAMGVPVGEDAA
>MBC45735.1 carbon-phosphorus lyase [Thalassospira sp.]
MEQTVKNPADGAPDYXFAYLDEQTKRMIRRALLKAVAIPGYQVPFAGREMPMPYGWGTGG
VQVTAAVIGPNDTLKVIDQGADDTTNAVSIRQFFAKTAQVATTEKTAEASIIQTRHRIPE
KELREDQVLVYQVPIPEPLRFLEPRXTETRKMHALEEYGLMXVKLYEDISRHGHXATTYA
YPVMVDDRYVMDPSPTPKFXXPKMNXMAALQLFGAGREKRIYALPPYTKVKSLDFEXHPF
EVQTWEDECGMCGARDSYLDEVIXDDQGNRMFVCSDTDYCAERQEAGHRGPQHXDQPLGX
ADRGKAAE
>MBE69780.1 carbon-phosphorus lyase [Thalassospira sp.]
MEQTVKNPADGAPDYNFAYLDEQTKRMIRRALLKAVAIPGYQVPFAGREMPMPYGWGTGG
VQVTAAVIGPNDTLKVIDQGADDTTNAVSIRQFFAKTAQVATTEKTAEASIIQTRHRIPE
KELREDQVLVYQVPIPEPLRFLEPRXTETRKMHALEEYGLMHVKLYEDISRHGHIATTYA
YPVMVDDRYVMDPSPTPKFDNPKMNNMAALQLFGAGREKRIYALPPYTKVKSLDFEDHPF
EVQTWEDECGMCGARDSYLDEVILDDQGNRMFVCSDTDYCAERQEAGHRGPQHHDQPLGS
ADRGKAAE
>MBE90116.1 carbon-phosphorus lyase [Rhodospirillaceae bacterium]
MKNEALVAASRHSVDGTYNFGYLDEQTKRMVRRCILKAVATPGYQVPFGSREMPLPYGWG
TGGIQLSASILGPNDTFKVIDQGADDTTNAVSIRSFFARVCGVDTTEETQQASVIQTRHR
VPEVLLRENQILVYQVPQPEPMRPLEPREIETRMMHAYEEYGLMHVRLYDDIAKFGEIAV
AYSYPVMVNGRHLMSPSPIPKYDNPKMHRMAALQIFSAGREKRIYAIPPYTEVKSLDFED
HPFSVARPKHCCGLCGAEDSFLVEVVLDNDNNRMHVCSDTAYCSDRQAKGHFGPMHANYT
D
>MBG64499.1 carbon-phosphorus lyase [Roseobacter sp.]
MXDYNXAYLDXQTKRMIRRAXLKGLAIPGYQVPXASRXMPMPYGWGTGGVQVSAAVXTPE
DRFKVIXQGAXDTTNAVSIRRFFEKTAGVAVTEATTXASVIQTRHRIPETPLREDQILVY
QVPIPEPLRFLEPSEVETRXMHSLEEYGLMHVKLYEDISQHGAIATAYAYPVKVEGRYVM
DPSPIPKFDNPKLEMAGIQLFGAGREQRIYAVPPYTQVVSLDFDDYPFEPTKADHACDLC
GATDSYLDEXIMDDAGGRMFMCSDTDYCGARRAAGHLGAQGXPLAEDAA
>MBH67962.1 carbon-phosphorus lyase [Rhodospirillaceae bacterium]
MNSSTNKLNGSSKTKARKKTEPLQGYTFAYLDDQTKRMIRRAILKAVALPGYQVPFGSRE
MPLPFGWGTGGIQVTASIIGQYDTLKVIDQGADDTTNAVNIRHFFAKTTGVKTTEKTELA
SIIQTRHRIPEVKLKADQILVYQVPIPEPLRWIEPREAETRKMHSLTEYGVMHVGLYENI
AHFGRVTTSYDYPVKVNDHYVMSPSPIPKFDNPKMNYMAALQLFGAGREKRIYAIPPYTK
VESLDFDDHPFEIEVWSECCALCNSNHSFLDEIITDNNGSRLFVCSDSNFCSERREKGHT
GTAMPKESK
>MBH83919.1 carbon-phosphorus lyase [Alteromonadaceae bacterium]
MNADRHEHVSSEAASPEGYNFAYLDEQTKRMLRRALLKAVAVPGYQVPFGGREMPLPYGW
GTGGIQVTAAVIGSDDVLKVIDQGADDTTNAVSIRRFFVTTTGVDTTEKTCDATVIQTRH
RIPETPLSEGQILVYQVPIPEPLRFIEPSETETRKMHALQEYGVMHVKLYEDIAHFGHIA
TAYAYPVKVNGRYVMDPSPIPKFDNPKMHQSPALQLFGAGREKRIYAVPPFTDVESLDFE
DYPFEIQSWDHHCDICGASESFLDEVVTDDQGGRLFVCSDTDYCRTRVEAEGVQAAASPA
KTQEVLS
>MBK44284.1 carbon-phosphorus lyase [Roseovarius sp.]
MTDYNFAYLDEQTKRMIRRAILKALAIPGYQVPFASREMPMPYGWGTGGVQVTAACLTPE
DRLKVIDQGADDTTNAVSIRKFFEKTAGVATTEETARASLIQTRHRIPETPLTEDQILVY
QVPIPEPLRFLEPRETETRKMHALEEYGLMHVKLYEDISRHGAIATAYAYPVRVEGRYVM
DPSPIPKFDNPKLSDCPAIQLFGAGREQRIYALPPWTKVVSLDFEDHPFEPAKADAPCAL
CGSETSYLDEVIVDDAGGRIFVCSDTDHCRARRAAGHRGAEGAPYEEAGA
>MBL35973.1 carbon-phosphorus lyase [Oceanospirillaceae bacterium]
MNPSTTSGAREASAYNFAYLDEQTKRMIRRGLLKAVAIPGYQVPFGGREMPLPYGWGTGG
MQLTAAILGRDDVLKVIDQGADDTTNAVSIRRFFARTAGVATTERTRDASVIQTRHRIPE
TPLAAGQIMVYQVPIPEPLRFIEPSESETRTMHALEDYGVMHVKLYEDIATFGHIATAYA
YPVTVDERYVMDPSPIPKFDNPKLDMSPALMLFGAGREKRLYAVPPYTRVVSLDFEDHPF
AVQQWDECCAFCGSSESFLDELIVDDAGSKRYVCSDTDYCRQRTEESLQ
>MBL25158.1 carbon-phosphorus lyase [Rhodospirillaceae bacterium]
MSAGPESSKQDGALAAASRHSVDGTYNYGYLDEQTKRMVRRCILKAVTTPGYQVPFGSRE
MPLPYGWGTGGIQLSASILGPEDTFKVIDQGADDTTNAVSIRGFFARVCDVATTEETEEA
TVIQTRHRIPEVSLREDQIIVYQVPQPEPMRPLEPRETETRMMHAYEEYGLMHVRLYDDV
AKFGEIAVAYAYPVMVNDRHLMCPSPIPKYDNPKMHQMAGLQVLSAGREKRIYAIPPYTK
VKSLDFEDYPFFVPRPDDCCGLCGSEESFLVEVVLDNENNRMHVCSDTAYCNDRQDDGHY
GPMHAKSAD
>MBM18763.1 carbon-phosphorus lyase [Stappia sp.]
MTVNATQQGSGLAGEIASYNFAYLDEQTKRMIRRAILKAIAIPGYQVPFASREMPMPYGW
GTGGVQVTAAVIGPDDTLKVIDQGADDTTNAVSIRAFFQKVANVAVTTRTREASIIQTRH
RIPEAPLAEGQVLVYQVPIPEPLRFLEPRETETRKMHALEEYGLMHVKLYEDIARHGHIA
TTYAYPVLVADRYVMDPSPTPKFDNPKMDNSPALQLFGAGREKRIYAIPPHTKVVSLDFE
DHPFEIQSFEEPCALCGAHGVYLDEVILDDRGGRMFVCSDTDNCEERRDAGHRGHLAPDE
AYGARETTA
>MBO92414.1 carbon-phosphorus lyase [Rhodospirillaceae bacterium]
MTAISGEQKRSSRLKEKTLDGYNFAYLDDQTKRMIRRAILKAVAIPGYQVPFGSREMPLP
FGWGTGGIQVTASIIGIEDTLKVIDQGADDTTNAVNIRRFFAKTAGVETTEKTSDASVIQ
TRHRIPELKLKSDQILVYQVPIPEPLRWIEPREEETRKMHALTEYGVMHVGLYENIAHFG
KVTTSYDYPVQVNDHYVMSPSPIPKFDNPKMDKMPALQLFGAGREKRIYAVPPYTKVKSL
DFDDHPFEIETWSECCALCGSSSSFLDEVITDDKGSRMFVCSDSNFCADRRAKGHKGPGL
PRKFEIKDIE
>MBQ54215.1 carbon-phosphorus lyase [Pseudomonadaceae bacterium]
MTSLHNAQQQADSGYNFAYLDEQSKRMIRRGLLKAVAIPGYQVPFAGREMPLPYGWGTGG
MQLTAAILGRDDVLKVIDQGADDTTNAVSIRRFFGRTAGVATTLRTPEATVIQTRHRIPE
TPLSADQIMVYQVPIPEPLRFIEPSESETRTMHALGDYGVMHVKLYEDIATFGHIATSYA
YPVTVDDNYVMDPSPIPKFDNPKLHMSPALMLFGAGREKRLYAVPPYTRVESLDFEDHPF
EVQSWEHNCAICGSADSYLDELIVDDAGSKQFVCSDTDYCLQRRDQQQSGEGAQ
>MBQ06675.1 carbon-phosphorus lyase [Roseobacter sp.]
MSDYNFAYLDEQTKRMIRRAILKGLAIPGYQVPFASREMPMPYGWGTGGVQVSAAVLTPE
DRFKVIDQGADDTTNAVSIRRFFEKTAGVAVTEATTEASVIQTRHRIPETPLREDQILVY
QVPIPEPLRFLEPSEVETRKMHSLEEYGLMHVKLYEDISQHGAIATAYAYPVKVEGRYVM
DPSPIPKFDNPKLEMAGIQLFGAGREQRIYAVPPYTQVVSLDFDDYPFEPSKADHACDLC
GATDSYLDELIMDDAGGRMFMCSDTDYCGARRTAGHLGAQGAPLAEDAA
>MBP28656.1 carbon-phosphorus lyase [Methylobacterium sp.]
MIRRAILKAIAVPGYQVPFASREMPMPYGWGTGGVQVTAAILGQSDVLKVIDQGADDTTN
AVSIRRFFAKTSGVATTTRTTEATVIQTRHRIPETPLTEGQILVYQVPIPEPLRFLEPRE
TETRQLHALAEYGAMHVKLYEDISRHGHIATTYAYPVEVAGRYVMDPSPTPKFDNPKMDD
CPALQLFGAGRERRIYAVPPYTRVRSLDFEDHPFRVQEFTQPCALCGARGHYLDEVVTDD
SGGRMFICSDTDICETRVAEAAR
>MBR28776.1 carbon-phosphorus lyase [Rhodobacteraceae bacterium]
MTPQDTEYNFAYLDEQTKRMIRRALLKAVAIPGYQVPFASREMPMPYGWGTGGVQVTAAT
LTPEDTLKVIDQGADDTTNAVSIRKFFQKVAGISVTEKTAEATVIQTRHRIPERDLEAGQ
ILVYQVPIPEPLRFLEPRETETRKMHALAEYGLMHVKLYEDIARHGHIATAYAYPVLVEG
RYVMDPSPIPKFDNPKLSNSPALQLFGAGREQRIHAIPPFTQVVSLDFEDHPFTRGGADA
DCAICAASGVYLDEVIVDDAGGRMFVCSDTDHCRERLEAGHRGPMGAPAEGEAA
>MBR29521.1 carbon-phosphorus lyase [Rhodobacteraceae bacterium]
MTPQDTEYNFAYLDEQTKRMIRRALLKAVAIPGYQVPFASREMPMPYGWGTGGVQVTAAT
LTPEDTLKVIDQGADDTTNAVSIRKFFQKVAGISVTEKTAEATVIQTRHRIPERDLEAGQ
ILVYQVPIPEPLRFLEPRETETRKMHALAEYGLMHVKLYEDIARHGHIATAYAYPVLVEG
RYVMDPSPIPKFDNPKLSNSPALQLFGAGREQRIHAIPPFTQVVSLDFEDHPFTRGGADA
DCAICAASGVYLDEVIVDDAGGRMFVCSDTDHCRERLEAGHRGPMGAPAEGEAA
>MBT00497.1 carbon-phosphorus lyase complex subunit PhnJ [Oceanospirillaceae bacterium]
MSSSPIRAGYNFAYLDEQTKRMIRRALLKAVAIPGYQVPFGGREMPMPYGWGTGGMQVTA
AVIGHDDCLKVIDQGADDTTNAVSIRAFFRDLTGVETTEQTEEATLIQTRHRIPEKPLQE
DQILIYQVPIPEPLRFIEPSEVETRKMHALQDYGVMHIKLYEDIAQFGHIATAYAYPVQV
NGRYVMDPSPIPKFDNPKMDNSPALQLFGAGREKRIYAVPPYTDVRSLDFEDHPFEVQRW
EASCAICGSEESFLDEVVMDDQGHHEFICSDTDYCRTRLAQQEESA
>MBS66979.1 carbon-phosphorus lyase [Pseudomonas sp.]
MNAQAIPAREAGYNFAYLDEQTKRMIRRALLKAVAIPGYQVPFGGREMPLPYGWGTGGMQ
LTAAILGADDVLKVIDQGADDTTNAVSIRRFFARTAGVATTERTPEATVIQTRHRIPETP
LAAGQIMVYQVPIPEPLRFIEPSETETRTMHALGDYGVMHVKLYEDIATFGHIATSYAYP
VTVDGRYVMDPSPIPKFDNPKLDRSPALMLFGAGREKRLYAVPPYTRVVSLDFEDHPFQI
QQWEQCCAICGSGDSYLDELIVDDAGSKQFVCSDTDYCAQRAQPQESRP
>MBT54027.1 carbon-phosphorus lyase [Mameliella sp.]
MNNYNFAYLDEQTKRMIRRAILKGLAVPGYQVPFASREMPMPYGWGTGGVQVSAATLMPE
DTLKVIDQGADDTTNAVSIRKFFERTAGIATTEETAKASVIQTRHRIPEEPLTEDQILVY
QVPIPEPLRFLEPSEIETRKMHALEDYGLMHVKLYEDIARHGQIATAYAYPVKVEGRYVM
DPSPIPKFDNPKMSDNAAIQLFGAGREQRIYALPPYTKVVSLDFQDFPFEATKAEAACDL
CAAEDSYLDEVIVDDAGGRMFVCSDTDYCRARRAAGHVGAKAAQEDAA
>MBT55737.1 carbon-phosphorus lyase complex subunit PhnJ [Mameliella sp.]
MTLKSLTRDWEPMAYGFLDGSAKREIRRKMLKAIAVPGCQMPYASREVPMARGWGTGGLQ
VSCTLVNPRTRIKVIDQGADDSVNAASIRKFLARVSGAPVTTDTLEADLIQSRHRIPEER
LRADQVLVLQVPNPEPLRSVQPNMSIARQMHADADYGRMWLQLYEQIVRAGRVMQGASYP
SMVNGRHVMTPSPIPRWDVPKLHMAQHLTLLSAGREKRLHAVPPFTRVEPLTFDDVAYRV
EDHAGLTCHRSGARGYFMNEIPQADGSSLHEVSDSDLGVKVIRRGEGDPVQIGTTWYSNG
EMT
>MBT84641.1 carbon-phosphorus lyase complex subunit PhnJ [Sutterellaceae bacterium]
MDEQEADSDLHEGTAYNFGFLDEYAKREVRRTILKAIAIPGYQTPYASREMPMGRGFGTG
GLQLTLSLIGQNDNLKVIDQGADDSVNAVNLRHFVELTCPGVSTTERTVEATIIQSRHRI
PEVMLREDQVLVLQVPYPDPLVVVEPSEEKRKTMHGEGDYSRLLTKLYEDIVQFNEITIS
HRYPTKINGHYVIDPSPIPRYDVPRLHHCPNLVLLGAGREKKIYAVPPYTSAVPLAFEDV
PFRTENFLDSQGNRHACMRCGCTHSFLDEVISEQGERQYQCSDSDYCNDQLAVLKLNQAE
GVNA
>MBU99449.1 carbon-phosphorus lyase [Rhodospirillaceae bacterium]
MTAISGEQKKSSRLKEKTLDGYNFAYLDDQTKRMIRRATLKAVAIPGYQVPFGSREMPLP
FGWGTGGIQVTASIIGIDDTLKVIDQGADDTTNAVNIRRFFAKTAGVETTENTSDASIIQ
TRHRIPEAKLKSDQIIVYQVPIPEPLRWIEPREEETRKMHALTEYGVMHVGLYENIAHFG
KVTTSYNYPVQVNDHYVMSPSPIPKFDNPKMDEMPALQLFGAGREKRIYAVPPYTKVKSL
DFEDHPFEIESWSECCALCGSSSSFLDEVITDDKGSRMFVCSDSNFCANRRAKGHKGPGL
PRKFEIKDIE
>MBU68162.1 carbon-phosphorus lyase [Cupriavidus sp.]
MNAHAATPDTAVARDEHYNFGYLDESTKRMLRRALLKAVAIPGYQVPFGSREMPLPYGWG
TGGIQVTAAIIGRQDVLKVIDQGSDDTTNAINIRRFFGRVTGVQTTERTAEASIIQTRHR
IPETPLRAGQTMVYQVPIPEPLRWLEPSETETRTMHALAEYGSMHVKLYEDIAHHGHIAT
TYDYPVIVNQRYMMRPSPIPKFDNPKLDRSPALMLFGAGREKRVYAVPPYTSVKSLDFVD
HPFTVEKWSSCCAQCGATDSYLDEIITDDAGTRMFVCSDTEYCADRQAALAVKHAAGDSQ
>MBV16966.1 carbon-phosphorus lyase [Thalassospira sp.]
MEQTVHNAADTASAYNFAYLDEQTKRMIRRALLKAVAIPGYQVPFAGREMPMPYGWGTGG
VQVTAAVIGPKDTLKVIDQGADDTTNAVSIRQFFAKTANVATTEKTAEASIIQTRHRIPE
KELREDQVLVYQVPIPEPLRFLEPRETETRKMHALEEYGLMHVKLYEDIARHGHIATTYA
YPVMVDDRYVMDPSPTPKFDNPKMDNMAALQLFGAGREKRIYALPPYTKVKSLDFEDHPF
EVQSWDDECGMCGSHDSYLDEVILDDKGNRMFVCSDTDYCSERQEAGHRGPQHHDQPLGS
PKSNPSSEKAAE
>MBV49005.1 carbon-phosphorus lyase [Roseobacter sp.]
MSDYNFAYLDEQTKRMIRRAILKGLAIPGYQVPFASREMPMPYGWGTGGVQVSAAVLTPE
DRFKVIDQGADDTTNAVSIRRFFEKTAGVAVTEATTEASVIQTRHRIPELPLREDQILVY
QVPIPEPLRFLEPSEVETRKMHSLEEYGLMHVKLYEDISQHGAIATAYAYPVKVXGRYVM
DPSPIPKFXNPKLEMAGIXLFGAGREQRIYAVPPYTQVVSLXFDDYPFEPTXADHACDLC
GATESYLDELIMDDAGGRMFMCSDTDYCGARRAAGHLGAQGAPLAEDAA
>MAM86529.1 carbon-phosphorus lyase complex subunit PhnJ [unclassified Hahellaceae]
MTSHTSAHVNSDAGYNFAYLDEQTKRMLRRALLKAVAVPGYQVPFAGREMPLPYGWGTGG
IQVTAAIIGINDVLKVIDQGADDTTNAVSIRRFFARTTGVETTERTTDASVIQTRHRIPE
TPLKAGQIIVFQVPIPEPLRFIEPRESETRTMHALREYGVMHIKLYEDIAHHGHIATTYA
YPVRVNGHYIMDPSPIPKFDNPKLDNSPALQLFGAGREKRIYAVPPYTKVRSLDFEDHPF
EVQTWTQHCEFCGSHETFLDEVVVDDAGKRIFVCSDTDYCRSNMPLETSA
>OM-RGC.v1.005709477
MTPMHAETATVRETDAGRDTGYNFAYLDEQTKRMIRRAILKAVAIPGYQVPFAGREMPMP
YGWGTGGIQLSASILGPDDVFKVIDQGADDTTNAVSIRRFFAMMAGVETTEKTAEASVIQ
TRHRIPETPLCEDQIMVYQVPIPEPLRWVEPRESETRKMHALEEYGVMHVQLYEDIARHG
RIATNFMYPVTVNGRYIMSPSPIPKFDNPKLHMSPALHLFGAGREKRIYAVPPYTSVRSL
DFEDHPFVVEKWDACCGLCGARDSYLDEVVLDDAGERMFVCSDTDYCASRREQGLLGPMA
ARDDIAELTGQRSQTRQETPWPNPKNR
>OM-RGC.v1.005795738
GGFMTGDAQAYNFAYLDEQTKRMIRRALLKALAIPGYQVPFASREMPMPYGWGTGGVQVS
AAVLTPEDRLKVIDQGADDTTNAVSIRRFFQKTAGVAATERTAEATVIQTRHRIPEAPLA
EGQILVYQVPIPEPLRFLEPRETETRRMHALEDYGLMHVKLYEDIARHGHIATAYAYPVK
VEGRYVMDPSPIPKFDNPKLESAAIQLFGAGREQRIYALPPYTSVVSLDFEDHPFEPTKA
SHPLRALRGGGELPRRGDRRRRGRADVRLLRHRFLRHPPGGRPPGRDGRPLRGARPMNAL
RRRAPRPPQAREFSQKILAQPRDAR
>OM-RGC.v1.006269294
MNSIAKSFLPDIQPNLLAVNSQDQSPTYQFGFLDSFAKKEIRRSLLKAVAIPGYQVPYSS
REMPIARGFGTGGLQITLSLLGKDDVLKVIDQGSDESVNAVNIRNFISKTCPGVSLTKHT
PEATIIQTRHRIPEFPLKLGQVLVLQVPYPDPLVIVEASEAKRKQMHGEGDYARLWVKLY
EDMVKFSEITISHRYPTRINGHYVIDPSPIPRFDVPKLHQSFGLHLFGAGREKKIYAVPP
FTDAQPLCFEDIPFRVENFDDVDGRRRPCHRCGSTTSFLDEFLDEQGNCIYQCSDSDYCN
TMLMQAKEDSYATNS
>OM-RGC.v1.006270148
MKATTKITSAPRKKKAKLKPRQKMEKTMSDYNFAYLDEQTKRMIRRAILKGLAIPGYQVP
FASREMPMPYGWGTGGVQVSAATLTPDDTLKVIDQGADDTTNAVSIRKFFERTAGVETTE
VTAKASVIQTRHRIPEAALNEDQILVYQVPIPEPLRFLEPRETETRKMHALEEYGLMHVK
LYEDISQHGDIATSYAYPVKVEDRYVMDPSPIPKFDNPKLEMAAIQLFGAGREQRIYALP
PYTKVVSLDFEDFPFVASKADHPCDLCAAEDSYLDEVILDDAGNRMFVCSDTDYCRSRRA
EGHVGRLGEQEGAAA
>OM-RGC.v1.006292588
MTSINPNSMTDDYNFAYLDEQTKRMIRRGLLKAIAIPGYQVPFASREMPMPYGWGTGGVQ
VTSACLTPDDTIKVIDQGADDTTNAVSIRQFFEKTALVNTTTDTEAASLIQTRHRIPEHD
LSEGQILVYQVPIPEPLRFLEPRERETRKMHALSEYGLMHVKLYEDIAHHGHIATSYAYP
VKVEERYVMDPSPIPKFDNPKMANCPALQLFGAGREQRLYAIPPYCNVVSLDFEDYPFTR
LKADTICALCAANDSYLDEVIIDDSGTRMYVCSDTHYCEDRQSKGHTGTANSLDDPDNVD
RPISNKGGDNAASV
>OM-RGC.v1.006336169
MTEQITTLSANNTNDAPEHNLDATDSYNFAYLDEQTKRMIRRALLKALAIPGYQVPFASR
EMPMPYGWGTGGVQVTAACLTPDDCVKVIDQGADDTTNAVSIRSFFARTAGVRTTEATDE
ASLIQTRHRIPETELTEGQLLVYQVPIPEPLRFLEPRETETRKMHALSEYGLMHVKLYED
ISQHGHIATAYAYPVSVEGHYVMDPSPIPKFDNPKMSNCAAIQLFGAGREQRIYAIPPYC
HVKSLDFEDYPFDRLRAPGACALCGADDSYLDEVIMDDKGTRMYVCSDTDFCSTRREQGH
VGDQSGLFDREEV
>OM-RGC.v1.006342625
MIEQMTDPSANGTNDADTHNLDSTDSYNFAYLDEQTKRMIRRALLKALAIPGYQVPFASR
EMPMPYGWGTGGVQVTAACLTPDDCIKVIDQGADDTTNAVSIRSFFARTAGVRTTESTDE
ASLIQTRHRIPETELTEGQLLVYQVPIPEPLRFLEPRETETRKMHALSEYGLMHVKLYED
ISQHGHIATAYAYPVNVEGHYVMDPSPIPKFDNPKMSNCAAIQLFGAGREQRIYAIPPYC
HVKSLDFEDYPFERLRAPGACALCGADDSYLDEVIMDDQGTRMFVCSDTDFCSTRREQGH
VGDQSGLLDSEEG
>OM-RGC.v1.006344190
MTQEAQPWQAPEHDKPVEQVEGYNFAYLDEQTKRMIRRAILKGVSIPGYQVPFGSREMPL
PYGWGTGGMQVTAAVIGEDDTLKVIDQGADDTTNAVNIRRFFAKTAGVATTEKTADASLI
QTRHRIPEKPLTDDQILIYQVPIPEPLRWVEPRETETRKMHALEEYGVMHVSLYESIARF
GRITTAYNYPVQVNGRYIMAPSPIPKFDNPKMHQMAALQLFGAGREKRIYAVPPYTDVKS
LDFEDHPFTIQSWEENCALCGAEDSYLDEVITDDAGGKMYVCSDSDYCAERREAGHVGDQ
GEPQNPEKKGAAK
>OM-RGC.v1.006348490
MTEQITTLLANDTNDAAKHNLDAADSYNFAYLDEQTKRMIRRALLKALAIPGYQVPFASR
EMPMPYGWGTGGVQVTAACLTPDDCVKVIDQGADDTTNAVSIRSFFARTAGVRTTEATEQ
ASLIQTRHRIPEVELTEEQLLVYQVPIPEPLRFLEPRETETRKMHALSEYGLMHVKLYED
ISQHGHIATAYAYPVNVEGHYVMDPSPIPKFDNPKMSNCAAIQLFGAGREQRIYAIPPYC
HVKSLDFEDYPFDRLRAPGACALCGADDSYLDEVIMDDEGTRMYVCSDTDFCSTRRERGH
IGDQSGLFDSEEG
>OM-RGC.v1.006379340
MRHYELPAIDEQEADSDLHEGTAYNFGFLDEYAKREVRRTILKAIAIPGYQTPYASREMP
MGRGFGTGGLQLTLSLIGQNDNLKVIDQGADDSVNAVNLRHFVELTCPGVSTTERTVEAT
IIQSRHRIPEVMLREDQVLVLQVPYPDPLVVVEPSEEKRKTMHGEGDYSRLLTKLYEDIV
QFNEITISHRYPTKINGHYVIDPSPIPRYDVPRLHHCPNLVLLGAGREKKIYAVPPYTSA
VPLAFEDVPFRTENFLDSQGNRHACMRCGCTHSFLDEVISEQGERQYQCSDSDYCNDQLA
VLKLNQAEGVNA
>OM-RGC.v1.006395192
MQTLASLKKSSDAYSFGFLDAFAKRELRRKILKAVAIPGYQVPYASREMPIARGWGTGGL
QATLALAGPSSKVKVIDQGSDDSVNAANLRRFIARMTGCDATRDTLECTILQSRHRCPEE
RLKRGQVLVLQVPDPETLRSVEPNMTRARLMHADQDYGLMWLKLYEQLVRFGRFVQGASY
PSLVNGRYVMSPSPIPRWDVPTLHQAQHLTILSAGREKRIYAVPPFTRVEPLEFTDEFFQ
VEEQSDWTCDRTGQRYKFMNEIPETDGTARHEISDTGYADKLIQKKEGEAVTLGETYYDD
NGTFYHDGFLKS
>OM-RGC.v1.006421861
MEQTVHNAADTASAYNFAYLDEQTKRMIRRALLKAVAIPGYQVPFAGREMPMPYGWGTGG
VQVTAAVIGPKDTLKVIDQGADDTTNAVSIRQFFAKTANVATTEKTAEASIIQTRHRIPE
KELREDQVLVYQVPIPEPLRFLEPRETETRKMHALEEYGLMHVKLYEDIARHGHIATTYA
YPVMVDDRYVMDPSPTPKFDNPKMDNMAALQLFGAGREKRIYALPPYTKVKSLDFEDHPF
EVQSWDDECGMCGSHDSYLDEVILDDKGNRMFVCSDTDYCSERQDAGHRGPQHHDQPLGG
PKSNPSSEKAAE
>OM-RGC.v1.006474542
MNATAQIFDQGEYNFAYLDEQTKRMIRRAILKGIAIPGYQVPFASREMPMPYGWGTGGVQ
VTASILGKDDCLKMIDQGSDDTTNAVSLRGFFEKTANVRTTYETSEATVIQTRHRIPEKE
LREDQVLVFQVPIPEPLRFLEPRETETRKMHALEDYGLMHVKLYEDIAKNGHIATTYAYP
VMVNDRYVMDPSPTPKFDNPKIDEMAALQLYGAGREKRIYAIPPYTKVKSLDFEDYPFEV
QKFDKPCGLCGAEHVYLDEVILDDKGGRMFVCSDSDYCEERRTAGHVGPMAANPASQHIG
GHGTNAEEASR
>OM-RGC.v1.006478592
MTAISGDRKRSSRLKEKTLDGYNFAYLDDQTKRMIRRAALKAVAIPGYQVPFGSREMPLP
FGWGTGGIQLTASIIGIDDTLKVIDQGADDTTNAVNIRRFFAKTAGVETTENTSDASIIQ
TRHRIPEVKLKSDQVIVYQVPIPEPLRWIEPREEETRKMHALTEYGVMHVGLYENIAHYG
KVTTSFDYPVQVNDHYVMSPSPIPKFDNPKMDKMPALQLFGAGREKRIYAVPPYTKVKSL
DFDDHPFEIESWSECCALCGSSSSFLDEVITDDKGSRMFVCSDSNFCADRRAKGHKGPGL
PRKFEIKDIE
>OM-RGC.v1.006497992
MTAISGEQKRSSRLKEKTLDGYNFAYLDDQTKRMIRRAILKAVAIPGYQVPFGSREMPLP
FGWGTGGIQVTASIIGIEDTLKVIDQGADDTTNAVNIRRFFAKTAGVETTEKTSDASVIQ
TRHRIPELKLKSDQILVYQVPIPEPLRWIEPREEETRKMHALTEYGVMHVGLYENIAHFG
KVTTSYDYPVQVNDHYVMSPSPIPKFDNPKMDKMPALQLFGAGREKRIYAVPPYTKVKSL
DFDDHPFEIETWSECCALCGSSSSFLDEVITDDKGSRMFVCSDSNFCADRRAKGHKGPGL
PRKFEIKDIE
>OM-RGC.v1.006544749
MEQTVNNPVEASSAYNFAYLDEQTKRMIRRALLKAVAIPGYQVPFAGREMPMPYGWGTGG
VQVTAAVIGPDDTLKVIDQGADDTTNAVSIRQFFAKTANVATTEKTAEASIIQTRHRIPE
KELREDQILVYQVPIPEPLRFLEPRETETRKMHALEEYGLMHVKLYEDISRHGHIATTYA
YPVMVDDRYVMDPSPTPKFDNPKMDMMAALQLFGAGREKRIYALPPYTKVKSLDFDDHPF
EVQSWKDECGMCGATDSYLDEVILDDRGNRMFVCSDTDYCSERQEAGHRGPQHHDQPLGT
SHSNGKAAE
>OM-RGC.v1.006556119
MSVTPQSLKTLSRAWEPMSYGFLDASAKREMRRKMIKAVAVPGCQMPYASREVPMARGWG
TGGLQVSLTLIHPNMRIKVIDQGADDSVNAASIRHFLARVSGAPTTLDTLQADLIQSRHR
IPEEKLNEAQILVLQVPNPEPLRPVQPNMSVARQMHADADYGRMWLQLYEQIVRSGRVMQ
GASYPSMVNGRHVMTPSPIPRWDVPKLNMAQHLTILSAGREKRIFAVPPYTRVEPLVFDD
VPYKVEEHHDLTCSRSGAKGFFMNEIPQEDGSSAYELSDSGFGVKHIQRGTGDAVTFGKT
WYENGEMVE
>OM-RGC.v1.006568147
MTVNATQQGSGLAGEIASYNFAYLDEQTKRMIRRAILKAIAIPGYQVPFASREMPMPYGW
GTGGVQVTAAVIGPDDTLKVIDQGADDTTNAVSIRAFFQKVANVAVTTRTREASIIQTRH
RIPEAPLAEGQVLVYQVPIPEPLRFLEPRETETRKMHALEEYGLMHVKLYEDIARHGHIA
TTYAYPVLVADRYVMDPSPTPKFDNPKMDNSPALQLFGAGREKRIYAIPPHTKVVSLDFE
DHPFEIQSFEEPCALCGAHGVYLDEVILDDRGGRMFVCSDTDNCEERRDAGHRGHLAPDE
AYGARETTA
>OM-RGC.v1.006568992
MSAGPESSKQDGALAAASRHSVDGTYNYGYLDEQTKRMVRRCILKAVTTPGYQVPFGSRE
MPLPYGWGTGGIQLSASILGPEDTFKVIDQGADDTTNAVSIRGFFARVCDVATTEETEEA
TVIQTRHRIPEVSLREDQIIVYQVPQPEPMRPLEPRETETRMMHAYEEYGLMHVRLYDDV
AKFGEIAVAYAYPVMVNDRHLMCPSPIPKYDNPKMHQMAGLQVLSAGREKRIYAIPPYTK
VKSLDFEDYPFFVPRPDDCCGLCGSEESFLVEVVLDNENNRMHVCSDTAYCNDRQDDGHY
GPMHAKSAD
>OM-RGC.v1.006585176
MNDTAQIFEQGEYNFAYLDEQTKRMIRRAILKGIAIPGYQVPFASREMPMPYGWGTGGVQ
VTAAILGKDDCLKMIDQGSDDTTNAVSLRGFFEKTAGVRTTFETSEASVIQTRHRIPEKT
LREDQIIVFQVPIPEPLRFLEPRETETRKMHALEDYGLMHVKLYEDIAKNGHIATTYAYP
VKVNDRYVMDPSPTPKFDNPKIDQMAALQLYGAGREKRIYAIPPYTKVKSLDFEDYPFEV
QKFDKPCGLCGAENVYLDEVILDDKGGRMFVCSDSDYCEERRADGHLGPMAADPAAHQFG
ATQAEETAR
>OM-RGC.v1.006597464
MEQTVKNPADGAPDYNFAYLDEQTKRMIRRALLKAVAIPGYQVPFAGREMPMPYGWGTGG
VQVTAAVIGPNDTLKVIDQGADDTTNAVSIRQFFAKTAQVATTEKTAEASIIQTRHRIPE
KELREDQVLVYQVPIPEPLRFLEPRETETRKMHALEEYGLMHVKLYEDISRHGHIATTYA
YPVMVDDRYVMDPSPTPKFDNPKMNNMAALQLFGAGREKRIYALPPYTKVKSLDFEDHPF
EVQTWEDECGMCGARDSYLDEVILDDQGNRMFVCSDTDYCAERQEAGHRGPQHHDQPLGT
ADRGKAAE
>OM-RGC.v1.006611570
MPQNNAMNIQSPEPHQNSSATGYNFAFLDEGTKRMIRRSILKAIAIPGYQVPFGSREMPL
PYGWGTGGIQVTAGIIGKDDILKVIDQGADDTTNAVNIRKFFRKTTGVNTTETTEMATII
QTRHRIPETHLSEQQILVYQVPIPEPLRWLEPSERETRKMHALSEYGSMYVRLYEDITKY
GHISTTYDYPVIVNDRYLMRPSPIPKFDNPKMDQMPALQLFGAGREKRIYAVPPYTSVRS
LDFQDYPFQVQEWEEECALCGARNSFLDEVITDDKGTRMFVCSDSDYCARRVDAGKSPSN
KTLKPSGD
>OM-RGC.v1.006615236
MSLSTLTKPWKAMSYGFLDGSAKRELRRKMLKSVSVPGCQMPYASREVPMARGWGTGGLQ
VSLTLVNPKTRVKVIDQGADDSVNAASIRRFIARVAGTPTTMDTLQADLIQSRHRVPEEI
LRENQVLVLQVPNPEPLRPVQPNMSIARQMHADADYGRMWLQLYEQIVRSGRVMQGASYP
SLVHGRHVMTPSPIPRWDVPKLHMAKHLTILSAGREKRIFAVPPYTRVEPLVFSDVPYKV
EEHSNLTCARSGTTGFFMNEIPQDDGSSIFEVSDSQWGVKTIRARGGEGESRGETWYKNG
EMPNDLDP
>OM-RGC.v1.006622838
MEQTVKNPADGAPDYNFAYLDEQTKRMIRRALLKAVAIPGYQVPFAGREMPMPYGWGTGG
VQVTAAVIGPNDTLKVIDQGADDTTNAVSIRQFFAKTAQVATTEKTAEASIIQTRHRIPE
KELREDQVLVYQVPIPEPLRFLEPRETETRKMHALEEYGLMHVKLYEDIARHGHIATTYA
YPVMVDDRYVMDPSPTPKFDNPKMNDMAALQLFGAGREKRIYALPPYTKVKSLDFEDHPF
EVQTWEDECGMCGARDSYLDEVILDDQGNRMFVCSDTDYCAERQDAGHRGPQHHDQPLGT
ADRGKAAE
>OM-RGC.v1.006639202
MSNTTQTTDTQFRQASAEYNFGFLDEYAKKEVRRSVLKAIAIPGYQVPYSSREMPMGRGF
GTGGLQLTLALIGQKDTLKVIDQGSDDSVNAVNLRSFIEMTCPGIDTTTKVTEANLIQSR
HRIPEQPLREDQVLILQVPYPDALVVVESSEDKRKIMHGEADYSRLLVKLYEDIVKFNEI
TISHRYPTRINGHYVIDSSPIPRWDVPKMHQSKALILLGAGREKKIYAVPPYTLAEPLEF
DDMPFRVENFNDENGERQACHLCGCNHSFLDEFMDAKSGQKRYQCSDSDYCHEQLIYKTS
TSNQHSEG
>OM-RGC.v1.006639378
MSNQENGSGSAFREASADYNFGFLDENAKKEIRRSILKAIAIPGYQVPYSSREMPMGRGF
GTGGLQLTLSLIGKQDTLKVIDQGADDSVNAVNLRSFIEMTCPGIDTTTRVSEANLIQSR
HRIPEQELREDQVIVLQVPYPDALIVVEPSEDKRKIMHGEADYSRLLVKLYEDIVKFDEI
TISHRYPTRINSHYVLDPSPIPRWDVPKMNNSKALLLFGAGREKKIYAVPPYTLAEPLEF
DDVPFRVENFNDQTGKRRTCRCCGCDHSFLDEFADATTGEKHYQCSDSDYCDQQLEAQSA
KLGGINVA
>OM-RGC.v1.006646990
MTASSQNKNTNGSMENPEILEGYNFAYLDDQTKRMIRRAILKAVAIPGYQVPFGSREMPL
PFGWGTGGIQVTASIIGQDDILKVIDQGSDDTTNAVNIRNFFGKTAGVDTTEKTNKATVI
QTRHRIPETPLSKDQILVYQVPIPEPLRWLEHRETETRKMHALAEYGVMHVGLYENIAHY
GRVTTSYDYPVQVDDRYIMSPSPIPKFDNPKMDKMPALQLFGAGREKRIYAVPPFTKVKS
LDFDDHPFTIESWEESCALCGSSNSFLDEVITDDEGTRMFVCSDSNFCKEQIEKLTNAPL
VQNGDGS
>OM-RGC.v1.006664916
VKAMTIKDVISVQRNRNQIMDEHTKREIRRAVLTAVAVPGYQVPFGSREMPVSRGWGSGG
LQITVAVVGKESVLKVYDQGEDGGVNAANLRRLIRNSEGVKTTTDARKADVIQTRHRVPE
DELQENQILVLQVPVPEPLREVERDMNELRRMHAEADYAKIWVSLYEDIVHNGVVMKTTG
YPCLIDGRYIIATTPIPRWDVPKLHQAPFLALYGAGREKRIYAVPPYTDVEPLTFDDVPF
QVEEVNAVCRSCGCSGMKTDGGEAGYLVELPQQDGSSQWVCSDTDWCNRQLNTYLPEDQD
FKAGELW
>OM-RGC.v1.006687988
MNAPDTSLTTASYDSAADGYNFAYLDEQTKRMLRRALLKAVAVPGYQVPFGSREMPLPYG
WGTGGIQVTAAIIGKNDTLKVIDQGSDETTNAVNIRRFFARTTGVATTRRTTEATIVQTR
HRIPEAPLTDRQILVYQVPMPEPLYRLEPRVAECKKLHALADYGLISVKLYEDIVHHGSI
ATTYDYPVMVNHRYLSSPSPIPKFDNPKMHMNPALQLFGAGRERRIYAIPPYTAVRSLDF
DDHPFEVQKWQHACALCGSTESFLDEMIVDDAGKRMFVCSDSDYCHERRGDQDLELPSYE
ARKGETV
>OM-RGC.v1.006694510
MNQIMQTAETGPSTDSAKAAGGEAYNFAYLDEQTKRMIRRALLKALAIPGYQVPFASREM
PMPYGWGTGGVQVTAACLLPDDCLKVIDQGADDTTNAVSIRRFFQRTAGVQTTEVTGEAT
LIQTRHRIPETELVAGQILVYQVPIPEPLRFLEPRETETRKMHALEEYGLMHVKLYEDIS
QHGHIATAYSYPVKVEGRYVMDPSPIPKFDNPKMHGSSAIQLFGAGREQRIYAIPPYTRV
HSLDFDDYPFEPMRADQTCALCGAEDSYLDEVIMDDKGTRMFVCSDTDYCGGRLEAGHEG
QQGDAT
>OM-RGC.v1.006695285
MNILSPEAHSKSSADGYNFAFLDEGTKRMIRRSILKAVAIPGYQVPFGGREMPLPYGWGT
GGIQVTAGIIGPDDTLKVIDQGSDDTTNAVNIRKFFKKTTGVETTEKTVEATLIQTRHRI
PETELSEQQILVYQVPIPEPLRWLEPSEAETRKMHALYEYGSMYVRLYEDITKYGHISTS
YDYPVIVNERYLMRPSPIPKFDNPKMDNMPALQLFGAGREKRIYAVPPYTKVKSLDFQDY
PFEIQKWEQSCSLCGSTDSFLDEVIVDDQGNRMFVCSDSDYCADRVREGTSQVKNNNQDT
DVRGQE
>OM-RGC.v1.006748405
MNTATLNAPIGNASATLNTDEKASHSPVGATGYNYGYLDEQTKRMIRRALLKAVSIPGYQ
VPFGGREMPMPYGWGTGGVQITAAIIGQPDTLKVIDQGADDTTNAVSIREFFKFIASANT
TEKTTEASIIQTRHRIPEVDLQEDQILVYQVPIPEPLRFIEPRETETRKMHALQEYGIMH
VKLYEDIARFGHISTAYAYPVRVNDRYIMGPSPIPKFDNPKMDNMAALQLFGAGREKRIY
AVPPYTKVQSLDFEDHPFEIQKWDEPCAICGSTDTFLDEVVMDDQGSHMFVCSDTDYCRD
QQENNV
>OM-RGC.v1.006804400
MSLATLTKSWEPMSYGFLDGSAKRELRRKMLKSVAVPGCQMPYASREVPMARGWGTGGLQ
VSLTLVRPDMTVKVIDQGADDSVNAASIRLFISRVAGTQTTMDTLEADLIQTRHRIPEEI
LRENQILVLQVPNPEPLRPVQPNMSIARQMHADADYARIWLQLYEQIVRSGRVMQGASYP
SLVNGRYVMTPSPIPRWDVPKLNMAKHLSILSAGREKRIFAVPPYTSVKPLVFDDISYKV
EEHGSLTCHSSGVRGYFMNEIPQDDGTSRHEVSDSGWGVKTIRARNGEDIIKGETWYKNG
KMLS
>OM-RGC.v1.006804493
MSLSALTKPWEAMSYGFLDGSAKRELRRKILKSVAVPGCQMPYASREVPMARGWGTGGLQ
VTLTLAAQKKTVKVIDQGADDSVNAASIRRFIARVAGTQTTMDTLQADLIQSRHRIPEEV
LREDQVLVLQVPNPEPLRPVQPNMSIARQMHADADYGRMWLQLYEQLVRSGRVMQGASYP
SLVHGRHVMTPSPIPRWDVPKLHMAKHLTILSAGREKRIFAVPPFTRVEPLVFSDVPYKV
EDHADLICSRSGTRGFFMNEIPLEDGSSSFEVSDSEWGVKTIQSNEGEAVTLGETWYKNG
EMPK
>OM-RGC.v1.006804607
MTLSKLTKPWEAMSYGFIDGSAKREMRRKMLKAVAVPGCQMPYASREVPMARGWGTGGLQ
VSLTLVKPTTRVKVIDQGADDSVNAASIRRFIASVAGTPTTLDTLEADLIQSRHRIPEEI
MREDQILVLQVPNPEPLRGVQPNMSIARQMHADADYGRMWLQLYEQIVRSGRVMQGASYP
SLVHGRHVMTPSPIPRWDVPKLHMSRHLTILSAGREKRIFAVPPFTRVEPLVFDDVPYQV
EDHAGLTCYRSGAKGFFMNEIPQDDGSSVYEVSDSEWGVKAIRAKDGEDVIQGETWYKDG
EMPQ
>OM-RGC.v1.006828716
MNLSALTKPWEAMSYSFLDGSAKRELRRKILKSVAVPGCQMPYASREVPMARGWGTGGLQ
VTLTLAAPQKTLKVIDQGADDSVNAASIRRFIARVAGTQTTMDTLRADLIQSRHRIPEEV
MREDQVLVLQVPNPEPLRPVQPNMSIARQMHADADYGRMWLQLYEQLVRSGRVMQGASYP
SLVHGRYVMTPSPIPRWDVPKLHMAKHLTILSAGREKRIFAVPPFTRVEPLAFSDVPYKV
EDHADLTCSRSNTRGFFMNEIPLEDGSSSFEVSDSEWGAKTIQSNEGKAVTLGETWYKNG
EMPK
>OM-RGC.v1.006829685
MSLSTLTKPWEAMSYGFLDGSAKRELRRKMLKSVAVPGCQMPYASREVPMARGWGTGGLQ
VSLTLVNPQTWVKVIDQGADDSVNAASIRRFIARVAGTPTTMDTLEADLIQSRHRIPEEI
LREDQVLVLQVPNPEPLRPVQPNMSIARQMHADADYGRMWLQLYEQIVRSGRVMQGSSYP
SLVHGRHVMTPSPIPRWDVPKLHMAKHLTILSAGREKRIFAVPPYTRVEPLVFSDVPYKV
EDHGNLTCTRSGTTGFFMNEIPQDDGSSSFEVSDSEWGVKTIRARDGQGESLGETWYKDG
EMPQ
>OM-RGC.v1.006851637
MSLKALTKTWEPMAYGFLDASAKREIRRKIIKAIAVPGCQMPYASREVPIARGWGTGGLQ
VSCTLITPKTRVKVIDQGADDSVNAASIRKFLARVSGAPTTMDTLGADLIQSRHRVPEEV
LRQDQVLVLQVPNPEPLRPVQPNMSIARQMHADADYGRMWLQLYEQIVRSGRVMQGASYP
SLVNGRFVMTPSPIPRWDVPKLNMAQHLTILSAGREKRLHVVPPFTRVEPLVFDDVPYKV
EDHGHLTCAKSGATGFFMNEIPQDDGSSIHEVSDSELGVKTIRRRDGETTEIGATWYVNG
DMAQ
>OM-RGC.v1.006858155
LSKKPQRTFAGTLRSFALKKMPKSQTQTGFNFAYLDEQTKRSIRRALLKAIAIPGHQIPF
SSREMPMSYGWGTGGMQVTAAVIGQTDVLKVIDQGADDTTNAVNIRRFFKKVCGIETTEQ
TEKATLIQTRHRIPETPLREGQILVYQVPIPEPLRWLEPSSVETGKMHALEEYGPMYVKL
YEDITNHGHIATSYDYPVMVHDRYLMSPSPIPRFDNPKMQMNPALQLFGAGREKRIYAVP
PYTKVKSLDFEDHPFTVERWHQGCELCGSTESYLDEVLIDDKGGRLWICSDTDYCRQQQQ
QRMS
>OM-RGC.v1.006858473
MTTVIPHPNASVATSAAPAGLAGYNFAYLDEQTKRMIRRALLKAVAIPGYQVPFGSREMP
LPYGWGTGGIQVTAAVIGPDDVLKVIDQGADDTTNAVSIRRFFAKTAGVATTDRTVDATV
IQTRHRIPEVPLTENQILVYQVPIPEPLRQLEPREAETRKMHALEEYGVMHVSLYEDIAK
FGRITRSYNYPVRVNGRYVMAPSPIPKFDNPKMDRMPALQLFGAGREKRIYAVPPYTDVK
SLDFEDHPFEIETWEEDCSLCGAQDSYLDEVIVDDKGTKMYVCSDSDYCRERREAGHQGD
GGPK
>OM-RGC.v1.006862573
PELPGADLYDEEVHDSYNFAYLDEQTKRMIRRALLKALAIPGYQVPFASREMPMPYGWGT
GGVQVTAACLTPDDCVKVIDQGADDTTNAVSIRSFFARTAGVRTTEVTAEASLIQTRHRI
PETELTEGQLLVYQVPIPEPLRFLEPRETETRKMHALSEYGLMHVKLYEDISQHGHIATA
YAYPVNVEGHYVMDPSPIPKFDNPKMSNCAAIQLFGAGREQRIYAIPPYCHVKSLDFEDY
PFDRLRAPGACALCGADDSYLDEVIMDDQGTRMYVCSDTDYCSARRGQGHVGDQSALFDS
EEG
>OM-RGC.v1.006876294
MKTGKDAAAENGTTVNATYNFAFLDEQTKRMIRRALLKAVAIPGYQVPFASREMPMPYGW
GTGGIQVTASVIGPEDVLKVIDQGSDDTTNAISIRKFFERTTGVETTEKTAAATLIQTRH
RIPEAPLSEGQILIYQVPIPEPLRFLEPRETETRQMHALEEYGLMHVKLYEDIARHGHIA
TTYAYPVKVAGRYVMDPSPTPKFDNPKMDAMPALQLFGAGREKRIYAIPPYTEVKSLDFD
DHPFELPTWDSVCAACGAADTYLDEVILDDQGGRMFVCSDTDHCAARQAAGHRGPGPATE
PRR
>OM-RGC.v1.006940155
MSPDSSTPGNTPGSAPGDDYNFAYLDEQTKRMIRRALLKALAVPGYQVPFASREMPMPYG
WGTGGVQVTAACLMPDDCLKVIDQGADDTTNAVSIRRFFQRTAGVATTEATGEASIIQTR
HRIPETPLSEGQILVYQVPIPEPLRFLEPRETETRKMHALAEYGLMHVKLYEDISSHGHI
ATAYAYPVKVEERYVMDPSPIPKFDNPKMHRSPAIQLFGAGREQRIYAIPPHTDVVSLDF
EDYPFEPMRADQTCALCGATDSYLDEVLMDDAGTRMYVCSDTDYCGGRLEARDDHDLEGG
IG
>OM-RGC.v1.006970852
MNPGYELPVDNVNYNFAFLDEFAKREIRRNILKAISIPGYQTPYASREMPMGRGFGTGGL
QLTLSLLGAGDTLKVIDQGADDSVNAVNLRQFVELTCPGANTTERAAEANIIQSRHRIPE
DKLTADQILVLQVPTPDPLTIVEPSEARRKIMHGEGDYAPLLTRLYEDIVQFDEIAISNR
YPTRLNGHYVIDSSPIPRFDVPKMHQSAALILLGAGRERKIYAVPPFTDAVPLAFEDVAF
RTEAFLDSKGERRQCDRCTSVTSYLDEIIHPDGSRHWQCSDTGYCNDRCAQLQNAECEEA
RP
>OM-RGC.v1.006971175
MTQSEQDTKEDSGMNEYNFAYLDEQTKRMIRRAILKGLAIPGYQVPFASREMPMPYGWGT
GGVQVSAAVLTPEDTFKVIDQGADDTTNAVSIRRFFEKTAGVAVTEATTEASVIQTRHRI
PEAALREDQVLVYQVPIPEPLRFLEPSEVETRKMHELEEYGLMHVKLYEDIAQHGAIATA
YAYPVKVEGRYVMDPSPIPKFDNPKLEMAAIQLFGAGREQRIYALPPYTQVVSLDFEDYP
FEASKADHPCGLCGADDSYLDELIVDDEGGRLFMCSDTDYCAARQAAGHRGADAAPMLEG
VA
>OM-RGC.v1.006979904
VRGYNFAYLDERTKRSIRRIILKAIAIPGYQVPFGSREMPLPYGWGTGGIQVTASILGPD
DVLKVIDQGADDTTNAVSIRRFFSRTANISTTERTTEATIIQTRHRVPETPLHEDQILVF
QVPIPEPLRWLEPRETETRKMHALEEYGVMHVKLYEDIAYYGHIATAYNYPALVNRRHVM
ATSPIPKFDNPKIDRIPALQIFGAGREKRIYAIPPYTEVKSLDFEDHPFFIETWDQCCAM
CGDTESYLDEVITDDEGTRMFVCSDTDHCRRRRDDGHAGPGEPGEDAPGDDNGGAGKGLP
G
>OM-RGC.v1.006982173
CWQGGCGMSTETQDDGLEYNFAYLDEQTKRMIRRALLKAVAVPGYQVPFAGREMPMPYGW
GTGGIQVTASILEPDDVLKVIDQGADDTTNAVSIRKFFQRVAGVATTEKTEGATLIQTRH
RIPEMPLHEGQILVYQVPIPEPLRFLEPRETETRKMHALEEYGLMHVKLYEDIARHGHIA
TTYAYPVKVNDRYIMDPSPTPKFDNPKMNRCAALQLFGAGREKRIYAVPPYTDVVSLDFE
DHPFEIQAWDNPCSLCGETNSFLDEVIMDDQGTRMFVCSDTDHCTTRQQQGYQGPGQEAA
E
>OM-RGC.v1.007083391
MLKEVSFDDGLAAYNFAYLDEQTKRMIRRAILKAIAIPGYQVPFASREMPMPYGWGTGGV
QVTASILGPDDVLKVIDQGADDTTNAVSIRAFFQKVANVAVTTRTKDATIIQTRHRIPEE
ELHSGQVLVYQVPIPEPLRFLEPRETETRVMHALEEYGLMHVKLYEDIARNGRISTTYAY
PVKVAGRYVMDPSPTPKFDNPKMHLSDALQLFGAGREKRIYAVPPYTDVVSLDFEDHPFE
IQRFDKPCALCGGENVYLDEVVLDDKGGRMFVCSDTDHCEDRRAHGHKGHLLADVKEAAE
>OM-RGC.v1.007084143
MSQVINASSTCQSDDSNTDSCTDYNTGYNYGYLDEQTKRMIRRSLLKAVAIPGYQVPFGG
REMPMPYGWGTGGVQLTAAILGQADTLKVIDQGADDTTNAVSIREFFKTVADARTTERTV
DATVIQTRHRIPEVLLKKDQILVYQVPIPEPLRFIEPRETETRKMHALQEYGIMHVKLYE
DIARFGHIATAYAYPVRVNDRYIMDPSPIPKFDNPKMDNMPALQLFGAGREKRIYAIPPF
TKVRSLDFEDHPFEIQQWDEPCSICGATNTFLDEVVTDDEGNRMFVCSDTDYCGSQGESA
>OM-RGC.v1.007102945
MNPNYQLPDSQDSYGFGFLDEFAKREIRRVILKAISIPGYQTPYASREMPMGRGFGTGGL
QLTLSMIGPDDTLKVIDQGSDDSVNAVNLRKFAELTCPEVSTTESTTGATLIQTRHRVPE
IALREDQVLNLQVPYPDPLVIVEPSEAKRKIMHGEGDYARLLTKLYEDLVKFDEITISHR
YPTRINGHYVIDPSPIPRYDVPRLHQSKALLLFGAGREKKIYAVPPYTNADPLVFDDVPF
RTESFDTADGQRRACARCGSTNSFLDELNLEDGSKAWQCSDTDYCNRQSARTDAGEVTQ
>OM-RGC.v1.007141920
MSQVQTNTHAQGVTGYNYGYLDEQTKRMIRRALLKAVAIPGYQVPFGGREMPMPYGWGTG
GVQITAAIIGQTDTLKVIDQGADDTTNAVSIREFFKSVASAKTTEKTVDASIIQTRHRIP
EITLDKDQILVYQVPIPEPLRFIEPRETETRKMHALEEYGIMHVKLYEDIARFGHIATSY
AYPVCVNDRYIMDPSPIPKFDNPKMDKMAALQLFGAGREKRIYAIPPFTKVKSLDFEDHP
FEIQQWDEPCAICGATDTFLDEVVMDDKGNHMFVCSDTDYCSQQVEKHTIHTKETESHA
>OM-RGC.v1.007143291
MTTHSEIHDDLSFEDSYNFAYLDEQTKRMIRRALLKAVAIPGYQVPFASREMPMPYGWGT
GGVQVTAACLVPDDCVKVIDQGADDTTNAVSIRSFFERTAGVATTEKTTDASLIQTRHRI
PETPLTENQILVYQVPIPEPLRFLEPRETETRKMHALTEYGLMYVKLYEDISQHGHIATS
YAYPVKVDDRYIMDPSPIPKFDNPKMDDCPALQLFGAGREQRIYAIPPYSKVKSLDFDDY
PFSQLRAPKTCAICGADDSYLDEMIIDDEGGRMFVCSDTDFCASRQNEQAFEPAEVAS
>OM-RGC.v1.007152033
MDADMDDGLATYNFAYLDEQTKRMIRRAILKGIAIPGYQVPFASREMPMPYGWGTGGVQV
TASILGPDDTLKVIDQGADDTTNAVSIRAFFAKVADVATTTETAKATVIQTRHRIPEERL
TEGQILVYQVPIPEPLRYLEPRETETRKMHALAEYGLMHVKLYEDIARNGHIATTYAYPV
KVEGRYVMDPSPTPKFDNPKMHMSDALQLFGAGREKRIYAIPPHTDVVSLDFEDYPFEIQ
HFEEPCALCAAQGVYLDEVILDDRGGRMFVCSDTDYCEKRRAEGHRGHLAGDTLEAAE
>OM-RGC.v1.007198422
MTAALPAYNFAYLDEQTKRMIRRAILKAIAIPGYQVPFASREMPMPYGWGTGGVQVTASI
LGPNDVLKVIDQGADDTTNAVSIRAFFEKTAQVATTTRTSEATIVQTRHRIPETPLTAGQ
IIVFQVPIPEPLRFLEPRETETRVMHALEEYGLMHVKLYEDIARHGHIATTYAYPVKVEG
RYVMDPSPIPKFDNPKMHRSPALQLFGAGREKRIYALPPFTDVVSLDFEDHPFAVQAFDR
PCALCGAENVYLDEVVTDDRGGRMFVCSDTDHCETRREAGHAGDGGPALRQETRQGEA
>OM-RGC.v1.007198556
MEAYNYAFLDELTKRELRRKTLKAVAIPGYQVPFGSREMPIARGWGTGGLQVTLSVIGPE
DTVKVIDQGSDDSVNACNLRELICQMCDVTPTTDSLEASLIQTRHRIPEEKLREDQILIF
QVPLPEVLRTVEPSEQETRRMHAERDYSRMWLHLYEDIVKYGEIRISYDYPVMVNSHYLC
DPSPIPRFDVPKLHQADNLFLFGAGREKRIYAIPPYTNVTPLQFEDIPFEVEQFDQPCAK
CGSTHTYLEESYDAVTGAKQVACSDTSYCDKRQRQAAGESVEIGGIWDGTNPANFEFE
>OM-RGC.v1.007226303
MTLNADPNSSADKDASYNFAYLDEQTKRMIRRALLKAVAIPGYQVPFAAREMPMPYGWGT
GGVQVTAACLTPDDCLKVIDQGADDTTNAVSIRSFFEKTAAVKTTENTAEASIIQTRHRI
PETPLNENQILVYQVPIPEPLRFLEPRETETRKMHALAEYGLMHVKLYEDISQHGHIATA
YAYPVEVENRYIMDPSPIPKFDNPKMNNSPALQLFGAGREQRIYAIPPYCQVQSLDFDDY
PFNRLRAPQSCEVCGSENSYLDEMIVDDAGGRMFVCSDTDYCSRRQAGQDAEPEVGQ
>OM-RGC.v1.007231570
MSPDGNPRIPPGNRSEKEYNFAYLDEQTKRMIRRALLKALAVPGYQVPFASREMPMPYGW
GTGGVQVTSACLMPDDCLKVIDQGADDTTNAVSIRRFFQRTAGVATTEATSEASIIQTRH
RIPETPLTEGQILVYQVPIPEPLRFLEPRETETRKMHALAEYGLMHVKLYEDISSHGHIA
TAYAYPVKVEERYVMDPSPIPKFDNPKMHRSPAIQLFGAGREQRIYAIPPHTDVVSLDFE
DYPFEPMRADQTCALCGATDSYLDEVLMDDAGTRMYVCSDTDFCGGRLEAAKEGDNR
>OM-RGC.v1.007257374
MTSAASNHNSDTESDSNGYNFAYLDEQTKRMIRRCLLKAVAVPGYQVPFGGREMPLPYGW
GTGGMQVTATIIGQDDVLKVIDQGADDTTNAVSIRRFFARTAGVATTESTLAASVIQTRH
RIPETPLSHGQILVYQVPIPEPLRFIEPRETETRKMHALQEYGVMHVKLYEDIARFGHIA
TTYAYPVKVNGHYVMDPSPIPKFDNPKMHGSPALQLFGAGREKRIYAIPPFTRVESLDFE
DHPFEIQGWDQTCEFCGSDHSFLDEVVTDDEGGRIFICSDTDYCNQRFETGARQEAV
>OM-RGC.v1.007258974
MNDLATYNFAYLDEQTKRMIRRAILKAIAIPGYQVPFASREMPMPYGWGTGGVQVTASIL
GPDDVLKVIDQGADDTTNAVSIRAFFQKVADVAVTTRTTEATIIQTRHRIPEEQLREGQT
LVYQVPIPEPLRFLEPRETETRKMHALEEYGLMHVKLYEDIARNGHIATTYAYPVKVEGR
YVMDPSPTPKFDNPKMHMSEALQLFGAGREKRIYAVPPYTEVVSLDFEDHPFEVQKFDKP
CALCGAENVYLDEVVLDDKGGRMFVCSDTDHCEDRRAHGHAGAMLAAAAKESQEAAE
>OM-RGC.v1.007259244
MTDPSDTSLGDTPPEGTHDQDYNFAYLDEQTKRMIRRALLKGLAIPGYQVPFASREMPMP
YGWGTGGVQVTSACLVPDDCIKVIDQGADDTTNAVSIRKFFERTAGVRTTEKTGEASLIQ
TRHRIPETPLEEGQILVYQVPIPEPLRFLEPRETETRKMHALEEYGLMHVKLYEDISSHG
HISTAYAYPVSVEERYVMDPSPIPKFDNPKMHQCPAVQLFGAGREQRIYALPPYTDVVSL
DFEDHPFTRLRNDGVCGLCGADDTYLDEVIMDDEGTRMFVCSDTDYCATRIEEAAE
>OM-RGC.v1.007275745
MRKTNNVIKIKDFKVDKGLPFDQEYNFAYLDENTKKMIRRAIIKALCIPGYQVPFASREM
PMPYGWGTGGVQVTASCLTKRDTLKIIDQGADDTTNAVSIRNFFKKTSNIKTTEITEKAT
LIQTRHRIPETPLKKKQIFVYQVPIPEPLAFLEPKVSETIKMHSLSEYGAMHVKLYEDIS
KNGHIETAYAYPVKTNDRYIMDPSPIPKFDNPKMNNSPAIQLFGAGREQRIYAIPPYTKV
KSLDFEDYPFDPFKAEHACDICGSKNTYLDEIIVDDAGNKSFICSDTDFCNKRKNK
>OM-RGC.v1.007316198
MNDATPEPAYNFAYLDEQTKRMIRRAILKGIAVPGYQVPFASREMPMPYGWGTGGVQVTA
ACLVPEDRLKVIDQGADDTTNAVSIRRFFARTAGVATTTRTADATLIQTRHRIPETPLHA
GQILVYQVPIPEPLRFLEPRETETRKMHELEEYGLMHVKLYEDIARHGQIATSYAYPVKV
SGRYVMDPSPIPKFDNPKLSDSPAIQLFGAGREQRIYALPPYTKVVSLDFDDHPFTASKA
AHVCDLCGARASYLDEVITDDLGGRMFVCSDTDFCTDRQAHGKRGRLSAPISGGAA
>OM-RGC.v1.007343737
MNNVLKFKNKKSKANLAEQDEIYNFAYLDENTKRMIRRALIKALCIPGYQVPFSSREMPM
PYGWGTGGVQVTSSCLTTDDVLKVIDQGADDTTNAVSIRNFFKKTANIETTETTSQASII
QTRHRIPEEKLKEKQILVYQVPIPEPLAFLEPRYQETKKMHALSEYGIMHVKLYEDITKN
GHIETAYAYPVKTNDRYIMDPSPIPKFDNPKMNNNPAIQLFGAGREQRIYAIPPYTEVTS
LDFEDYPFDPSKAPHKCSICGSDESFLDEIITDDEGNRSFICSDTNYCNKRMENN
>OM-RGC.v1.007344635
MSNDYNFAYLDEQTKRMIRRGLLKSIAIPGYQVPFASREMPMPYGWGTGGVQVTSACLVP
EDKIKVIDQGADDTTNAVSIRQFFEKTAKVETTTHTEKASLIQTRHRIPEHDLDENQILV
YQVPIPEPLRFLEPRESETRKMHALTEYGLMHVKLYEDIAHHGHIATSYAYPVKVEGRYV
MDPSPIPKFDNPKMSMCPALQLFGAGREQRLYAIPPYCEVISLDFEDHPFTRLKANAECE
LCSANNSYLDEVIIDDEGNRMFVCSDTHYCEARQADGHRGKRNRLDQEGYDATHI
>OM-RGC.v1.007367168
MNVPVTTQDSGYNFAYLDEQTKRMIRRAILKAVAIPGHQVPFGSREMPLPYGWGTGGIQV
TASIIGLKDVLKVIDQGADDTTNAVSIRRFFARTAGIATTEKTEDATVIQTRHRIPEMDL
RDDQIIVYQVPIPEPLRWLEARETETRKMHGLADYGVMHVKLYEDIAKYGHIETSYDYPV
LINGRYLMSPSPIPKFDNPKMHEMGALQLFGAGREKRIYAIPPYTRVESLDFEDHPFQVQ
SWGAVCAICGDGESFLDEVITDDTGGSMFVCSDTDHCGRRVAAGHKGPGGPEEST
>OM-RGC.v1.007367193
MTAPATAQDSGYNFAYLDEQTKRMVRRAILKAVAIPGHQVPFGSREMPLPYGWGTGGIQV
TASIIGLADVLKVIDQGADDTTNAVSIRRFFARTAGIATTEKTEDATVIQTRHRIPEMNL
RDDQIIVYQVPIPEPLRWLEARETETRKMHGLADYGVMHVKLYEDIAKYGHIETSYDYPV
LINGRYLMSPSPIPKFDNPKMHEMGALQLFGAGREKRIYAIPPYTRVESLDFEDHPFQVQ
TWGAVCAICGDGESFLDEVITDDQGGSMYICSDTDHCGRRVVAGHKGPGGPEEST
>OM-RGC.v1.007376565
MNAHAEAIAQYNFAYLDEQTKRMIRRAILKAIAIPGYQVPFASREMPMPYGWGTGGVQVT
ASVIGPQDVLKVIDQGADDTTNAVSIRAFFQKVAQVSVTTHTGEATIIQTRHRIPEEPLK
EGQVLVYQVPIPEPLRFLEPRETETRKMHALEEYGLMHVKLYEDIAQHGHIATTFAYPVK
VEGRYVMDPSPTPKFDNPKMHMSKALQLFGAGREKRIYAIPPYTHVESLDFDDHPFEVQR
FEEPCALCGAHGVYLDEVVLDDRGGRMFVCSDTDHCEERRAEGHRGHLSGEEAAT
>OM-RGC.v1.007377866
MSTETLNSTKNYGYQFGFIDEYAKKEIRRSLLKAVAIPGYQVPYASREMPMARGFGTGGL
QITLSLVGAGDTLKVIDQGSDNSVNAVNIRKFVTQTCPGVNLTKKTVEASIIQTRHRIPE
IPLKKGQILVLQVPYPDPLIVVEANEEKRKIMHGERDYARLWVKLYEDMVKFKEITISHR
YPTCVNHHYVIDPSPIPRFDVPKLNNSPVLHLFGAGREKKIYAIPPYTQTAPLTFLDIGF
RVEDFIDEKGNRRACSRCGSTDSFLDELQHKTGEKIYQCSDSDYCRYAEGKRQKD
>OM-RGC.v1.007378573
MNTQTVQSGYNVGYLDEQTKRMIRRALLKAIAIPGYQVPFGGREMPMPYGWGTGGMQITA
AIIGEPDVLKVIDQGADDTTNAVSIRQFFKKVAGVETTECTEQATLIQTRHRIPEKSLNE
GQVLVYQVPIPEPLRFIEPRETETRKMHGLEEYGVMHVKLYEDIARYGHISTAYAYPVRV
NGRYIMDPSPIPKFDNPKMDQMPALQLFGAGREKRIYAIPPYTDVKSLDFEDHPFEVQKW
DEPCCICGSTTSFLDEVVTDDKGNRIFVCSDTDYCKEQQALNAHQSEQEESRACQ
>OM-RGC.v1.007382119
MTSSGVMEGYNFAYLDDQTKRMIRRAILKAIAIPGYQVPFGSREMPLPFGWGTGGIQVTA
SIIGKDDILKVIDQGADDTTNAVNIRHFFGKTAGVDTTEKTTDATIIQTRHRIPETPLSN
DQILVYQVPIPEPLRWLEQRESETRKMHALAEYGVMHVGLYENITHFGRVTTSYNYPVQV
NDRYIMSPSPIPKFDNPKMDNMAALQLFGAGREKRIYAVPPFTKVKSLDFDDHPFTIESW
EESCALCGSCKSFLDEIITDDDGSRMFVCSDSDFCKEQTEKLPNDPSVQNGDGQ
>OM-RGC.v1.007386751
TASNAQGVGAGAPTNAIDSGYNFAYLDEQTKRMIRRALLKAVAIPGYQVPFGGREMPMPY
GWGTGGMQLTASVLGADDTLKVIDQGADDTTNAVSIRAFFERVAGVETTTATAQASVIQT
RHRIPEKTLRADQILIFQVPIPEPLRFIEPSEEETRVMHALEEYGVMHVKLYEDIAHHGH
IATTYAYPVKVDGRYVMDPSPIPKFDNPKLHMSEALMLFGAGREKRLYAIPPHTRVESLD
FEDHPFEIQAWDEPCAICGATDSYLDEVIIDDQGARMFVCSDTDYCNSRSEEKA
>OM-RGC.v1.007404303
MNEMSKNENIDIQIYNFAYLDENTKRMIRRALLKALCIPGYQVPFSSREMPMPYGWGTGG
IQVTSACLIPKDILKVIDQGADDTTNAVSIRKFFQKTANVAVTEKTSDASLIQTRHRIPE
TKLKEKQILVYQVPIPEPLRFLEPRETETRKMHALSEYGLMYVKLYEDIAKHGHIETAYA
YPVKTNGNYVTDPSPIPKFDNPKMNNSPAIQLFGAGREQRIYAIPPYTNVKSLDFEDYPF
EAMKANFKCSICGSSDSYLDEIIVSDDGKRSYICSDTDYCKEQTKLNSKKEDQL
>OM-RGC.v1.007411195
MIASGAEYNFAYLDEQTKRMIRRALLKAVAIPGYQVPFASREMPMPYGWGTGGVQVTAAT
LTPEDVLKVIDQGADDTTNAVSIRKFFQRVAGVAVTEATAEATLIQTRHRIPETPLTEGQ
ILVYQVPIPEPLRFLEPRETETRKMHALEEYGLMHVKLYEDIARHGHIATAYAYPVKVEG
RYVMDPSPIPKFDNPKMSNSPALQLFGAGREQRIYAIPPWTEVVSLDFEDHPFDPGGAKE
ACALCDARGVYLDEVIVDDAGGRMFVCSDTDHCRTRREAGHVGASAPASQGACA
>OM-RGC.v1.007437889
MNAPTYNFAYLDEQTKRMIRRAILKAIAIPGYQVPFASREMPMPYGWGTGGVQVTAAILG
PDDVLKVIDQGSDDTTNAISIRKFFAKTAGVATTTSTEAATVIQTRHRIPEAPLQEGQVL
VYQVPIPEPLRFLEPRETETRRMHALAEYGLMHVKLYEDIARFGHIATSYAYPVKVNARY
VMDPSPTPKFDNPKMDNCPALQLFGAGREKRIYAIPPYTSVVSLDFEDHPFTRYKFDAPC
ALCGAEDSYLDEIVTDDKGSRMFVCSDTDYCEGRQAAGHRGTQNAAPHKEGAHV
>OM-RGC.v1.007439732
MITKLPDATSSVEPGFNFAYLDEQTKRSIRRSLLKAIAIPGHQIPFSSREMPMSYGWGTG
GIQVTASVIGANDTLKVIDQGADDTTNAVNIRRFFVKVCGIETTEKTTEATVIQTRHRIP
ETPLKEGQTIVYQVPIPEPLRWIEPSEVETRKMHSLSEYGAMHVKLYEDITRFGHIATAY
DYPVIVNDRYMMRPSPIPRFDNPKLDMNPALQLFGAGREKRLYAVPPYTSVKSLGFEDHP
FSVERWDKPCEFCGSTASYLDEVVVDNDGGRLWICSDTDYCNRMQTAIKQAGEK
>OM-RGC.v1.007439762
MSMVSTAEQGMTGYNYGYLDEQTKRMIRRALLKAVAIPGYQVPFGGREMPMPYGWGTGGV
QITAAIIGTSDTLKVIDQGADDTTNAVSIREFFKSVADARTTEKTLEASIIQTRHRIPET
PLENGQILVYQVPIPEPLRFIEPRETETRKMHALEEYGIMHVKLYEDIARFGHIATSYAY
PVCVDDRYIMDPSPIPKFDNPKMDEMEALQLFGAGREKRIYAIPPYTKVRSLDFDDHPFE
VQRWDDCCAICGSTHTFLDEVVMDDDGNHMFVCSDTDFCQQQAAKNEVVQENFS
>OM-RGC.v1.007457216
MNDMSKNENVDIQIYNFAYLDENTKRMIRRALLKALCIPGYQVPFSSREMPMPYGWGTGG
IQVTSACLIPNDVLKVIDQGADDTTNAVSIRKFFQKTANVAVTEKTSDASLIQTRHRIPE
TKLKEQQILVYQVPIPEPLRFLEPRETETRKMHALSEYGLMFVKLYEDIAKHGHIETAYA
YPVKTNGNYVTDPSPIPKFDNPKMNNNPAIQLFGAGREQRIYAIPPYTNVKSLDFEDYPF
EAMKANFKCSICGSSDSYLDEIIVSDDGKRSYICSDTDYCKEQRQLNLKEEDQ
>OM-RGC.v1.007469520
MNNVLKFKNKKNTVAAQDEIYNFAYLDENTKRMIRRALIKALCIPGYQVPFSSREMPMPY
GWGTGGVQVTSSCLTTDDVIKVIDQGADDTTNAVSIRNFFKKTANIETTEKTSQASIIQT
RHRIPEEKLKEKQILVYQVPIPEPLAFLEPRYQETKKMHALSEYGIMHVKLYEDITKNGH
IETAYAYPVKTNERYIMDPSPIPKFDNPKMNNNPAIQLFGAGREQRIYAIPPYTEVTSLD
FEDYPFDPSKAPHKCSICGSNESFLDEIITDDDGNRSFICSDTNYCNQRMENN
>OM-RGC.v1.007477200
EDRGMNDYNFAYLDEQTKRMIRRAILKGLAIPGYQVPFASREMPMPYGWGTGGVQVSAAV
LTPEDTFKVIDQGADDTTNAVSIRRFFQKTASVAVTEATTEASVIQTRHRIPEAALREDQ
VLVYQVPIPEPLRFLEPSEVETRKMHELEEYGLMHVKLYEDIAQHGAIATAYAYPVKVEG
RYVMDPSPIPKFDNPKLEMAAIQLFGAGREQRIYALPPYTQVVSLDFEDHPFEASKADHP
CGLCGAEDSYLDELIVDDAGGRLFMCSDTDYCAARQAAGHRGADAAPTLEGMA
>OM-RGC.v1.007494569
MNNVLKFKNKKNTVAAQDEIYNFAYLDENTKRMIRRALIKALCIPGYQVPFSSREMPMPY
GWGTGGVQVTSSCLTTDDVLKVIDQGADDTTNAVSIRNFFKKTANIETTETTGDASIIQT
RHRIPENQLNEKQILVYQVPIPEPLAFLEPRYQETKKMHALSEYGIMHVKLYEDITKNGH
IETAYAYPVKTNDRYIMDPSPIPKFDNPKMNNNPAIQLFGAGREQRIYAIPPYTEVTSLD
FEDYPFDPSKAPHKCSICGSNDSFLDEIITDDDGNRSFICSDTNYCNQRMKDK
>OM-RGC.v1.007500380
MTDYNFAYLDEQTKRMIRRAILKGLALPGYQVPFASREMPMPYGWGTGGVQVSAATLVPE
DRFKVIDQGADDTTNAVSIRKFFERTAGVETTEHTAEASVIQTRHRIPETPLSEDQILVY
QVPIPEPLRFLEPRETETRKMHSLEEYGLMHVKLYEDISQHGAIATSYAYPVKVEGRYVM
DPSPIPKFDNPKLSDCPAIQLFGAGREQRIYALPPYTRVVSLDFEDYPFEASKADHACDL
CGAGDSYLDEVITDDQGGRIFVCSDTDYCRGRREAGHVGTQAQDAPMMTEARA
>OM-RGC.v1.007500899
MNNILKFKNKKAKVSDQDEIYNFAYLDENTKRMIRRALIKALCIPGYQVPFSSREMPMPY
GWGTGGVQVTSSCLTTDDVLKVIDQGADDTTNAVSIRNFFKKTANIETTETTEDASIIQT
RHRIPENQLKEKQILVYQVPIPEPLAFLEPRYQETKKMHALSEYGIMHVKLYEDITKNGH
IETAYAYPVKTNDRYIMDPSPIPKFDNPKMNNNPAIQLFGAGREQRIYAIPPYTQVTSLD
FEDYPFDPSKAPHKCSICGSNDSFLDEIITDDDGNRSFICSDTNYCNQRMKDK
>OM-RGC.v1.007501339
MSDYNFAYLDEQTKRMIRRAILKGLAIPGYQVPFASREMPMPYGWGTGGVQVSAAALTPG
DTFKVIDQGADDTTNAVSIRKFFERTAGVATTEETEKASIIQTRHRIPEADLREDQIIVY
QVPIPEPLRFLEPRETETRKMHALEEYGLMHVKLYEDISQHGAIATAYAYPVKVEGRYVM
DPSPIPKFDNPKMEMAAIQLFGAGREQRIYAVPPYTKVVSLDFEDYPFEATKADHPCDLC
AAEDSYLDEVILDDQGGRMFVCSDTDYCRSRREAGHVGRLGQDAPLTTGPEAA
>OM-RGC.v1.007511285
MTESGQYNFAYLDEQTKRMIRRALLKALAVPGYQVPFASREMPMPYGWGTGGVQVSAACL
TPDDTFKVIDQGADDTTNAVSIRKFFQHTAGVNVTEHTAEATVIQTRHRIPEQALGEDQI
LVYQVPIPEPLRYLEPRETETRKMHALQEYGLMHVKLYEDIARHGSIATSYAYPVKVEER
YVMDPSPIPKFDNPKLEMAAIQLFGAGREQRIYAVPPYTRVVSLDFEDYPFEASKADHPC
GLCGAEDTYLDEVIMDDEGGRMFVCSDTDYCASRRAAGHVGAMGVPVGEDAA
>OM-RGC.v1.007554820
MRGGAPRGGPARMTEGYNFAYLDENTKRMIRRALLKALAIPGYQTPFASREMPMPYGWGT
GGVQVTAAVLTPDDVLKVIDQGADDTTNAVSIRAFFQKTADVAVTTRADAATVIQTRHRI
PETPLREGQILVYQVPIPEPLRFLEPREVETRKMHALEEYGLMHVKLYEDIARHGRIATS
YSYPAKVEGRYVMSPSPIPKFDNPKLSDCPAIQLFGAGREQRIYAIPPYTRVESLDFEDH
PFEPSKAEGACALCGDEATYLDEVITDDRGARMFVCSDTDHCERRRAAAEAA
>OM-RGC.v1.007562643
MTAMQHDPAYNFAYLDEQTKRMIRRALLKALAIPGYQVPFASREMPMPYGWGTGGVQVTA
ACLTPEDRLKVIDQGADDTTNAVSIRKFFERTAGVATTEHTNEASVIQTRHRIPEAPLGA
GQILVYQVPIPEPLRFLEPRETETRKMHALEEYGLMYVKLYEDIAHNGAISTAYAYPVKV
EGRYVMDPSPIPKFDNPKLESGAIQLFGAGREQRIYAIPPYTQVVSLDFEDHPFEPSKAD
HDCDLCGCGTSYLDEVITDDAGGRMFVCSDTDFCAARQAEGHRGRLSGEDAA
>OM-RGC.v1.007562747
MMFDSNQTGGYNYGYLDEQTKRMIRRALLKAIAIPGYQVPFGGREMPMPYGWGTGGIQIT
AAIIGQQDVLKVIDQGADDTTNAVSIRQFFKKVAAVKTTEKTSDASLIQTRHRIPEKPLN
EGQILIYQVPIPEPLRFIEPRETETRKMHELEEYGVMHVKLYEDIARYGHISTSYAYPVE
VNGRYITDPSPIPKFDNPKMHQMPALQLFGAGREKRIYAIPPYTDVKSLDFDDYPFEIQQ
WDEPCSICGSTDSFLDEVVTDDQGGRMFVCSDTDYCREQQALQKSKETTLCL
>OM-RGC.v1.007563594
MTAMQHDPAYNFAYLDEQTKRMIRRALLKALAIPGYQVPFASREMPMPYGWGTGGVQVTA
ACLTPEDRLKVIDQGADDTTNAVSIRKFFERTAGVETTEHTTESTIIQTRHRIPEAPLTE
GQILVYQVPIPEPLRFLEPRETETRKMHALEEYGLMYVKLYEDIAHNGAISTAYAYPVKV
EGRYVMDPSPIPKFDNPRLESAAIQLFGAGREQRIYAVPPYTQVVSLDFEDHPFEASKAD
HDCDLCGCGTSYLDEVIVDDAGGRMFVCSDTDFCAGRRAEGHRGRLSGEDAA
>OM-RGC.v1.007564113
MNAQAYNFAYLDEQTKRMIRRAILKGLAIPGYQVPFASREMPMPYGWGTGGVQVTAACLV
PEDKLKVIDQGADDTTNAVSIRKFFEKTAGVEVTEATGEASLIQTRHRIPEQDLSKDQIL
VYQVPIPEPLRFLEPRETETRKMHELEEYGLMHVKLYEDISRHGEISTSYAYPVKVEGRY
IMDPSPIPKFDNPKLSDSSAIQLFGAGREQRIYALPPYTDVQSLDFEDYPFEVSKAPHDC
DLCGAKDTYLDEVITDDAGSRMYVCSDTDFCSTRRQNGHVGRLGTPVSSEVA
>OM-RGC.v1.007590755
MTDKFQNYNFAYLDEQTKRMIRRSLLKAIAIPGYQVPFASREMPMPYGWGTGGVQLTAAC
LTPGDKIKVIDQGADDTTNAVSIRKFFEKTAGIKTTFKTNQADIIQTRHRIPEEPLVDGQ
IIVFQVPIPEPLRFLEPRESETRKMHALSEYGLMHVKLYEDISIHGHISTSYAYPVKVEG
RYVMDPSPIPKFDNPKLSKSAALQLFGAGREQRIYALPPYTSVTSLDFEDFPFSRLRAQG
NCALCGATESYLDEIITNDKGTRSYICSDTDYCNSRTELGHLGNGLDEVES
>OM-RGC.v1.007591604
MLEADNHYNFAYLDEQTKRMIRRAILKAISIPGYQVPFASREMPMPYGWGTGGVQVTAAC
LVPKDIVKVIDQGADDTTNAVSIRQFFEKTAEVKTTEKTQEASLIQTRHRIPETSLSEGQ
ILVYQVPIPEPLRFIEPRESETRKMHALKEYGLMHVKLYEDIAHHGHIATSYAYPVEVEG
RYVMDPSPIPKFDNPKLSNCPALQLFGAGREQRIYALPPYCKVVSLDFEDHPFSQLRADQ
KCVLCGADESYLDEIIIDNAGSRAFICSDTDFCSSRQANGFAGAGLGEAVL
>OM-RGC.v1.007637466
MPMNAQTRRYNYGYLDEGTKRMVRRALLKAVAIPGYQVPFGSREMPIPYGWGTGGMQITA
SMITPADRLKVIDQGADDTTNAVNIRRFFARVANVPTTDKTSAATLIQTRHRIPEEPLTE
DQVIVLQVPQPEPMRGLEPRETECRKIHAWGEYGLMHLKLYESVAQTGRITINHSYPVLV
GGRYVMSPTPIPRFDNPKMTGMPALQLFGAGRERRIYAVPPYTEVKSLDFEDHPFTPQHF
ADPCGLCGAVGVYQDEILLDDRGGKMFVCSDSDFCARRRAAGHKGPMAED
>OM-RGC.v1.007638300
MTQARTMTDGGYNFAYLDEQTKRMIRRAILKAVAIPGHQVPFGSREMPLPYGWGTGGIQV
TASIIGLADVLKVIDQGADDTTNAVSIRRFFARTAGVATTQATEAATIIQTRHRIPETVL
KDDQIIVYQVPIPEPLRWLEPREAETRKMHGLADYGVMHVKLYEDIATYGHIETSYDYPV
LVNGRYLTAPSPIPKFDNPKMHEMAALQLFGAGREKRIYAIPPYTRVESLDFEDHPFAAQ
TWDARCAICGAGDSFLDEVITDDHGGSMFVCSDTDHCGRRVADGHRGDGE
>OM-RGC.v1.007640158
MTQSGQYNFAYLDEQTKRMIRRALLKGLAIPGYQVPFASREMPMPYGWGTGGVQVTAACL
VPEDCLKVIDQGADDTTNAVSIRKFFQRTAGVDVTEQTTASTVIQTRHRIPETPLREGQI
LVYQVPIPEPLRFIEPRETETRKMHALAEYGLMHVKLYEDIARHGAISTAYAYPVSVEGR
YVMDPSPIPKFDNPKMEMAGIQLFGAGREQRIYALPPYTRVVSLDFEDYPFDPMRAEHPC
DMCGAEDTYLDEVIIDDAGGRMFVCSDTDHCTARRAAGHRGRLAATEDAA
>OM-RGC.v1.007646153
MSPDNSTPGLLVSDSEKDYNFAYLDEQTKRMIRRALLKALAIPGYQVPFASREMPMPYGW
GTGGVQVTAACLMPDDCLKVIDQGADDTTNAVSIRRFFQRTAGVATTEATSEASIIQTRH
RIPEIPLGEQQILVYQVPIPEPLRFLEPRETETRKMHALAEYGLMHVKLYEDISRHGHIA
TAYAYPVKVEERYVMDPSPIPKFDNPKMHRSPAIQLFGAGREQRIYAIPPHTEVVSLDFE
DYPFEPMRADQICALCGATDSYLDEVLMDDEGTRMYVCSDTDYCNGRLGRA
>OM-RGC.v1.007653229
VDGTYNFAYLDEPTKRMIRRTLLKAIAVPGYQVPFGGREMPLPYGWGTGGIQVTAAVIGP
SDTLKVIDQGADDTTNAVSIRRFFSRVCGVETTEETQAATLIQTRHRIPEDELRGDQIIV
YQVPQPEPMRRLEPRETETRKLHAYAEYGLMHVKLYEDIARYGEITLSYDYPVLTHGRYV
TAPSPTPKFDNPKMHNMPALQLFGAGREKRIYAIPPYTDVVSLDFEDHPFEVQSWDSQCA
LCGATGVFFDEVVLDDAGASMFVCSDSYFCERRRRAGHVGPAGEPTWEDT
>OM-RGC.v1.007660684
MLTEMIPDNLRRGVMDDGATREIRRAVLCAIAVPGYQVPFGSREMPVARGWGSGGLQITL
ALAGVGDVVKVIDQGDDEGVNAVNLRRLIVDTTGADETTTPSEATIVQTRHRIPEDPLVS
GQILVLQVPEPEPLRGVERDVRELERMHAEADYSRLWVSLYEDRVRNGVITQTTGYPCMV
GGRDGGRYVISTTPIPRWDVPRFHRSDFLSLFGAGRAKRIYAIPPDTDVEPLTFTDVPFE
VERTAGAQCWKCGSTISYLVSVPSSTDGSTSERWVCSDTDWCRRQVEDRP
>OM-RGC.v1.007688469
MTLHDQNYNFGYLDEQTKRMVRRALLKALAIPGYQVPFASREMPMPYGWGTGGVQVTAAC
LTPEDTLKVIDQGADDTTNAVSIRKFFQRTAGVAVTEHTEQASLIQTRHRIPETPLTEGQ
ILVYQVPIPEPLRFLEPRETETRRMHALEDYGLMYVKLYEDIAHNGEISTAYAYPVKVEG
RYVMDPSPIPRFDNPKLESAAIQLFGAGREQRIYALPPYCQVVSLDFEDHPFEASKADHD
CDLCGCATSYLDEIIVDDAGGRMFICSDTDFCAGRQAAGRIGRLSGKDTA
>OM-RGC.v1.007689120
MNMHAKQDEVEQGYNYAYLDEQTKRSLRRGLLKAVAIPGYQVPFGGREMPLPYGWGTGGM
QVTAALLGRDDVLKVIDQGADDTTNAVSIRRFFTRTAGVETTTSTEQATLIQTRHRVPET
PLRQGQIMVYQVPIPEPLRFIEPSDSETRAMHALNDYGVMHVKLYEDIATYGHIATTYAY
PVMVDERYVMDPSPIPKFDNPKLHMSPALMLFGAGREKRLYAVPPYTQVSSLDFEDYPFE
LPTWDQSCAFCGSSDSYLDELIVDDQGTRKFVCSDTDYCGQHSAAQEATS
>OM-RGC.v1.007691195
MREKKVQSGYNFAFLDEQSKKEIRRRMLKAVAIPGYQVPFASRELPIARGWGTGGLQLTM
SLIGPDDILKVIDQGSDDVVNAVNIRKLLVLTTGVRTTEDTREATLIQTRHRIPEEPLED
WQILVFQVPYPEPLRRVEPSEVKTREMHAEADYSRLWVYLYEDIVRWGEITIGAQYPVMV
NGRYVMDPSPIPRWDVPRLNMAETLYLFGAGREKRIYAVPPHTRVEPLQFTDYPFRVEDF
RGKQCALCGSADTYLDEIIDDTTGARRYICSDTAYCAKRRRLKEEAGENA
>OM-RGC.v1.007691776
MSDYNFAYLDEQTKRMIRRAILKALAIPGYQVPFASREMPMPYGWGTGGVQVSAACLIPN
DTMKVIDQGADDTTNAVSIRKFFERTAGIRVTERTSAASVIQTRHRIPETPLTEGQILVY
QVPIPEPLRFLEPRETETRKMHALEEYGLMHVKLYEDIAQHGQIATSYAYPVKVEDRYVM
DPSPIPRFDNPKMEMAAVQLFGAGREQRIYAIPPHTKVASLDFDDYPFEAVKAEGECALC
GADQTYLDEVIVDDNGGRIFVCSDTDYCEARRAKGHQNQRGIPSQGDAA
>OM-RGC.v1.007703474
MSDYNFAYLDEQTKRMIRRAILKGLAIPGYQVPFASREMPMPYGWGTGGVQVSAAVLTPE
DRFKVIDQGADDTTNAVSIRRFFEKTAGVAVTEATTEASVIQTRHRIPETPLREDQILVY
QVPIPEPLRFLEPSEVETRKMHSLEEYGLMHVKLYEDISQHGAIATAYAYPVKVEGRYVM
DPSPIPKFDNPKLEMAGIQLFGAGREQRIYAVPPYTQVVSLDFDDYPFEPTKADHACDLC
GATDSYLDELIMDDAGGRMFMCSDTDYCGARRAAGHLGAQGAPLAEDAA
>OM-RGC.v1.007704129
MTPRVDDQGGLAYSGYNFAYLDEQTKRMIRRALLKAVAIPGYQVPFGGREMPMPYGWGTG
GMQLTASILGADDVLKVIDQGADDTTNAVSIRTFFERVAGVETTTRTEAASVIQTRHRIP
ERPLSRHQILVFQVPIPEPLRFIEPSEEETRVMHALEEYGVMHVKLYEDIARHGHIATTY
AYPVKVDERYVMDPSPIPKFDNPKLDMNEALMLFGAGREKRLYAIPPYTQVKSLDFEDHP
FEIQSWDEACALCGASDSYLDEVITDDQGGRMFVCSDTDYCQQCRGEMA
>OM-RGC.v1.007713668
MNAQAIPAREAGYNFAYLDEQTKRMIRRALLKAVAIPGYQVPFGGREMPLPYGWGTGGMQ
LTAAILGADDVLKVIDQGADDTTNAVSIRRFFARTAGVATTERTPAATVIQTRHRIPETP
LAAGQIMVYQVPIPEPLRFIEPSETETRTMHALGDYGVMHVKLYEDIATFGHIATSYAYP
VTVDGRYVMDPSPIPKFDNPKLDLSPALMLFGAGREKRLYAVPPYTRVVSLDFEDHPFQI
QQWEQCCAICGSGDSYLDELIVDDAGSKQFVCSDTDYCAQRAQQQESRP
>OM-RGC.v1.007718434
MLKSQKNKYTKEDPLEHDEYNFAYLDEQTKRMIRRAILKAIAIPGYQVPFSSREMPMPYG
WGTGGVQVTASCLCPTDTLKVIDQGADDTTNAVSIRKFFEKTANINTTDDTNSASIIQTR
HRIPEEPLKEGQILIYQVPIPEPLRFLEPRETETRIMHALEEYGLMHVKLYEDITKHGHI
STAYAYPIKVEERYVMDPSPIPKFDNPKMHNNEALQLFGAGREQRIYAIPPYTKVISLDF
EDYPFEPMKAEAICSICGSNSSYLDEIIINDKGDKNYICSDTNYCEKRK
>OM-RGC.v1.007732183
MNPSTTSGAREASAYNFAYLDEQTKRMIRRGLLKAVAIPGYQVPFGGREMPLPYGWGTGG
MQLTAAILGRDDVLKVIDQGADDTTNAVSIRRFFARTAGVATTERTRDASVIQTRHRIPE
TPLAAGQIMVYQVPIPEPLRFIEPSESETRTMHALEDYGVMHVKLYEDIATFGHIATAYA
YPVTVDERYVMDPSPIPKFDNPKLDMSPALMLFGAGREKRLYAVPPYTRVVSLDFEDHPF
AVQQWDECCAFCGSSESFLDELIVDDAGSKRYVCSDTDYCRQRTEESLQ
>OM-RGC.v1.007753977
MNYQGNYAFLDENSKKEIRRTILKAVAIPGYQVPFASRELPIARGWGTGGLQVSLSLVGE
EDVVKVIDQGSDESVNAVNIKKMITDTTGVDTTIHTIESTIIQSRHRIPEVPLTEEQILV
LQVPLPEPLRLIEPSERKTKEMHAYGEYSVSWLHIFEQIVRYGKASMQSDYPVIVNGHYL
MAPSPIPRFDNPKMNQNEGLILLGAGREKKIYAVPPYTDVVSIDFEDYPFETESFSGAAC
RMTGLTDVFLDELQDEKTGESYYLTNDQSYMLEVLNEQQNTVTGGGTHE
>OM-RGC.v1.007753991
MIHQKTHFAFLDESSKKEIRRATLKAVAIPGYQVPFSSREMPIGRGWGTGGLQLTLSLVG
KKDILKVIDQGADESVNAVSIKKLVQSTTNIEVTEKTQDATLIQSRHRIPEIPLTPDQIL
VLQVPMPEPLRAYESKEAVTKNLHAEQEYSGIWMMLFEQIIKYGRQTTNADHPVMVNNHY
IMAPSPIPRFDNPKMNQSEALILLGAGREKKIYAVPPFTPIESLAFNDYPFAKEDFTGKQ
CKLCGSSDVFLDELVDEKTQETFYQCNDSSYCMEKLNNMNTKEVESIDV
>OM-RGC.v1.007754403
MTDYNFAYLDEQTKRMIRRAILKALAIPGYQVPFASREMPMPYGWGTGGVQVSAACLTPG
DTFKVIDQGADDTTNAVSIRKFFEKTARVATTEETARASIIQTRHRIPEEALSEDQILVY
QVPIPEPLRFLEPSEVETRKMHALEEYGLMHVKLYEDISQHGAIATAYAYPVKVEGRYVM
DPSPIPKFDNPKLSMAAIQLFGAGREQRIYALPPYTKVVSLDFEDHPFEPTKAAHDCDLC
GAADSYLDEVIMDDAGGRMFVCSDTDYCRARRAAGHIGAQGAPYEEATA
>OM-RGC.v1.007754897
MSDYNFAYLDEQTKRMIRRAILKGLAIPGYQVPFASREMPMPYGWGTGGVQVSAAVLTPE
DTFKVIDQGADDTTNAVSIRRFFQKTAGVAVTEATAEASVIQTRHRIPEQELRSDQILVY
QVPIPEPLRFLEPSEVETRKMHSLEDYGLMHVKLYEDISQHGDIATAYAYPVKVEGRYVM
DPSPIPKFDNPKLEMAGIQLFGAGREQRIYAIPPYTQVVSLDFDDYPFQPTKADHACDLC
GATDSYLDELIMDDAGGRMFMCSDTDYCGTRRTQGHTGAQGVPYSEDAA
>OM-RGC.v1.007754995
MSDYNFAYLDEQTKRMIRRAILKALAIPGYQVPFASREMPMPYGWGTGGVQVSAACLTPN
DTFKVIDQGADDTTNAVSIRKFFEKTAQVATTEETARASLIQTRHRIPEEPLTEDQILVY
QVPIPEPLRFLEPSEVETRKMHALEEYGLMHVKLYEDISQHGAIATAYAYPVKVEGRYVM
DPSPIPKFDNPKLSMAAIQLFGAGREQRIYALPPYTQVVSLDFEDHPFEATKADHDCDLC
GASHSYLDEVIMNDAGGRMFVCSDTDYCRARRAGGHIGAQGAPYEEATV
>OM-RGC.v1.007755002
MSDYNFAYLDEQTKRMIRRAILKGLAIPGYQVPFASREMPMPYGWGTGGVQVSAAVLTPD
DTFKVIDQGADDTTNAVSIRRFFQKTAGVAVTEATSEASVIQTRHRIPEADLRDDQILVY
QVPIPEPLRFLEPSEVETRKMHALEEYGLMHVKLYEDISQHGDIATAYAYPVKVEGRYVM
DPSPIPKFDNPKLEMAGIQLFGAGREQRIYAIPPYTQVVSLDFDDYPFQPTKADHACDLC
GAEDSYLDELIVDDAGGRMFMCSDTDYCATRRKQGHVGAQGVPYKEDAA
>OM-RGC.v1.007755042
MSDYNFAYLDEQTKRMIRRAILKGLSIPGYQVPFASREMPMPYGWGTGGVQVSAAVLTPD
DTFKVIDQGADDTTNAVSIRRFFQKTAGIAVTEATTEASVIQTRHRIPEQDLRSDQIIVY
QVPIPEPLRFLEPSEVETRKMHSLEEYGLMHVKLYEDISQHGDIATAYAYPVKVEGRYVM
DPSPIPKFDNPKLEMAGIQLFGAGREQRIYAIPPYTKVVSLDFDDYPFKPTKADHACDLC
AATDSYLDELIVDDEGGRMFMCSDTDYCSTRRKQGHNGAQGVPYAEDAA
>OM-RGC.v1.007772230
VTDQAYNFAYLDEQTKRMIRRAILKGVAIPGYQVPFASREMPMPYGWGTGGVQVSAACLT
PSDTFKVIDQGADDTTNAVSIRKFFERTAQVATTEHTAEATVIQTRHRIPEAPLGEDQIL
VYQVPIPEPLRFLEPRETETRKMHSLEEYGLMHVKLYEDIARHGHIATSYAYPVKVEGRY
VMDPSPIPKFDNPKLEMAAIQLFGAGREQRIYAIPPYTRVVSLDFEDHPFDPSKADHPCD
LCGADHTYLDEVIVDDAGGRMFVCSDTDYCAGRQAAGHRGRLSEEDAA
>OM-RGC.v1.007784535
MSDYNFAYLDEQTKRMIRRAILKGIAIPGYQVPFASREMPMPYGWGTGGVQVTAACLTPE
DTLKVIDQGADDTTNAVSIRKFFEKTAEIAVTEKTGTATVIQTRHRIPEEPLAEGQILVY
QVPIPEPLRFLEPRETETRKMHALEEYGLMHVKLYEDIARHGHIATSYAYPVKVEGRYVM
DPSPIPKFDNPKMDMAAIQLFGAGREQRIYAVPPYTKVVSLDFEDHPFDPSKADHPCDLC
GAEHTYLDEVIIDDDGGRMFVCSDTDYCAGRQAKGHRGCLSPTEEAAQ
>OM-RGC.v1.007785190
MSPPSKPSFDTAYNFAYLDEQTKRMIRRAILKAVATPGYQVPFASREMPMPYGWGTGGIQ
VTASVIGPDDVLKVIDQGSDDTTNAVSIRKFFVRTTGVETTEQTETATLIQTRHRIPETP
LREGQILIYQVPIPEPLRFLEPRELETRRMHALEDYGLMHVKLYEDISRFGHIATTYAYP
VRVDGRYVTDPSPTPKFDNPKMDNMPALQLFGAGREKRIYAIPPYTEVKSLDFDDHPFEL
PEWDTTCALCGADDTFLDEVILDDAGERMFVCSDTDYCARRRAPEAAE
>OM-RGC.v1.007786900
MDEHTKREIRRAVLTAVAIPGYQVPFGSREMPVARGWGSGGLQITLAVVGNESVVKVYDQ
GEDGGVNAANLRRLIRNSEGVKTTTDARKANVIQTRHRVPEDELQENQILILQVPVPEPL
REVERDMNELRRMHAEADYAKIWVSLYEDIVHNGVIMKTTGYPCLIDGRYIIATTPIPRW
DVPKLHQAHFLALYGAGREKRIYAVPPYTDVEPLTFDDVPFQVEEVNAVCRYCGTIGIKS
DNGEASYLVEIPQQNGSSQWVCSDTDWCNRKQNPDLANDQDFKVGELW
>OM-RGC.v1.007818714
MSDYNFAYLDEQTKRMIRRAILKGLAVPGYQVPFASREMPMPYGWGTGGVQVSAATLTPE
DTLKVIDQGADDTTNAVSIRKFFERTAGVATTEETTKASVIQTRHRIPEAELTEDQILVY
QVPIPEPLRFLEPRETETRKMHSLEEYGLMHVKLYEDISQHGDIATSYAYPVKVEDRYVM
DPSPIPKFDNPKLEMAAIQLFGAGREQRIYAVPPYTRVVSLDFEDYPFEATKADHPCDLC
GSEHSYLDEVILDDAGNRMFVCSDTDYCRTRRAEGHVGRLGESEGEAA
>OM-RGC.v1.007819029
VSTSLDRLYNFALLDEDAKREIRRSLLKAVALPGHLVPFASRDLPIARGWGTGGLQITMS
IITPDDTPKVIDQGDDDSVNAVNLRRLITRTTGVNTTVDTAEATIIQTRHRIPEESLRAD
QILVLQVPMADPLRWVEPNLERATVMHSEANYGKMWVYMYESVVRAGDLRIASQYPVLVN
RRYLMDSTPIPRWDVPKLHMAETLYLFGAGREKRIYAVPPYTIVEPLQFDDYPFRTEYQP
GQRCARCGAEHTFLTHHFVADAGGGRWEATCSDTAYCARRRAQAEALL
>OM-RGC.v1.007819226
MTEYNFAYLDEQTKRMIRRAILKGLAIPGYQVPFASREMPMPYGWGTGGVQVSAAVLTPE
DRFKVIDQGADDTTNAVSIRTFFQRTAGVATTTATRDATVIQTRHRIPEEPLHEGQILVY
QVPIPEPLRFLEPRESETRKMHSLEEYGLMHVKLYEDISRHGHIATSYAYPVRVEGRYVM
DPSPIPKFDNPKLGNMAAIQLFGAGREQRIYALPPYTQVVSLDFEDHPFEASKADHPCGM
CGATDSYLDELIMDDAGGRMFVCSDTDYCEARRAAGHIGKENGGKDAA
>OM-RGC.v1.007820962
VDYNFAYLDEQTKRMIRRAILKGLAIPGYQVPFSSREMPMPYGWGTGGVQVSASILTPED
RLKVIDQGADDTTNAVSIRKFFEKTAKIPTTEKTDEATVIQTRHRIPEQPLMDSQILVYQ
VPIPEPLRFLEPRESETRKMHALQEYGLMHVKLYEDISINGAIATSYAYPVKVEDRYVMD
PSPIPKFDNPKMEMEAVQLFGAGREQRIYALPPFTKVRSLDFEDYPFEPSKADYKCNLCG
SDSSYLDEVIIDDQGRRMFVCSDTDYCQKMIVEHGEVSKPDDKRELP
>OM-RGC.v1.007827798
VDYNFAYLDEQTKRMIRRAILKGLAIPGYQVPFSSREMPMPYGWGTGGVQVSASILTPED
RLKVIDQGADDTTNAVSIRKFFEKTANIPTTENTEEATVIQTRHRIPEQPLMDSQILVYQ
VPIPEPLRFLEPRESETRKMHALQEYGLMHVKLYEDISINGAIATSYAYPVKVEDRYVMD
PSPIPKFDNPKMEMEAVQLFGAGREQRIYALPPFTKVRSLDFEDYPFEPSKADYKCNLCG
SDSSYLDEVIIDDKGGRMFVCSDTDYCQKMIAKHGEVSKPDDQRELP
>OM-RGC.v1.007948203
MSEYNFAYLDEQTKRMIRRAILKGLAIPGYQVPFASREMPMPYGWGTGGVQVSAATLTPD
DTFKVIDQGADDTTNAVSIRKFFEKTGGVAVTERTAEATVIQTRHRIPEEPLKEGQVLVY
QVPIPEPLRFLEPSEVETRKMHALEEYGLMHVKLYEDISRHGHISTAYAYPVKVEGRYVM
DPSPIPKFDNPKMEMAAIQLFGAGREQRIYALPPHTQVVSLDFEDHPFDPSKAAHPCDMC
GAGDSYLDEVIVDDRGGRMFVCSDTDYCRARREAGHRGRLAAEEMA
>OM-RGC.v1.007948519
MSDYNFAYLDEQTKRMIRRAILKGVAIPGYQVPFASREMPMPYGWGTGGVQVSAACLTPE
DKLKVIDQGADDTTNAVSIRKFFERTAGVETTERTNEATVIQTRHRIPEEPLTEDQILVY
QVPIPEPLRFLEPRETETRKMHALEEYGLMHVKLYEDISRHGHIATSYAYPVKVEGRYVM
DPSPIPKFDNPKMEMAGLQLFGAGREQRIYAIPPFTRVVSLDFEDHPFEASKADHPCDLC
GAGDSYLDEVITDDAGGRMFVCSDTDFCAGRQDAGYRGRLNAEEAA
>OM-RGC.v1.008013525
MTDYNFAYLDEQTKRMIRRAILKGLAVPGYQVPFASREMPMPYGWGTGGVQVSAATLTPD
DTLKVIDQGADDTTNAVSIRKFFENTAGVATTEETEKASVIQTRHRIPEAELSEDQILVY
QVPIPEPLRFLEPRETETRKMHSLQEYGLMHVKLYEDISQHGAIATSYAYPVKVADRYVM
DPSPIPKFDNPKMNMAAIQLFGAGREQRIYAVPPYTEVVSLDFEDYPFEASKADHPCDLC
AAEDSYLDEVILDDAGNRMFVCSDTDYCRSRRDAGHLGRLSEEAA
>OM-RGC.v1.008013895
MNDYNFAYLDEQTKRMIRRAILKGLAVPGYQVPFASREMPMPYGWGTGGVQVSAATLTPD
DTLKVIDQGADDTTNAVSIRKFFEKTAGVATTEETAKASVIQTRHRIPEAELTEDQILVY
QVPIPEPLRFLEPRETETRKMHSLQEYGLMHVKLYEDISQHGAIATAYAYPVKVEGRYVM
DPSPIPKFDNPKMEMAAIQLFGAGREQRIYAVPPFTQVVSLDFEDYPFEASKADHPCDLC
AAEDSYLDEVILDDAGNRMFVCSDTDYCRTRRDAGHTGRLGEGAA
>OM-RGC.v1.008013902
MSDYNFAYLDEQTKRMIRRAILKGLAVPGYQVPFASREMPMPYGWGTGGVQVSAATLTPE
DTLKVIDQGADDTTNAVSIRKFFENTAGVATTEETEKASVIQTRHRIPEAELSEDQILVY
QVPIPEPLRFLEPRETETRKMHALQEYGLMHVKLYEDISQHGAIATSYAYPVKVAGRYVT
DPSPIPKFDNPKMNMAAIQLFGAGREQRIYAVPPYTEVVSLDFEDFPFEASKADHPCDLC
AAEDSYLDEVILDDAGNRMFVCSDTDYCRSRRDAGHMGRLSEEAA
>OM-RGC.v1.008043309
SKPSFDTAYNFAYLDEQTKRMIRRAILKAVATPGYQVPFASREMPMPYGWGTGGIQVTAS
VIGAEDILKVIDQGSDDTTNAVSIRKFFVRTTGVETTEQTEQATLIQTRHRIPETPLREG
QILVYQVPIPEPLRFLEPREVETRRMHALEDYGLMHVKLYEDISRFGHIATTYAYPVRVD
GRYVMDPSPTPKFDNPKMDNMPALQLFGAGREKRIYAIPPYTEVKSLDFDDYPFELPEWD
TACALCGAEDTFLDEVILDDAGDRMFVCSDTDHCANWQKAQAAE
>OM-RGC.v1.008043450
MDTIDHNRSENAATTDDYNFAYLDEQTKRMVRRSLLKAVAIPGYQVPFGSREMPLSYGWG
TGGIQVTASVIGPDDTLKVIDQGADDTTNAVSIRKFFAKTAGIKTTEETEQATVIQTRHR
IPETQLKEGQVLVYQVPIPEPLRWLEARETETRKMHALEEYGTMHVRLYEDITRHGKIAT
SYDYPVIVNDRYLMRPSPIPKFDNPKMDQNPALQLFGAGREKRIYAVPPYTKVKSLDFED
HPFEVQKWDQSCAICRSDNSFLDEVITDDQGGRMFVCSDTDYCQK
>OM-RGC.v1.008078328
MISDSQKTSYEGFNFAYLDEQTKRSIRRTILKAVAIPGHQIPFSSKEMPMSYGWGTGGIQ
VTASVIGKTDVLKVIDQGSDDTTNAVNIRRFFVKVCNIKTTEKTSEATLIQTRHRIPETP
LKEGQVMVYQVPIPEPLRWLEPSEVQTQKMHALEEYGSMYVKLYEDITKYGYISTSYDYP
VMVNHRYLMSPSPIPRFDNPKLNNSPALQLFGAGREKRIYAIPPYTSVESLDFEDHPFSV
EKWNKPCELCGSTESYLDEVIMDDQGTRMWVCSDSDYCQQQQQK
>OM-RGC.v1.008079824
MTDYNFAYLDEQTKRMIRRAILKGMAIPGYQVPFASREMPMPYGWGTGGVQVSAAVLTPE
DCFKVIDQGADDTTNAVSIRRFFEKTAGVAVTERTAEASVIQTRHRIPEEALREDQIIVY
QVPIPEPLRFLEPRETETRKMHSLEEYGLMHVKLYEDIAQHGNIATAYAYPVKVEGRYVM
DPSPIPKFDNPKLEMDAIQLFGAGREQRIYALPPHTKVVSLDFEDHPFDPSKADHPCAIC
GAEDSYLDEVITDDAGGRMFVCSDTDYCRGRVEAAAGAKAEDAA
>OM-RGC.v1.008108321
MNEHYNFAYLDEQTKRMIRRALLKALAIPGYQVPFASREMPMPYGWGTGGVQVTAACLVA
EDKLKVIDQGADDTTNAVSIRKFFAHTAGVVTTEDTAEASIIQTRHRVPEEQLNDQQILV
YQVPIPEPLRFLEPRETETRQMHALREYGLMHVKLYENIAEHGQISTAYAYPVLVANHYV
MDPSPIPKFDNPKLGDCAAIQLFGAGREQRIYAIPPYTKVISLDFEDHPFEPMKIDESCA
LCGAEDAFLDEVIMDDEGKRMFVCSDTDYCRKNILARKQDDMS
>OM-RGC.v1.008108345
MTEYNFAYLDEQTKRMIRRAILKGLAIPGYQVPFASREMPMPYGWGTGGVQVSAAVLTPK
DTFKVIDQGADDTTNAVSIRTFFQRTAGVATTTTTSDATVIQTRHRIPEEPLHEGQILVY
QVPIPEPLRFLEPRESETRKMHSLEEYGLMHVKLYEDISRHGHIATSYAYPVKVEGRYVM
DPSPIPKFDNPKLGDMAAIQLFGAGREQRIYALPPYTQVVSLDFEDHPFEASKADHPCGM
CGATDSYLDELIIDDAGGRMFVCSDTDYCEVRQAAGHKRKDAA
>OM-RGC.v1.008128558
SVSDRACNFVHLDEDTKRMIRRAILKAIAVPGYQVPFAGREMPMPYGWGTGGVQVAAATL
VPEDVLQVIDQGADDTTNAVSIRRFFQRTAGIATTGCTRDATLIQTRHRITETALSSDQI
LVYQVPIPEPMRFLKPRESETRRIHAMADSGLMQVRLYEDIARHGEIATSYAYPVEVAGR
CVMDPSPIPKFDNPKLDDCPAIQLFGAGREQRIYALPPHTAVRSLDFEDHPFSASRADRE
CTICGSRTGYLDEVITDDVGGRMLVLRSIPAPVRYRSRSPAPHT
>OM-RGC.v1.008136006
MNEHYNFAYLDEQTKRMIRRALLKALAIPGYQVPFASREMPMPYGWGTGGVQVTAACLKL
DDVLKVIDQGADDTTNAVSIRKFFARTANVATTEETSEASIIQTRHRVPEEKLTDQQILV
YQVPIPEPLRFLEPRETETRQMHALREYGLMHVKLYENIAEHGQISTAYAYPVLVANHYV
MDPSPIPKFDNPKLDDCAAIQLFGAGREQRIYAIPPHTKVISLDFEDHPFEPMKIDEVCA
LCGADDAFLDEVIMDDDGTRMFVCSDTDYCRKNIEAQQRGGPS
>OM-RGC.v1.008136127
MNEHYNFAYLDEQTKRMIRRALLKALAIPGYQVPFASREMPMPYGWGTGGVQVTAACLKS
DDVLKVIDQGADDTTNAVSIRKFFARTANVATTENTSEASIIQTRHRVPEEKLTDQQILV
YQVPIPEPLRFLEPRETETRQMHALREYGLMHVKLYENIAEHGQISTAYAYPVLVADHYV
MDPSPIPKFDNPKLDDCAAIQLFGAGREQRIYAIPPHTKVISLDFEDHPFEPMKIDEVCA
LCGADDAFLDEVIMDDDGTRMFVCSDTDYCRKNIEAQQKGGSS
>OM-RGC.v1.008146179
MIPEPDTYNFAYLDEQTKRMIRRGLLKAVSVPGLQIPFGGREMPLPYGWGTGGIQVTAAV
IGEDDCLKVIDQGADDTTNAVSIRRFFAKTASVATTEVTEDATLIQTRHRIPETPLAAGQ
ILIYQVPIPEPLRFIEPRETETRKMHALSEYGVMHVKLYEDIAQFGQIATAYAYPVLVNG
RYVMDPSPIPKFDNPKMHQNPSLQLFGAGREKRLYAVPPYTDVESLDFEDHRFEVQSWDE
SCALCGSNDTFLDEVIVDDAGSRMFVCSDTHFCNRRQELSNG
>OM-RGC.v1.008174149
MDELKYNFAYLDEQTKKTIRRAILKGLSIPGYQVPFSSREMPMPYGWGTGGIQVTSSCIK
QDDILKVIDQGSDDTTNAVSIRNFFKRVTNVQTTEDTNKATIIQTRHRIPETPLVEKQIL
IYQVPTPEPFRFLEPSEFETRKIHALKEYGIMHLKLYEDISKNGHISTSYNYPVLVDDNY
ISAPSPIPKFDNPKMNNNPAIQLFGAGREQRIYAIPPYTKVISLDFEDYPFEATKANALC
QLCGATDSYLDEIIIDNAGGRMFVCSDTNYCQNNLLKKIDNP
>OM-RGC.v1.008174850
MKLDTESYNFAYLDEQTKRMIRRGLLKAVAVPGLQVPFGGREMPLPYGWGTGGIQVTASV
IGEDDCLKVIDQGADDTTNAVSIRKFFARTASVETTEITEEATLIQTRHRIPETPLSSGQ
ILIYQVPIPEPLRFIEPRETETRKMHALSEYGVMHVKLYEDIAQFGQIATAYAYPVMVNG
RYVMDPSPIPKFDNPKMNQNPALQLFGAGREKRLYAVPPYTDVQSLDFEDHPFEVQSWDE
NCTLCGATDTFLDEVIVDDAGTRMFVCSDTHFCGQRQEAHHA
>OM-RGC.v1.008203616
MQAELTGYNFAYLDEQTKRMIRRGLLKAVAVPGLQVPFGGREMPLPYGWGTGGIQVTASV
IGSDDVLKVIDQGADDTTNAVSIRHFFARTAGVETTEVTEEASLIQTRHRIPESPLSEGQ
ILIYQVPIPEPLRFIEPRETETRKMHALTEYGVMHVKLYEDIAQFGQISTAYAYPVLVNG
RYVMDPSPIPKFDNPKMHQSPALQLFGAGREKRLYAVPPYTDVISLDFEDHPFEIQSWDQ
DCALCGATDSFLDEVIINDAGERMFVCSDTHYCRQNRDASDG
>OM-RGC.v1.008203781
VTDAAYNFAYLDEQTKRMIRRALLKALAIPGYQVPFASREMPMPYGWGTGGVQVTAACLT
PEDTLKVIDQGADDTTNAVSIRQFFERTAGVATTEATTEASVIQTRHRIPETPLAEGQVL
VYQVPIPEPLRFLEPSEVETRKMHALEEYGLMHVKLYEDIARHGEIVTSYAYPVKVEGRY
VMDPSPIPKYDNPKISDCPAIQLFGAGREQRIYAIPPYTRVVSLDFEDHPFDPSKADAAC
ALCGSEASYLDEVITDDAGSRMFVCSDTDYCATRRAGGEVAA
>OM-RGC.v1.008214608
MSDYNFAYLDEQTKRMIRRAILKGLAIPGYQVPFASREMPMPYGWGTGGVQVSAATLTPE
DTLKVIDQGADDTTNAISIRKFFEKTAKIATTEKTSSASVIQTRHRIPEEQLTEDQILVY
QVPIPEPLRFLEPSEIETRKMHALEEYGLMHVKLYEDISRHGAIATSYAYPVKVEDRYVM
DPSPIPKFDNPKMEMAAIQLFGAGREQRIYALPPHTKVVSLDFDDFPFEPSKADYSCDLC
GSENSYLDEVIVDDEGGRIFVCSDTDFCSSRQAINSELTYE
>OM-RGC.v1.008246281
KKIMKTGFNFAYLDEATKRMIRRKILKAVCIPGYQCPFGGREMPLAYGWGTGGIQVTASI
IGKQDILKVIDQGADDTTNAVSIKNFFKRVCNIMTTDRTAEASLIQTRHRIPETTLNKDQ
IIVYQVPQPEPLRKLEPKEKETRKLHAYKEYALMHVKLYEEISQFGSVIKTWAYPVETNN
RYITDPTPIPKFDNPKMNNMEALQLFGAGREKRIYAIPPYTKVKSLDFDDHPFEIQTWDE
CCSICGSTKSYLDEIIINNEGKKNFICSDTDFCKSNLEKNK
>OM-RGC.v1.008270742
REIRRKTLKAVCVPGCQMPYASREVPMARGWGTGGLQVSLTLVNPQMRVKVIDQGADDSV
NAASIRRFIARVAGAPTTLDTLEADLIQSRHRVPEEKLREDQILVLQVPNPEPLRSVQPN
MSIARQMHADADYGRMWLQLYEQIVRSGRVMQGAAYPSLVNGRHVMTPSPIPRWDVPKLH
MARHLTLLSAGREKRLHAVPPFTRVEPLVFDDVPYRVEEHGALTCARSGARGYFMNEIPQ
DDGSAAYEVSDSELGVKTIRRRDGEAAEIGATWYVSGTLEP
>OM-RGC.v1.008276281
MTLDELIEERPSTELLDEYAKREIRRAMLSAVAIPGYQVPFGSREMPVARGWGSGGLQVT
LAAVHHDDVVKVIDQGDDDGVNAVNLRRLVTSSTGAGETSVAGEATIVQSRHRVPEDGLD
ERSLLVLQVPVPEPLRGVERDMRELARMHAEADYSRMWVSLYEDKVRNGVITQTTGYPCL
VNGRYVAATTPIPRWDIPRLHDAPFITMFGAGREKRIYAIPPYTDVEPLTFEDVPFEVED
AAGASCALCGSSESFLVSLPNSSTWLCSDTDWCRRNRESTR
>OM-RGC.v1.008278343
MRIEYNFAFFDEGSKREIRRATLKAIAIPGYQVPFASREMPIARGWGTGGLQLTLSLVGK
PDILKVIDQGSDESVNAVNIKKLIAITTGVTVSDETAEATIIQSRHRIPEVPLQEGQILV
LQVPLPEPLRYYEPSEYETKKLHAEQEYSGAWLMLFEQIMNYGTMSTGADHPVMVHGRYV
MAPSPIPRFDNPKLNYSQALILLGAGREKKVYAVPPFTRVASLDFEDYPFGVESFQDKCC
RLCGAQGVFMDEILDDVTGEPFYQCNDSSYCLQNLNGKSRG
>OM-RGC.v1.008278427
MRIDYNFAFFDEGSKREIRRATLKAVAIPGYQVPFASREMPIARGWGTGGLQLTLSLVGK
EDILKVIDQGSDESVNAVNIKKLIAMTTGITVTEETAKAIIIQSRHRIPEVPLQEGQILV
LQVPLPEPLRYYEPSEYETKKLHAEVEYSGAWLMLFEQIMNYRTMSTGADHPVMVHGRYV
MAPSPIPRFDNPKLNNSRALILLGAGREKKVYAVPPYTKVVSLDFDDYPFRVESFANKCC
RLCGAEGVFLDEILNDITGEASYQCNDTSYCLQRLNEKSRG
>OM-RGC.v1.008310855
FDRSYNFAYLDEQTKRMIRRAILKAVATPGYQVPFASREMPMPYGWGTGGIQVTASVIGA
NDILKVIDQGSDDTTNAVSIRKFFKRTTGIETTARTEQATLIQTRHRIPETPLREGQILI
YQVPIPEPLRFLEPREVETRRMHALEDYGLMHVKLYEDISRFGHIATTYAYPVRVDGRYV
MDPSPTPKFDNPKMDNMPALQLFGAGREKRIYAIPPYTEVKSLDFEDYPFELPEWDTACA
LCGAKHTFLDEVILDDAGNRMFVCSDTDYCARRQNAQAAE
>OM-RGC.v1.008316438
MSEYNFAYLDEQTKRMIRRAILKGLAIPGYQVPFASREMPMPYGWGTGGVQVSAATLTPE
DTLKVIDQGADDTTNAISIRKFFQKTAEVAVTEKTADASLIQTRHRIPEVELSEDQILVY
QVPIPEPLRFLEPSEVETRKMHALEEYGLMHVKLYEDISKHGAIATSYAYPVRVEGRYVM
DPSPIPKFDNPKMEMAAIQLFGAGREQRIYALPPYTAVISLDFEDYPFEASKADHVCDLC
GAENSYLDEVIVDDQGGRIFVCSDTDFCTSRQEQAKEKAA
>OM-RGC.v1.008349351
VRERSYNFGYLDEATKRSLRRAILKSVAIPGHQIPFGSREMPIAFGWGTGALQINCALLG
PTDTLKVIDQGADDTVNAISLKKFLHRMTGVRLTEQTSQASVIQTRHRIPETPLRAGQIM
VYQVPIPEPLRFLEPREIETRKLHAYGEYGAMYLKLYEDLAHHGESKSSYDHPVTVNGYR
LSAPSPIPKFDNPKLHHSPALQLFGAGREQRCYAIPPYTNVESLSFQDHPFRVQSWEQSC
EQCGSNNSFLDELIVDDSGKRRFVCSDTDYCHQQLSKLL
>OM-RGC.v1.008384568
MNEYNFAYLDEQTKRMIRRAILKGLAIPGYQVPFASREMPMPYGWGTGGVQVSAATLTPK
DTLKVIDQGADDTTNAISIRKFFQKTANVEVTEVTKDATVIQTRHRIPETDLSDEQILVY
QVPIPEPLRFLEPSEPETRKMHALEEYGLMHVKLYEDISKHGAIATSYAYPVKVEGRYVM
DPSPIPKFDNPKMEMSAIQLFGAGREQRIYALPPYTKVVSLDFEDYPFEASKAEHSCELC
GSHNSYLDEVIVDDTGGRIFVCSDTDYCSSQQKIIKEAV
>OM-RGC.v1.008399663
QTKRMIRRALLKALAIPGYQVPFASREMPMPYGWGTGGVQVTAACLTPDDCVKVIDQGAD
DTTNAVSIRSFFARTAGVRTTELTEKASLIQTRHRIPETELNEEQLLVYQVPIPEPLRFL
EPRETETRKMHALSEYGLMHVKLYEDIAQHGHIATAYAYPVNVEGHYVMDPSPIPKFDNP
KMNNCAAIQLFGAGREQRIYAIPPYCRVKSLDFEDYPFDKLRAPGACALCGAGNSYLDEV
IMDDEGTRMYVCSDTDFCSTRREQGYVGDQSDLFDSKED
>OM-RGC.v1.008417132
MSNSEEDFNFAYLDEQTKRMIRRALIKAICIPGYQVPFASREMPMPYGWGTGGVQVTAAC
LQETDVLKVIDQGSDDTTNAVSIRKFFERVAGVKTTENTGKASVIQTRHRIPEQVLSEDQ
ILVYQVPIPEPLRFLEPRETETRVMHALEEYGLMHVKLYEDISINGEISTAYAYPVKVND
RYIMDPSPTPKFDNPKMNFCPAIQLFGAGREQRIYAVPPYTKVISLDFEDYPFEASRAEK
TCEICGATNTYLDEVVIDDTGTRMFSCSDSDYCNSRKS
>OM-RGC.v1.008447917
RRAVLTAIAVPGYQVPFGSREMPVARGWGSGGLQISLAVVGDDDVVKVYDQGEDGGVNAA
NLRRLIRRSEGVKTTTDAREASVIQTRHRVPEDELIADQILVLQVPVPEPLRGIERDMNE
LRRMHAEADYARMWVSLYEDIVRNGVITRTTGYPCLVDGRYVIATTPIPRWDVPPLHQAK
FLSLFGAGREKRIYAIPPYTDVEPLTFDDVPFEVEEVSEPCRCGLICPGDEQGAYLVELP
AQDGTSQWVCSDTDWCTRHRVANGVLGSEALDDADELW
>OM-RGC.v1.008492101
MIDGFNFAYLDEATKRMIRRTILKAICIPGYQCPFGGREMPLAYGWGTGGIQVTASIIGI
NDTLKVIDQGADDTTNAISIKNFFKKVCKIETTEDTEKATIIQTRHRIPEKKLSENQILV
YQVPQPEPLRRLEPKEQETRKLHAYEEYALMHVKLYEEISHFGSVIKTYAYPVRTNKRYI
TDPSPTPKFDNPKMDFMEALQLFGAGRERRIYAIPPYTSVQSLDFEDHPFQIQTWDERCD
ICGSNNSYLDEIIINDKGEKKFICSDTNYCEKNLKIK
>OM-RGC.v1.008533105
VEGYNFGYLDEQTKRMIRRALLKGVAIPGYQVPFGGREMPMPYGWGTGGVQLTASILGAD
DILKVIDQGADDTTNAVSIRHFFQRVAGVETTTATTAADVIQTRHRIPETPLRSGQILVF
QVPIPEPLRFIEPSEQETRLMHALEEYGVMHVKLYEDIARYGHIATTYAYPVKVDGRYVM
DPSPIPKFDNPKLDGNPALMLFGAGREKRLYAIPPYTRVESLDFEDHPFEVQSWEHTCAL
CGSDHSYLDEVITDDKGGRMFVCSDTDYCQTRRGEVA
>OM-RGC.v1.008583741
MIDGFNFAYLDEATKRMIRRTILKAICIPGYQCPFGGREMPLAYGWGTGGIQVTASIIGM
NDTLKVIDQGADDTTNAISIKNFFKKVCKIKTTEDTENATIIQTRHRIPEKKLSEHQILV
YQVPQPEPLRRLEPKEQETRKLHAYEEYALMHVKLYEEISHYGSVIKTYAYPVRTNRRYI
TDPSPTPKFDNPKMDFMEALQLFGAGRERRIYAIPPYTSVKSLDFEDHPFEIQTWDERCD
ICGSNNSYLDEIIVNDKGEKKFICSDTNYCEKNIKT
>OM-RGC.v1.008588494
VSSEVTDFSKQSGDQTRPEYNFGYLDEQTKRMIRRSLLKAVAIPGYQVPFGSREMPLSYG
WGTGGLQVTASVLGPRDTLKVIDQGADDTTNAVSIRSFFEKTAGVATTERTESATIIQTR
HRIPETTLKEGQIIVYQVPIPEPLRWLEPREAETKKMHGLAEYGAMHVQLYEDITRYGRI
TTSYDYPVVVNARYLMRPSPIPKFDNPKMNFNPALQLFGAGREKRIYAVPPYTSVKSLDF
EDHPFQIQEWEEVCSICGSGDSFLDEVVTDDQGGKIF
>OM-RGC.v1.008619993
MKEYNFAYLDEQTKRMIRRAILKGLAIPGYQVPFASREMPMPYGWGTGGVQVSAAVLTPD
DTLKVIDQGADDTTNAVSIRRFFQRTAGVDVTEKTGEASVIQTRHRIPEQALREGQIIVY
QVPIPEPLRFLEPSEVETRKMHALEDYGLMHVKLYEDISQHGDIATAYAYPVKVEGRYVM
DPSPIPKFDNPKLDMAAIQLFGAGREQRIYALPPYTKVVSLDFDDYPFQPTKADHACALC
GSTTSYLDELITDDAGGRMFICSDTDYCATRVEDAA
>OM-RGC.v1.008851133
FAYLDEQTKRMIRRALLKAVAIPGYQVPFGGREMPMPYGWGTGGVQLTASILGADDILKV
IDQGADDTTNAVSIRHFFQRVAGVETTTATTAADVIQTRHRIPETPLRAGQILVFQVPIP
EPLRFIEPSEQETRLMHALEEYGVMHVKLYEDIARYGHIATTYAYPVKVDGRYVMDPSPI
PKFDNPKLDGNPALMLFGAGREKRLYAIPPHTRVESLDFEDHPFEIQRWEHSCALCGSDR
SYLDEVITDDKGGRMFVCSDTDYCQTRRGEVA
>OM-RGC.v1.008965618
MSMRGVGENRVGDEHYNFAYLDEQTKRMIRRAILKAVAIPGYQVPFGSREMPVPYGWGTG
GIQLTASLIGPDDAFKCIDQGADDTTNAVSIRAFFHRVAGVRTTEATEEATLIQTRHRIP
EAPLTAEQIMIFQVPQPEPLRGLEPRETETRAMHAYEEYGAQYVSLYENVSRFGRIAATA
GYPVMVDERYIMSPSPIPKFDNPKLHQSPALMLFGAGREKRIYAIPPHTDVRSLDFEDYP
FEVQTFDEVCGLCGSDDSYMDEVVLDDAGDRM
>OM-RGC.v1.009185999
MPETSETAYNFAYLDEQTKRMIRRAILKGVAVPGYQVPFASREMPMPYGWGTGGVQVSAA
CLTPEDTFKVIDQGADDTTNAVSIRKFFQKVAEVAVTEHTNEATVIQTRHRIPETPLTED
QILVYQVPIPEPLRFLEPSEVETRRMHALEDYGLMHVKLYEDIARHGEIATAYAYPVTVE
DRYVMDPSPIPKFDNPKLESAALQLFGAGREQRIYAVPPYTKVVSLDFDDYPFDPSKAPH
PCALCGAEHTYLDEVIVDDAGGRMFVCPT
>OM-RGC.v1.009261717
MTAPDQAPDRPATADGAYNFAYLDEQTKRMIRRALLKATAIPGYQVPFASREMPMPYGWG
TGGVQVTAACLLPEDCLKVIDQGADDTTNAVSIRRFFQRTAGVETTEVTTEASIIQTRHR
IPETELGEGQLLVYQVPIPEPLRFLEPRETETRKMHALEEYGLMHVKLYEDISQHGHIST
AYAYPVKIESRYVMDPSPIPKFDNPKMHRSAAIQLFGAGREQRIYAIPPYTEVVSLDFED
YPFEAMRADQSCALCGADDSYLDEVIVD
>OM-RGC.v1.009741397
RAILKAIATPGYQVPFASREMPMPYGWGTGGIQVTASVIGPDDILKVIDQGSDDTTNAVS
IRKFFVRTTGVETTEQTEQATLIQTRHRIPETPLREGQIIVYQVPIPEPLRFLEPREVET
RRMHALEDYGLMHVKLYEDISRFGHIATTYAYPVRVNGRYVMDPSPTPKFDNPKMDNMPA
LQLFGAGREKRIYAIPPYTEVKSLDFDDYPFELPEWETACAICGAENTFLDEVILDDAGD
RMFVCSDTDHCARQQNTEAAE
>OM-RGC.v1.009957418
MTLADVLATTGPAPASEVAVELTPILDESAKREIRRAVLTAVAVPGYQVPFGSREMPVAR
GWGSGGLQITLAVVGDDDVVKVYDQGEDGGVNAANLRRLIRRSEGVKTTTDARDASVIQT
RHRVPEDELIADQILVLQVPVPEPLRGIERDMHELRRMHAEADYARMWVSLYEDIVRNGV
ITRTTGYPCLVDGRYVIATTPIPRWDVPPLHQAKFLSLFGAGREKRIYAIPPYTDVEPLT
FDDVPFEVEEVSEPCRCGL
>OM-RGC.v1.010038745
ASREMPMGRGFGTGGLQVTLSLIGEGDTLKVIDQGADDSVNAVNLRHFVELTCPGVDTTE
HTLDATLIQSRHRIPETPLTEAQVLILQVPYPDPLVVVEPSEARRKVMHGEGDYSRLLTK
LYEDIVQFDEITISHRYPTRINGHYVIDPSPIPRYDVPQLHQSPALILLGAGREKKIYAV
PPYTRADPLAFDDVPFRTEDFTNEHGQRRACERCGATDSFLDELIADDGGKHWHCSDSDF
CNSRMARQAEQAQETTV
>OM-RGC.v1.010162617
KILRQNNEGCGRMSAGQDNAMKNEALVAASRHSVDGTYNFGYLDEQTKRMVRRCILKAVA
TPGYQVPFGSREMPLPYGWGTGGIQLSASILGPDDTFKVIDQGADDTTNAVSIRSFFARV
CGVDTTEETQQASVIQTRHRVPEVLLRENQILIYQVPQPEPMRPLEPREIETRMMHAYEE
YGLMHVRLYDDIAKFGEIAVAYSYPVMVNGRHLMSPSPIPKYDNPKMHRMAALQIFSAGR
EKRIYAIPPYTEVKSL
>OM-RGC.v1.010507379
MSDQAYNFAYLDEQTKRMIRRAILKGLAIPGYQVPFASREMPMPYGWGTGGVQVSAAILT
PDDRFKVIDQGADDTTNAVSIRSFFERTAGIETTTKTADATIIQTRHRIPEVGLTEGQTL
VYQVPIPEPLRFLEPRESETRKMHSLEEYGLMHVKLYEDISRHGHIATSYAYPVKVEARY
VMDPSPIPKFDNPKLGDCPAIQLFGAGREQRIYALPPYTKVASLDFDDYPFEASKADHPC
GLCGAETSYLDEV
>OM-RGC.v1.010653924
KAVAVPGYQVPFASREMPLPFGWGTGGIQITASVIGPDDTLKVIDQGADDTTNAVSIRAF
FQKTTGVSATEKTTDATVIQTRHRIPETLLTEGQILVYQVPIPEPLRWLEPREAETRKMH
ALEEYGVMHVKLYEDIAKYRQISTSYDYPVIVDGRYLMRPSPIPKFDNPKMHQNPALQLF
GAGREKRIYAVPPYTDVKSLDFEDYPFEIQHWDEPCALCGATHTFLDEIITDDQGGRMFV
CSDSNYCNERQ
>OM-RGC.v1.010826733
PYGWGTGGVQVTAAILGREDTLKVIDQGSDDTTNAISIRKFFEKTANVKTTTVTSDATVI
QTRHRIPETALNDNQVLVYQVPIPEPLRFLEPRETETRRMHALGQYGLMHVKLYEDIARH
GHIATTYAYPVKVNERYVMDPSPTPKFDNPKMDDCEALQLFGAGREKRIYAIPPHTKVTS
LDFEDHPFETYRFDAPCALCGSKTSYLDEVVVDDRGGRMFVCSDTDYCETRRAGGYQGAG
FGADHQVT
>OM-RGC.v1.010903598
QVTAAVIGPNDTLKVIDQGADDTTNAVSIRQFFAKTANVATTEKTTEASIIQTRHRIPEK
ELREDQVLVYQVPIPEPLRFLEPRETETRKMHALEEYGLMHVKLYEDIARHGHIATTYAY
PVMVDDRYVMDPSPTPKFDNPKMNDMAALQLFGAGREKRIYALPPYTKVKSLDFEDHPFE
VQTWKDECGMCGARDSYLDEVILDDQGNRMFVCSDTDYCSERQEVGHRGPQHHDQPLGKA
AREKAAE
>OM-RGC.v1.010916738
MPLPFGWGTGGIQITASVIGRGDTLKVIDQGADDTTNAVSIRAFFRKTTGVSVTEKTTDA
TVIQTRHRIPETPLTEGQILVYQVPIPEPLRWLEPREAETRKMHALEEYGVMHVKLYEDI
AKYRQISTSYDYPVIVDGRYLMRPSPIPKFDNPKMHQNPALQLFGAGREKRIYAVPPYTD
VKSLDFEDYPFEIQHWDEPCALCGATHTFLDEIITDDQGGRMFVCSDSNYCSERQAAMQS
AQTEAAE
>OM-RGC.v1.011013640
MMSQQNKPSFDQTYNFAYLDEQTKRMIRRAILKAVATPGYQVPFASREMPMPYGWGTGGI
QVTASVIGPDDILKVIDQGSDDTTNAVSIRKFFVRTTGVETTEQTEQATLIQTRHRIPET
PLREGQIIVYQVPIPEPLRFLEPREVETRRMHALEDYGLMHVKLYEDISRFGHIATTYAY
PVRVNGRYVMDPSPTPKFDNPKMDNMPALQLFGAGREKRIYAIPPYTEVKSLDFDDYTFE
LPEWDTA
>OM-RGC.v1.011306437
VTDYNFAYLDEQTKRMIRRAILKALAIPGYQVPFASREMPMPYGWGTGGVQVTAACLTPE
DRLKVIDQGADDTTNAVSIRKFFEKTAGVATTEETARASLIQTRHRIPETPLTEDQILVY
QVPIPEPLRFLEPRETETRKMHALEEYGLMHVKLYEDISRHGAIATAYAYPVRVEGRYVM
DPSPIPKFDNPKLSDCPAIQLFGAGREQRIYALPPWTKVVSLDFEDHPFEPAKADAPCAL
CGSE
>OM-RGC.v1.011511366
GVQVSAAVLTPEDCFKVIDQGADDTTNAVSIRSFFERTAGVATTTATSEATVIQTRHRIP
EEPLTEGQILVYQVPIPEPLRFLEPRESETRKMHELEEYGLMHVKLYEDISRHGHIATSY
AYPVKVEGRYVMDPSPIPKFDNPKLGDMEAIQLFGAGREQRIYALPPYTQVVSLDFEDHP
FEASKADQVCGLSGAEDSYLDEVIVDDAGGRLFCCSDTDYCTSRRAAGHQGPAFPGDEAA
A
>OM-RGC.v1.011611173
MLLDDLINPTQSDELLDEFAKREIRRAMLAAVAIPGYQVPFGSREMPVARGWGSGGLQIT
LAVVHDDDVVKVIDQGDDDGVNAVNLRRLVTTSTGADQTSVAAEASVIQSRHRIPEDGLG
EESILVLQVPVPEPLRGVERDMRELARMHAEADYSRMWVSLYEDKVRNGVITQTTGYPCL
VNERYVVATTPIPRWDIPRLHESPFLTLFGAGREKRIYAIPPRTKVEPLTFEDVPFEVED
A
>OM-RGC.v1.011825856
IQLSASILGPNDTFKVIDQGADDTTNAVSIRSFFARVCGVDTTEETQQASVIQTRHRVPE
VLLRENQILVYQVPQPEPMRPLEPREIETRMMHAYEEYGLMHVRLYDDIAKFGEIAVAYS
YPVMVNGRHLMSPSPIPKYDNPKMHRMAALQIFSAGREKRIYAIPPYTEVKSLDFEDHPF
SVARPKHCCGLCGAEDSFLVEVVLDNDNNRMHVCSDTAYCSDRQAKGHFGPMHANYTD
>OM-RGC.v1.012060701
MTDINQKIVTDDYNFAYLDEQTKRMIRRGLLKAIAIPGYQVPFASREMPMPYGWGTGGVQ
VTSACLTPDDTIKVIDQGADDTTNAVSIRQFFEKTALVSTTTDTEAASVIQTRHRIPEHD
LKQSQILVYQVPIPEPLRFLEPRERETRKMHALSEYGLMHVKLYEDIAHHGHIATSYAYP
VKVEGRYVMDPSPIPKFDNPKMANCPALQLFGAGREQRLYAIPPYCNVVSLDFEDH
>OM-RGC.v1.012104391
MNEHVETQGISGEHYNFAYLDEQTKRMIRRAILKGIAIPGYQVPFAAREMPMPYGWGTGG
VQVTAAVIGKDDCLKMIDQGSDDTTNAVALRNFFVETTGVETTTKTKDASIIQTRHRIPE
DTLTKDQVLVYQVPIPEPLRFLEPRETETRKMHALEEYGLMHVKLYEDIAKFGHIATAYA
YPVMVQDRYVMDPSPTPKFDNPKMDQMEALQLFGAGREKRIYAIPPPHQGGEPRL
>OM-RGC.v1.012376127
IIGQYDTLKVIDQGADDTTNAVNIRHFFAKTTGVKTTEKTELASIIQTRHRIPEVKLKAD
QILVYQVPIPEPLRWIEPREAETRKMHSLTEYGVMHVGLYENIAHFGRVTTSYDYPVKVN
DHYVMSPSPIPKFDNPKMNYMAALQLFGAGREKRIYAIPPYTKVESLDFDDHPFEIEVWS
ECCALCNSNHSFLDEIITDNNGSRLFVCSDSNFCSERREKGHTGTAMPKESK
>OM-RGC.v1.012433351
VIDQGADDSVNAASIRRFLARVSGAPTTTDTLEADLIQSRHRIPEERLREDQVLVLQVPN
PEPLRPVQPNMSIARQMHADADYGRMWLQLYEQIVRAGRVMQGASYPSLVNGRFVMTPSP
IPRWDVPKLHMAKHLTLLSAGREKRLHAVPPFTKVEPLVFDDVPYKVEEHAHLMCHRSGL
KGFFMNEIPQADGTSIHEVSDSDLGVKAIHRTEGAPVEIGATWYENGEMGQ
>OM-RGC.v1.012572566
VSAATLTPEDTLKVIDQGADDTTNAISIRKFFEKTAKISTTEKTSSATIIQTRHRIPEEQ
LTEDQILVYQVPIPEPLRFLEPSEVETRKMHALEEYGLMHVKLYEDISRHGAIATSYAYP
VKVEDRYVMDPSPIPKFDNPKMEMAAIQLFGAGREQRIYALPPHTKVVSLDFDDFPFEPS
KADYCCDLCGSENSYLDEVIVDDEGGRIFVCSDTDFCSSRQAINSELIYE
>OM-RGC.v1.012821846
VTTNLSGYNFAYLDEQTKRMIRRAILKAVAIPGYQVPFGGREMPMPYGWGTGGIQLTASV
IGEPDVLKVIDQGADDTTNAVSIRNFFKRVTGVNTTERTEDATLIQTRHRIPETPLVEDQ
IIIFQVPIPEPLRFIEPRETETRTMHALEEYGIMQVKLYEDIARFGHIATTYAYPVKVND
RYVMDPSPIPKFDNPKMDMMPALQLFGAGREKRIYAVPPTPAWKSRFRR
>OM-RGC.v1.012937069
MSPDSSTPGGAQGDDYNFAYLDEQTKRMIRRALLKALAVPGYQVPFASREMPMPYGWGTG
GVQVTSACLMPDDCLKVIDQGADDTTNAVSIRRFFQRTAGVATTEATSEASIIQTRHRIP
ETPLTEGQILVYQVPIPEPLRFLEPRETETRKMHALAEYGLMHVKLYEDISSHGHIATAY
AYPVKVEERYVMDPSPIPKFDNPKMHRSPAIQLFGAGREQRIYAIPP
>OM-RGC.v1.013030749
SREMPLPYGWGTGGIQVTAAVLGRDDVLKVIDQGADDTTNAVSIRRFFARTAGVATTERT
REATIIQTRHRVPEARLTEDQILVYQVPIPEPLRWLEPRETETRRMHALAEYGAMHVKLY
EDIARHGRIATTYDYPVMVAGRHLARPSPIPKFDNPKLDDAPFLQLFGAGREKRIYAIPP
HTTVRSLDFEDHPFDVEGWDRPCALCGATDSYLDEVIVDDRGGRIFV
>OM-RGC.v1.013339832
MNTVTLNAPVETNNITDVENNLVASCVGTTGYNYGYLDEQTKRMIRRALLKAVSIPGYQV
PFGGREMPMPYGWGTGGVQITAAIIGQPDVLKVIDQGADDTTNAVSIREFFKSIASAQTT
ETTTEASIIQTRHRIPEVALQEDQILVYQVPIPEPLRFIEPRETETRKMHALQEYGIMHV
KLYEDIARFGHISTAYAYPVRVNDRYIMDPSPIPKFDNPKIDHM
>OM-RGC.v1.013480941
LTPDDVFKVIDQGADDTTNAVSIRRFFEKTAGVAVTEKTTEATVIQTRHRIPETPLSADQ
ILVYQVPIPEPLRFLEPRETETRKMHGLEEYGLMHVKLYEDIARHGEIATAYAYPVKVEE
RYVMDPSPIPKFDNPKLESPALQLFGAGREQRIYALPPYTKVVSLDFEDYPFDPSKAAHP
CALCGAEDSYLDEVIVDDAGGRMFVCSDTDYCASRRETGEAA
>OM-RGC.v1.013495737
AKKEIRRSILKAIAIPGYIVGFASRELPVARGWGTGGLQVTLAIINEEDTLKVIDQGCDG
SVNAVNIRNFIKSVTKVNTTTKTLEASIIQTRHRVPEIDLQEGQTLVYQVPMPDILETVE
PNISKAKLLHANADYSKLWVLLYEDTSMYGDSRISNRYPVMVNDRYAMDPSPIPKYDTPK
LNDCKALQLFGAGREKKIYAIPPYTKVEPLKFEDREFKVENF
>OM-RGC.v1.013626017
DQGADDTTNAVSIRKFFQRVAGVATTEKTEDATLIQTRHRIPEMPLHEGQILVYQVPIPE
PLRFLEPRETETRKMHALEEYGLMHVKLYEDIARHGHIATTYAYPVKVNDRYIMDPSPTP
KFDNPKMNRCAALQLFGAGREKRIYAVPPYTDVVSLDFEDHPFEIQAWDEPCSLCGETNS
FLDEVIMDDQGTRMFVCSDTDHCSTRQQQGYQGPGQEAAE
>OM-RGC.v1.013655909
TTNAVSIRNFFRKTTNVETTEETAKASLIQTRHRIPETPLTDGQILVYQVPIPEPLRFLE
PRETETRKMHALEEYGLMHVKLYEDISRHGDIATTYAYPVNVAGRYVMDPSPTPKFDNPK
MNNMPALQLFGAGREKRIYAIPPYTEVVSLDFEDYPFTIQKWEEPCALCGETESFLDEVI
LDDAGGRMFVCSDSHYCKSRQEQGYSGSQSPDTERASREVA
>OM-RGC.v1.014570827
SIRRFFQKTAGVAVTEATNEASVIQTRHRIPEAALREDQVLVYQVPIPEPLRFLEPSEVE
TRKMHELEEYGLMHVKLYEDIAQHGAIATAYAYPVKVEGRYVMDPSPIPKFDNPKLEMAA
VQLFGAGREQRIYALPPYTQVVSLDFEDHPFEASKADHPCGLCGAEDSYLDELIVDDEGG
RLFMCSDTDYCAARQAAGHRGADAAPVLEGMA
>OM-RGC.v1.014789264
GADDTTNAVSIRKFFERTAGVETTEKTAHATVIQTRHRIPETPLTEDQILVYQVPIPEPL
RFLEPSEVETRKMHSLEEYGLMHVKLYEDISRHGTIATSYAYPVKVEARYVMDPSPIPKF
DNPKLEMAAIQLFGAGREQRIYAVPPYTKVVSLDFEDYPFDPSKAEAPCDLCGATDSYLD
EVIIDDAGGRMFVCSDSDYCAARRAAQEDAA
>OM-RGC.v1.015326666
MAISNQSEKAGNSTETPEILEGYNFAYLDDQTKRMIRRAILKAVAIPGYQVPFGSREMPL
PFGWGTGGIQITASIIGKDDILKVIDQGADDTTNAINIRNFFGKTAGIETTEKTTEATVI
QTRHRIPENPLSAKQILVYQVPIPEPLRWLEQRESETRKMHALAEYGVMHVGLYENIAHF
GRVTTSYNYPVQVNDRYIMSPSPIPKF
>OM-RGC.v1.015518282
MANEFTSTFIEDYNFAYLDEQTKRMIRRAILKALAVPGYQVPFASREMPMPYGWGTGGVQ
VSAACLVPDDILKVIDQGADDTTNAVSIRKFFQKTANIKTTEKTSEASIIQTRHRIPEET
LSENQILVYQVPIPEPLRFLEPRETETRTMHALEEYGLMHVKLYEDISKFGDISTAYAYP
VIVENRYIMDPSPIPKFDNPKLNESN
>OM-RGC.v1.015519664
RTAGVRVTEKTSAASLIQTRHRIPETPLTEDQILVYQVPIPEPLRFLEPRETETRKMHAL
EEYGLMHVKLYEDIAQHGQIATSYAYPVKVEERYVMDPSPIPRFDNPKMEMAAVQLFGAG
REQRIYAIPPHTKITSLDFDDYPFEAVKAEGECALCGADQTYLDEVIVDDNGGRIFVCSD
TDYCEARRAKGHQIERGIPSQEDAA
>OM-RGC.v1.015654394
KFFQRTTGVATTEHTREASLIQTRHRIPEAPLQAGQILIYQVPIPEPLRFLEPREKETRQ
MHALEEYGLMHVKLYEDIARHGHIATTYAYPVKVAGRYVMDPSPTPKFDNPKMDSMAALQ
LFGAGREKRIYAIPPYTEVKSLDFDDHPFELPSWESACALCGAEDTYLDEVILDDNGARM
FICSDTDHCAARQAAGHRGSQNQDQ
>OM-RGC.v1.015718019
MNLSTASGAREVSAYNFAYLDEQTKRMIRRGLLKAVAIPGYQVPFGGREMPLPYGWGTGG
MQLTAAILGRDDVLKVIDQGADDTTNAVSIRRFFARTAGVATTERTVEASVIQTRHRIPE
TPLSAGQIMVYQVPIPEPLRFIEPSEQETRTMHALEDYGVMHVKLYEDIATFGHIATAYA
YPVTVDERYVMDPSPIPKFDNPKLD
>OM-RGC.v1.015791993
MTLDAESYNFAYLDEQTKRMIRRGLLKAVAVPGLQVPFGGREMPLPYGWGTGGIQVTASV
IGEDDCLKVIDQGADDTTNAVSIRKFFAKTASVKTTEITEEATLIQTRHRIPETPLSSGQ
ILIYQVPIPEPLRFIEPRETETRKMHALSEYGVMHVKLYEDITQFGQIATAYAYPVMVNG
RYLMDPSPIPKFDNPKMNQNPALQ
>OM-RGC.v1.016003626
FAKTTGVATTTKTEQASIIQTRHRIPEKPLKAGQIVVFQVPIPEPLRWIEPRAHECLRMH
ALQDYGAMQLRLYEDIAQHDEIATSYDYPVMVDERHLMSPSPIPKFDNPKLHNNPALMLF
GAGREKRVYAVPPYTKVRSLDFEDYPFEVQRWSVACARCGSSQHFLDEMVADDEGGRLFI
CSDTDACESNAKARSPQEGPTE
>OM-RGC.v1.016614529
KRMIRRALLKAVAIPGYQVPFAGREMPMPYGWGTGGVQVTAAVIGPNDTLKVIDQGADDT
TNAVSIRQFFAKTANVATTEKTAEASIIQTRHRIPEKELREDQVLVYQVPIPEPLRFLEP
RETETRKMHALEEYGLMHVKLYEDIARHGHIATTYAYPVMVDDRYVMDPSPTPKFDNPKM
NDMAALQLFGAGREKRIY
>OM-RGC.v1.017076873
AGVATTTRTPEATVIQTRHRIPETPLRNDQIMVYQVPIPEPLRFIEPSESETRTMHALSD
YGVMHVKLYEDIATFGHIATSYAYPVTVDGRYVMDPSPIPKFDNPKLDMSPALMLFGAGR
EKRLYALPPYTNVRSLDFEDHPFSIQAWDQCCAFCGSDSSYLDELIVDDAGTKRFVCSDT
DYCTQRRDAQEAAE
>OM-RGC.v1.017188822
MSRHGTYNFAFLDEGSKREIRRATLKAIAIPGYQVPFASREMPIARGWGTGGLQLTLSLI
GPDDTLKVIDQGTDESVNAVNIKALIRSTTGVTTSDDTAEATLIQSRHRIPDKPLRPDQI
LILQVPIPEPLRFVEPREEVTRRLHAERDYTGAYVLLFEQIMRHGDVTTGADHPVEVHDR
YVMAPSPIPRIDNPK
>OM-RGC.v1.017761429
GWGTGGIQVTASVIGADDTLKVIDQGSDDTTNAVSIRKFFVRTTGVETTEQTEQATLIQT
RHRIPETPLREGQILVYQVPIPEPLRFLEPREVETRRMHALEDYGLMHVKLYEDISRFGH
IATTYAYPVRIDGRYVMDPSPTPKFDNPKMNNMPALQLFGAGREKRIYAIPPYTEVKSLD
FDDYPFELPEW
>OM-RGC.v1.017915023
IPEEKLGADQILILQVPNPEPLRPVEPNMSAARRMHADADYGRLWLTLYEQIVRSGRVMQ
GASYPSMVNGRHVMSPSPIPRWDVPKLHMADHLTILSAGREKRIFAVPPHTRVEPLVFDD
VPYRVEDHAGVTCTRSGLTGYFMNEIPQDGGGAAYEVSDSELGAKAIRHAEGGPDETGAT
WYVNGEMQG
>OM-RGC.v1.018264598
RHRIPERDLEAGQILVYQVPIPEPLRFLEPRETETRKMHALAEYGLMHVKLYEDIARHGH
IATAYAYPVLVEGRYVMDPSPIPKFDNPKLSNSPALQLFGAGREQRIHAIPPFTQVVSLD
FEDHPFTRGGADADCAICAASGVYLDEVIVDDAGGRMFVCSDTDHCRERLEAGHRGPMGA
PAEGEAA
>OM-RGC.v1.018324739
GVNAVNLRRLISSSTDTTETTEVNEATIVQSRHRIPEDPMGTDHILVLQVPVPEPLRGVE
RDMKELARMHAEADYSKMWVSLYEDKVRNGVITQTTGYPCLVAGRYVTATTPIPRWDIPR
LHQSEFLTLFGAGREKRVYAIPPHTDVEPLTFDDVPFEVESADGASCRLCGSNETFLVEA
PGDNSTWA
>OM-RGC.v1.019020231
SRHRIPDKPLRPDQILILQVPIPEPLRSVEPREEVTRRLHAERDYTGAYVLLFEQIMRHG
DVTTGADHPVEVHDRYVMAPSPIPRIDNPKLDHGEALILLGAGREKKIYAVPPHTRVTSL
AFDDYPFRSEDVDGRTCELCGAEGVFMDEMEDAHGGGTTFRCNDTSECLGRMNTGGNQRA
RTS
>OM-RGC.v1.019199118
MTDYNFAYLDEQTKRMIRRAILKGLAIPGYQVPFASREMPMPYGWGTGGVQVSAAVLTPQ
DKLKVIDQGADDTTNAVSIRSFFERTAGIETTTATREATLIQTRHRIPEEPLSEGQILVY
QVPIPEPLRFLEPRESETRKMHSLEEYGLMHVKLYEDISRHGHIATSYAYPVKVEGRYVM
DPS
>OM-RGC.v1.019613786
MTDYNFAYLDEQTKRMIRRAILKALAIPGYQVPFASREMPMPYGWGTGGVQVSAACLTPT
DTLKVIDQGADDTTNAVSIRKFFEKTAQVATTEETARASLIQTRHRIPEEPLTEDQILVY
QVPIPEPLRFLEPSEIETRKMHALEEYGLMHVKLYEDISQHGAIATAYAYPVKVEGRYVM
>OM-RGC.v1.019942559
SETPLAEGQILVYQVPIPEPLRFLEPRETETRKMHALAEYGLMHVKLYEDIAQHGHIATA
YAYPVNVGGRYIMDPSPIPKFDNPKMDNCPALQLFGAGREQRIYAIPPYCGVTSLDFDDH
PFSRLRAPESCTICGADDSYLDEMIIDDDGGRMFVCSDTDYCASRQAQNGDEQAGVGS
>OM-RGC.v1.020217614
PIPEPLRWLEPRETETRKMHALEEYGVMHVKLYEDIARYGHIATAYNYPVLVNGRHVMAT
SPIPKFDNPKIDKIPALQIFGAGREKRIYAIPPYTEVKSLDFEDHPFSIETWDQCCAICG
DTKSYLDEVIIDDKGTRMFVCSDTDHCGQRQDEGHTGPGAEPPGDDADSPGKGLTA
>OM-RGC.v1.021757266
IPEPLRFLEPRETETRRMHALEEYGLMHVKLYEDVARHGRIATSYAYPVKVEGRYVMDPS
PIPKFDNPKMSNSPALQLFGAGREQRIYAIPPFTEVVSLDFEDHPFERGGAEGACALCGD
PESYLDEVITDDRGTRMFVCSDTDHCRARRATGHLGAEGAPYEAGEDAA
>OM-RGC.v1.022233379
IPETELTEEQLLVYQVPIPEPLRFLEPRETETRKMHALSEYGLMHVKLYEDISQHGHIAT
AYAYPVNVEGHYVMDPSPIPKFDNPKMNNCAAIQLFGAGREQRIYAIPPYCHVKSLDFED
YPFDRLRAPGACALCGADDSYLDEVIMDNEGTRIYVCSDTDFCSTRR
>OM-RGC.v1.022453752
MSPAMTPSEQYTNEDRGMNDYNFAYLDEQTKRMIRRAILKGLAIPGYQVPFASREMPMPY
GWGTGGVQVSAAVLTPEDTFKVIDQGADDTTNAVSIRRFFQKTAGVAVTEATNEASVIQT
RHRIPEAALREDQVLVYQVPIPEPLRFLEPSEVETRKMHELEEYGL
>OLB76589.1 carbon-phosphorus lyase complex subunit PhnJ [Actinobacteria bacterium 13_2_20CM_2_71_6]
MVARAGQQHGDGYSFAFLDEHTKRELRRRTLKAVALPGHQVAFGSREMPLARGWGTGGIQ
LTLSLVGPADVVKVIDQGDDASMNAVNIRALIGRTTGVRTTRDAAEATLIQTRHRIPDGP
VHPAAIVVLQVPFPEPLRLVEPSDAVTRRMHAERDYSKMWLYLYEDIVRYGRISLSYRYP
CMVNGTVLMDPTPIPRHDVAKLHQSPRLHLFGAGREQRVYALPPYTDVVPLDFEDHPFET
ERAGAPCSRCGSEMSFRTEVPGHGWLCSDTAYCDSRVGSA
>OLB66119.1 carbon-phosphorus lyase complex subunit PhnJ [Actinobacteria bacterium 13_2_20CM_2_72_6]
MTLLSTLVARADQRAGYSYAFLDEHTKRELRRRTLKAVAIPGHQVAFGSREMPLARGWGT
GGVQLTLSLVGPGDAVKVIDQGDDASMNAVNVRALVSRTTGVRTTRDTAEATLIQTRHRI
PDDRLRPGAIVVLQVPFPEPLRLVEPSDAVTRRMHAERDYAKMWLYLYENIARYGRIALS
YRYPCMVDGTVLMDPTPIPRHDVAKLHQSQHLHLFGAGREQRVYAVPPYTDVTPLDFEDH
PFEVEQAGAACVRCGSDTSYRTEIPGHGWLCSDTAYCDTRSPA
>OBA71908.1 carbon-phosphorus lyase [Mycobacterium sp. 1477680.9]
MDRKATVAALAAEHGRPQAYAYLDEDTKRNVRRAILKALAIPGWQVPFASREMPVARGWG
SGGLQVTLSLVGPTDTVKVIDQGDDLSSNAVGMRNLITSSARCDATTSTTEATIIQSRHR
IPELDLRADQLLVLQVPHPEPLRRVVPDDVAALRHHADRDYTPAWLDLYDAEACLGGPRT
GADHPVLVDNSRLMSPSPIPRYDVLRLDNRPHPILLGAGRRARLTALPPFTRVQPLAFDD
RPLAPERADGPCRRCGSTTSYRVPSDGRWCCSDVDACRVRHEAAAP
>ONK09701.1 Alpha-D-ribose 1-methylphosphonate 5-phosphate C-P lyase [Streptomyces sp. MP131-18]
MTAQLTTELAGPPPSPGIFDELSKREIRRAMLSGIAIPGYQVPFGSREMPVARGWGSGGL
QATLSLVGEDSRLKVIDQGEDAGVNASNLRRLVAAHAGCTEETDTRSADIIQSRHRIPEQ
PLRDGQVLVLQVPGAEPLAGIVRDMDEQRRMHAEADYSKMWVRLYEDIVHNGLITEAAGY
PVLVEGRYIMTPSPIPRWDVPKMNDSEAITVLSAGREKRIFAVPPHTRVVPLTFDDRPFE
VERTPGAACRLCGSQDTYIVQEPGPDGTFSAWVCSDTDFCRRRRTGDAPAAPAAGGTAQG
GTA
>AUA16708.1 Alpha-D-ribose 1-methylphosphonate 5-phosphate C-P lyase [Streptomyces sp. M56]
MNTLSPPRTGTGTGASRAGALAGPDPRPGIFDELSKRELRRAMLSGIAIPGYQVPYGSRE
MPVARGWGSGGLQATLSLVCEEHQLKVIDQGEDAGVNASNLRRLITEHTGSSEETDTRAA
DIIQSRHRIPEQPLTDGQILVLQVPNAEPLFRIVQEMDEQRRMHAEADYAKMWVWLYEDI
VHNGLITAAAGYPVLVEGRYVMTPSPIPRWDVPKMNDSDAITILSAGREKRLFAVPPHTR
VVPLTFDDRPFEVEYTPGTACRLCGSDDTYLVEEPGEDGAPSTWSCSDTDFCTRRRTGDA
PADVAARPIDLARAAVRRTTADEEETTA
>HOT232_3_0500m_c12868_1
MSDYNFAYLDEQTKRMIRRAILKGLAIPGYQVPFASREMPMPYGWGTGGVQVSAATLTPD
DTLKVIDQGADDTTNAVSIRKFFEKTAKVAVTERTAEATIIQTRHRIPEEDLTEDQILVY
QVPIPEPLRFLEPSEVETRKMHALEEYGLMHVKLYEDIARHGEISTAYAYPVKVEDRYVM
DPSPIPKFDNPKLEMAGIQLFGAGREQRIYALPPYTRVVSLDFEDHPFERTRAQEDCGLC
GAGDSYLDEVIMDDAGARMFVCSDTDYCRARREAGHRGAMAGEGEAFA
>HOT237_1_0500m_rep_c274828_4
MGDGTQVRGYNFAYLDEQTKRSIRRIILKAIAIPGYQVPFGSREMPLPYGWGTGGIQVTA
SILGPDDVLKVIDQGADDTTNAVSIRRFFSRTANISTTERTTEATIIQTRHRVPETPLHE
DQILVYQVPIPEPLRWLEPRETETRKMHALEEYGVMHVKLYEDIAHYGHIATAYNYPALV
NRRHVMATSPIPKFDNPKIDQIPALQIFGAGREKRIYAIPPYTEVKSLDFEDHPFFIETW
DQCCAMCGDTESYLDEVITDDEGTRMFVCSDTDHCRRRRDDGHAGPGEDTPGDDNGGAGK
GLPG
>HOT237_2_0075m_rep_c47517_2
MTAISGDRKRSSRLKEKTLDGYNFAYLDDQTKRMIRRATLKAVAIPGYQVPFGSREMPLP
FGWGTGGIQVTASIIGIDDTLKVIDQGADDTTNAVNIRRFFAKTAGVETTENTSDASIIQ
TRHRIPEAKLKSDQIIVYQVPIPEPLRWIEPREEETRKMHALTEYGVMHVGLYENIAHFG
KVTTSYDYPVQVNDHYVMSPSPIPKFDNPKMDKMPALQLFGAGREKRIYAVPPYTKVKSL
DFDDHPFEIESWSECCALCGSSSSFLDEVITDDKGSRMFVCSDSNFCADRRAKGHKGPGL
PRKFEIKDIE
>HOT238_1c_0125m_rep_c109580_2
MTAISGEQKRSSRLKEKTLDGYNFAYLDDQTKRMIRRAILKAVAIPGYQVPFGSREMPLP
FGWGTGGIQVTASIIGIDDTLKVIDQGADDTTNAVNIRRFFAKTAGVETTEKTSDASVIQ
TRHRIPELKLKSDQILVYQVPIPEPLRWIEPREEETRKMHALTEYGVMHVGLYENIAHFG
KVTTSYDYPVQVNDHYVMSPSPIPKFDNPKMDKMPALQLFGAGREKRIYAVPPYTKVKSL
DFDDHPFEIETWSESCALCGSSSSFLDEVITDDKGSRMFVCSDSNFCADRRAKGHKGPGL
PRKFEIKDIE
>1001585.MDS_1774
MNAFTASGAREASAYNFAYLDEQTKRMIRRGLLKAVAIPGYQVPFGGREMPLPYGWGTGG
MQLTAAILGANDVLKVIDQGADDTTNAVSIRRFFARTAGVATTERTLEASVIQTRHRIPE
TPLAAGQIMVYQVPIPEPLRFIEPSEQETRTMHALEDYGVMHVKLYEDIATFGHIATAYA
YPVTVDERYVMDPSPIPKFDNPKLDMSPALMLFGAGREKRLYAVPPFTRVVSLDFEDHPF
AVQRWDECCAFCGSSESFLDELIVDDAGSKRYVCSDTDYCRQRTEENLQ
>1003200.AXXA_03849
MTTSHTPGAAVERDDHYNFAYLDESTKRMLRRALLKAVAIPGYQVPFGSREMPLPYGWGT
GGIQVTASIIGPGDVLKVIDQGSDDTTNAINIRRFFGRVTGVATTESTRDASIVQTRHRI
PETPLQADQIMVFQVPIPEPLRWLEPSETETRTMHALAEYGGMHVKLYEDIAQHGHIATT
YDYPVIVNDRYMMRPSPIPKFDNPKLDNSPALMLFGAGREKRVYAVPPYTRVKSLDFEDH
PFTVEKWSECCDLCGSRDSFLDEIILDDAGTRRFVCSDTEYCNHRQAEMAGKEATA
>1006551.KOX_08555
MANALTGYNFAYLDEQTKRMIRRAILKAVAIPGYQVPFGGREMPMPYGWGTGGIQLTASI
IGENDVLKVIDQGADDTTNAVSIRQFFKRVTGVATTERTEDATLIQTRHRIPETPLTDDQ
ILIFQVPIPEPLRFIEPRETETRTMHALEEYGVMQVKLYEDIARFGHIATTYAYPVKVNG
RYVMDPSPIPKFDNPKMHMMPALQLFGAGREKRIYAVPPYTPVESLDFDDHPFTVQEWDE
PCAICGSRHSYLDEVVLDDSGKRMFVCSDTDYCRQQSEEQKK
>1007105.PT7_1328
MNMHAKQDEVEQGYNYAYLDEQTKRSLRRGLLKAVAIPGYQVPFGGREMPLPYGWGTGGM
QVTAALLGRDDVLKVIDQGADDTTNAVSIRRFFTRTAGVETTTSTEQATLIQTRHRVPET
PLRQGQIMVYQVPIPEPLRFIEPSDSETRAMHALNDYGVMHVKLYEDIATYGHIATTYAY
PVMVDERYVMDPSPIPKFDNPKLHMSPALMLFGAGREKRLYAVPPYTQVSSLDFEDYPFE
LPTWDQSCAFCGSSDSYLDELIVDDQGTRKFVCSDTDYCGQHSAAQEATS
>1028307.EAE_08710
MANPLTGYNFAYLDEQTKRMIRRAILKAVAIPGYQVPFGGREMPMPYGWGTGGIQLTASV
IGENDVLKVIDQGADDTTNAVSIRQFFKSVTGVATTERTEDATLIQTRHRIPETPLVEDQ
ILIYQVPIPEPLRFIEPRETETRTMHALEEYGVMQVKLYEDIARFGHIATTYAYPVKVNG
RYVMDPSPIPKFDNPKMHMMPALQLFGAGREKRIYAVPPYTAVESLDFDDHPFSVQEWDE
PCAICGSRHSYLDEVVLDDSGQRMFVCSDTDYCRQQSEAQKK
>1033806.HLRTI_05349
MTDSNAVSDGTGSAASVDAALEALKGDGLEGYNYAYLDEHTKREVRRAVLKAIALPGHQV
PYASRPMPLARGWGTGGIQASLSLLGPDDTFKVIDQGSDESVNAANIRRLAANTADVETT
TDATDADVIQTRHRIPEEVLADDQILVLQVPITDALRKVDGSDAANRRRHAHKNYGKMWV
HLYENVVEYGEINIAARYPVMVAGRYLMDPSPIPRWDVPKLDDADNLFVFAAGREARIYA
VPPHTDVEPLAFEDREFQVERFPETPCHACGSTDTFLTEVETDDGQRVYACNDTSFCLKR
QDAPHLTKDHHCDRDGVDWGPGTPDAAGSSGGEGR
>1033806.HLRTI_17245
MTDSNAVSDGTGSAASVDAALEALKGDGLEGYNYAYLDEHTKREVRRAVLKAIALPGHQV
PYASRPMPLARGWGTGGIQASLSLLGPDDTFKVIDQGSDESVNAANIRRLAANTADVETT
TDATDADVIQTRHRIPEEVLADDQILVLQVPITDALRKVDGSDAANRRRHAHKNYGKMWV
HLYENVVEYGEINIAARYPVMVAGRYLMDPSPIPRWDVPKLDDADNLFVFAAGREARIYA
VPPHTDVEPLAFEDREFQVERFPETPCHACGSTDTFLTEVETDDGQRVYACNDTSFCLKR
QDAPHLTKDHHCDRDGVDWGPGTPDAAGSSGGEGR
>103690.all2219
MNTSPSSPETGFNFAYLDEQTKRSIRRALLKAVAIPGHQIPFSSREMPMSYGWGTGGIQV
TAAVIGQTDVLKVIDQGADDTTNAVNIRRFFQKVCGVKTTESTQAATLLQTRHRIPETPL
NDGQILVYQVPIPEPLRWLEPSSVETGKMHALEEYGAMYVKLYEDITTHGHIATSYDYPV
MVHHRYLMSPSPIPRFDNPKMNMSPALQLFGAGREKRIYAIPPYTKVKSLDFEDHPFTVE
KWDKACELCGSTESYLDEVVIDDQGGRMWICSDTDFCTGRREGVTDDG
>1037409.BJ6T_12870
MNAPAYNFAYLDEQTKRMIRRAILKAIAIPGYQVPFASREMPMPYGWGTGGVQVTAAILG
PQDVLKVIDQGSDDTTNAISIRKFFAKTAGVATTTATEDATVIQTRHRIPETSLHANQVL
VYQVPIPEPLRFLEPRETETRRMHALAEYGLMHVKLYEDIARFGHIATAYAYPVKVNARY
VMDPSPTPKFDNPKMDNCPALQLFGAGREKRIYAIPPYTQVVSLDFEDHPFEPYRFNAPC
ALCGAENSYLDEIVTDDKGGRMFVCSDTDYCEGRQAAGHHGSLSAAPYKEKAQEGSNG
>1045856.EcWSU1_00321
MTNLSGYNFAYLDEQTKRMIRRAILKAVAIPGYQVPFGGREMPMPYGWGTGGIQLTASVI
GESDVLKVIDQGADDTTNAVSIRQFFQRVTGVNTTEKTEDATLIQTRHRIPETPLTEDQI
LIFQVPIPEPLRFIEPRETETRTMHALEEYGVMQVKLYEDIARFGHIATTYAYPVKVNGR
YVMDPSPIPKFDNPKMDMMPALQLFGAGREKRIYAVPPYTRVESLDFDDHPFTVQEWDEP
CAICGSKHSYLDEVVLDDTGKRMFVCSDTDFCRQQSEAKSQ
>1050720.Agau_C101285
MLKEVSFDDGLAAYNFAYLDEQTKRMIRRAILKAIAIPGYQVPFASREMPMPYGWGTGGV
QVTASILGPDDVLKVIDQGADDTTNAVSIRAFFQKVANVAVTTRTKDATIIQTRHRIPEE
ELHSGQVLVYQVPIPEPLRFLEPRETETRVMHALEEYGLMHVKLYEDIARNGRISTTYAY
PVKVAGRYVMDPSPTPKFDNPKMHLSDALQLFGAGREKRIYAVPPYTDVVSLDFEDHPFE
IQRFDKPCALCGGENVYLDEVVLDDKGGRMFVCSDTDHCEDRRAHGHKGHLLADVKEAAE
>1051075.PDI_1745
MAGVSGRVSPATYQVPSASREMPMPYGWGTGGVQVTAACLTPEDRLKVIDQGADDTTNAV
SIRRFFQRTAGVEVTERTAEATLIQTRHRIPEQPLTEAQILVYQVPIPEPLRFLEPRETE
TRKMHELEEYGLMHVKLYEDIARHGEIATSYAYPVKVEGRYVMDPSPIPKFDNPKLADNP
AIQLFGAGRESRIYAVPPYSQVVSLDFEDHPFMASKADHDCDLCGASGSYLDEVITDDRG
SRMFVCSDTDFCNSRQEDGHRGRLSAQEVA
>1097668.BYI23_B014890
MNALTEGYNFAYLDEQTKRMIRRALLKAVAVPGYQVPFASREMPLPYGWGTGGLQVTSAI
IGERDTLKVIDQGSDETTNAVNIRRFFARTAGVATTTRTADATIVQTRHRIPETPLTDKQ
ILVYQVPMPEPLFRLEPRVTECKKLHALADYGLINVKYYEDIVQHGSIATTYDYPVMVNE
RYLTSPSPIPKFDNPKMHMNPALQLFGAGRERRIYAIPPYTKVKSLDFEDHPFSVQKWAH
ACALCGSRESFLDEMIVDDAGKRMFVCSDSDYCHSRRGDDEVMR
>114615.BRADO5353
MNAPTYNFAYLDEQTKRMIRRAILKAIAIPGYQVPFASREMPMPYGWGTGGVQVTAAILG
PDDVLKVIDQGSDDTTNAISIRKFFAKTAGVATTTSTDAATVIQTRHRIPEAPLRAGQVL
VYQVPIPEPLRFLEPRETETRRMHALAEYGLMHVKLYEDIARFGHIATSYAYPVKVNARY
VMDPSPTPKFDNPKMDNCPALQLFGAGREKRIYAIPPYTSVVSLDFEDHPFTRYKFDAPC
ALCGAEDSYLDEIVTNNKGSRMYVCSDTDYCEGRQAAGHCGTESAAPHKEAAHG
>155864.Z5701
MANLSGYNFAYLDEQTKRMIRRAILKAVAIPGYQVPFGGRXMPMPYGWGTGGIQLTASVI
GESDVLKVIDQGADDTTNAVSIRNFFKRVTGVNTTERTDDATVIQTRHRIPETPLTEDQI
IIFQVPIPEPLRFIEPRETETRTMHALEEYGVMQVKLYEDIARFGHIATTYAYPVKVNGR
YVMDPSPIPKFDNPKMDMMPALQLFGAGREKRIYAVPPFTRVESLDFDDHPFTVQQWDEP
CAICGSTHSYLDEVVLDDAGNRMFVCSDTDYCRQQSEAKSQ
>176299.Atu0178
MLKEVSFDDGLAAYNFAYLDEQTKRMIRRAILKAIAIPGYQVPFASREMPMPYGWGTGGV
QLTASILGPDDVLKVIDQGADDTTNAVSIRAFFQKVADVAVTTRTKDATIIQTRHRIPEE
ELHSGQVLVYQVPIPEPLRFLEPRETETRVMHALEEYGLMHVKLYEDIARNGRISTTYAY
PVKVAGRYVMDPSPTPKFDNPKMNMSDALQLFGAGREKRIYAVPPYTDVVSLDFEDHPFE
IQRFDKPCALCGGENVYLDEVVLDDKGGRMFVCSDTDHCEDRRAHGHKGHLLADVKEAAE
>187410.y0726
MTEVLTGYNLGYLDEQTKCTLRRAILKAVAIPGYQVPFGGREMPMPYGWGTGGIQLTACL
IGHTDVLKVIDQGADDTTNAVSIRRFFQRVSGVATTEKTTEATLIQTRHRIPETPLTEDQ
ILIYQVPIPEPLRFIEPRETETRKMHALEEYGVMQVKLYEDIARYGHIATTYAYPVKVND
RYVMDPSPIPKFDNPKMHMMPALQLFGAGREKRLYALPPFTKVESLDFDDHPFSVQQWDD
PCALCGSRHSYLDEVVMDDQGSRMFVCSDTDFCQQQLAQASAQEATSPTEVPV
>198628.Dda3937_04091
MNTLSGYNPGYLDEQSKRTIRRAILKAVAIPGYQVPFGGREMPMPYGWGTGGIQLTASLI
GDDDVLKVIDQGADDTTNAVSIRRFFQRVSEAATTERTVEATLIQTRHRIPETPLREDQI
LIYQVPIPEPLRFIEPRETETRKMHALEEYGIMQVKLYEDIARFGHIATTYAYPVKVNGR
YIMDPSPIPKFDNPKMHQMPALQLFGAGREKRIYALPPYTNVESLDFDDHPFSVQRWEQP
CALCGSHDSYLDEVVMDDQGTRLYVCSDTDYCRERQEAGHHESH
>199310.c5104
MSRTSNSRTTSISRPNWSYSNVCNRSRTMANLSGYNFAYLDEQTKRMIRRAILKAVAIPG
YQVPFGGREMPMPYGWGTGGIQLTASVIGESDVLKVIDQGADDTTNAVSIRNFFKRVTGV
NTTERTDDATLIQTRHRIPETPLTEDQIIIFQVPIPEPLRFIEPRETETRTMHALEEYGV
MQVKLYEDIARFGHIATTYAYPVKVNGRYVMDPSPIPKFDNPKMDMMPALQLFGAGREKR
IYAVPPFTHVESLDFDDHPFTVQQWDEPCAICGSTHSYLDEVVLDDAGNRMFVCSDTDYC
RQQNEAKSQ
>203124.Tery_5000
MNSIAKSFLPDIQPNLLAVNSQDQSPTYQFGFLDSFAKKEIRRSLLKAVAIPGYQVPYSS
REMPIARGFGTGGLQITLSLLGKDDVLKVIDQGSDESVNAVNIRNFISKTCPGVSLTKHT
PEATIIQTRHRIPEFPLKLGQVLVLQVPYPDPLVIVEASEAKRKQMHGEGDYARLWVKLY
EDMVKFSEITISHRYPTRINGHYVIDPSPIPRFDVPKLHQSFGLHLFGAGREKKIYAVPP
FTDAQPLCFEDIPFRVENFDDVDGRRRPCHRCGSTTSFLDEFLDEQGNCIYQCSDSDYCN
TMLMQAKEDSYATNS
>205918.Psyr_2254
MTHAPMNTAQQRPARDEAYNFAYLDEQTKRMIRRALLKAVAIPGYQVPFGGREMPLPYGW
GTGGMQLTAAILGADDVLKVIDQGADDTTNAVSIRRFFARTAGIATTERTPEATVIQTRH
RIPETPLHADQIMVYQVPIPEPLRFIEPSETETRTMHALDDYGVMHVKLYEDIATFGHIA
TSYAYPVMVDERYVMDPSPIPKFDNPKLHMSPALMLFGAGREKRLYAVPPYTQVVSLDFE
DHPFEVQRWEQCCAICGSHDSFLDELILDDAGTQSFVCSDTDYCAQRVKQQENDR
>207559.Dde_3331
MTQCNTTAAGGPRLAAQGYNFAFLDEQTKRMVRRATLKAVAIPGYQVPFASREMPMPYGW
GTGGIQITASVIGRDDTLKVIDQGADDTTNAVSIRSFFRRTTGVATTEDTAGATLIQTRH
RIPEQPLSDGQILIFQVPIPEPLRWMEPRETETRKMHAHQEYGVMHVKLYEDIARHGHIA
TSFDYPVLVADRYIASPSPNPKFDNPKMDNSPALQLFGAGREQRIYAIPPYTAVRSLDFE
DHPFSVQQWDDVCGLCGASDSYLDEIILDNQGNRMFVCSDSNYCAGRRAQGHTGAMAAPS
AHREPVPASGRKEEADNG
>208596.CAR_c04910
MNYQGNYAFLDENSKKEIRRTILKAVAIPGYQVPFASRELPIARGWGTGGLQVSLSLVGE
EDVVKVIDQGSDESVNAVNIKKMITDTTGVDTTIHTIESTIIQSRHRIPEVPLTEEQILV
LQVPLPEPLRLIEPSERKTKEMHAYGEYSVSWLHIFEQIVRYGKASMQSDYPVIVNGHYL
MAPSPIPRFDNPKMNQNEGLILLGAGREKKIYAVPPYTDVVSIDFEDYPFETESFSGAAC
RMTGLTDVFLDELQDEKTGESYYLTNDQSYMLEVLNEQQNTVTGGGTHE
>208964.PA3377
MSLSPQASAAPEQGYNFAYLDEQTKRMIRRGLLKAVAIPGYQVPFGGREMPLPYGWGTGG
MQVTAAILGADDVLKVIDQGADDTTNAVSIRRFFARTAGVATTERTPEATVIQTRHRIPE
TALSGEQIMVYQVPIPEPLRFIEPSEAETRTMHALDDYGVMHVKLYEDIATFGHIATSYA
YPVTVDERYVMDPSPIPKFDNPKLDMNPALMLFGAGREKRLYAVPPFTRVASLDFEDHPF
EVQRWEESCAFCGSHESYLDELIVDDRGGKRFVCSDTDYCTQRRARQEEGEDAQ
>214092.YPO3460
MTEVLTGYNLGYLDEQTKCTLRRAILKAVAIPGYQVPFGGREMPMPYGWGTGGIQLTACL
IGHTDVLKVIDQGADDTTNAVSIRRFFQRVSGVATTEKTTEATLIQTRHRIPETPLTEDQ
ILIYQVPIPEPLRFIEPRETETRKMHALEEYGVMQVKLYEDIARYGHIATTYAYPVKVND
RYVMDPSPIPKFDNPKMHMMPALQLFGAGREKRLYALPPFTKVESLDFDDHPFSVQQWDD
PCALCGSRHSYLDEVVMDDQGSRMFVCSDTDFCQQQLAQASAQEATSPTEVPV
>216595.PFLU1784
MNDTAYNFAYLDEQTKRMIRRALLKAVAIPGYQVPFGGREMPLPYGWGTGGMQLTAAILG
ADDVLKVIDQGADDTTNAVSIRRFFARTAGIATTEATPDATLIQTRHRIPETPLQAGQIM
VYQVPIPEPLRFIEPSETETRTMHALNDYGVMHVKLYEDIATFGHIATSYAYPVMVDERY
VMDPSPIPKFDNPKLDMSPALMLFGAGREKRLYAVPPYTQVTSLDFEDHPFAVQQWEHNC
AICGSHESFLDELILDDAGTQRFVCSDTWYCAQRVLENNQ
>216596.RL0174
MTDLASYNFAYLDEQTKRMIRRAILKAIAIPGYQVPFASREMPMPYGWGTGGVQVTASII
GPDDVLKVIDQGADDTTNAVSIRAFFQKVANVAVTTHTKDATIIQTRHRIPEEKLGVGQV
LVYQVPIPEPLRFLEPRETETRKMHALEEYGLMHVKLYEDIAHNGRISRTYAYPVKVHGR
YVMDPSPTPKFDNPKMHMSDALQLFGAGREKRIYAVPPYTDVVSLDFEDYPFDIQRFDKP
CALCGAEDVYLDEVVLDDKGGRMFVCSDTDHCEDRRAHGHAGEMLAREAAE
>218491.ECA0493
MGQTTFSRQKDGQPDTAYHDSETTYHYSETTYNYAYLDESTKGMIRRAILKAIAIPGHQV
PFGSREMPMPYGWGTGGIQITASIIGPNDTLKVIDQGSDDTTNAVSIRAFFRKVTNVPTT
EKTSEATLIQTRHRIPETPLKEDQILVFQVPIPEPLRFIEPRETETCKMHALEEYGVMQV
KLYEDIARFGHIATTYAYPVKVNHRYVMDPSPIPKFDNPKMDMMPALQLFGAGREKRVYA
VPPYTVVESLDFDDHPFTIQQWDKPCELCGARDSFLDEVVMDDDGTRMFVCSDTDYCQLR
QSQGEKTS
>221109.OB0971
MIHQKTHFAFLDESSKKEIRRATLKAVAIPGYQVPFSSREMPIGRGWGTGGLQLTLSLVG
KKDILKVIDQGADESVNAVSIKKLVQSTTNIEVTEKTQDATLIQSRHRIPEIPLTPDQIL
VLQVPMPEPLRAYESKEAVTKNLHAEQEYSGIWMMLFEQIIKYGRQTTNADHPVMVNNHY
IMAPSPIPRFDNPKMNQSEALILLGAGREKKIYAVPPFTPIESLAFNDYPFAKEDFTGKQ
CKLCGSSDVFLDELVDEKTQETFYQCNDSSYCMEKLNNMNTKEVESIDV
>223283.PSPTO_2562
MNTPVKSAAQTRPARDEAYNFAYLDEQTKRMIRRALLKAVAIPGYQVPFGGREMPLPYGW
GTGGMQLTAAILGDDDVLKVIDQGADDTTNAVSIRRFFARTAGIATTERTPDATVIQTRH
RIPETPLHADQIMVYQVPIPEPLRFIEPSETETRTMHALDDYGVMHVKLYEDIATFGHIA
TSYAYPVMVDERYVMDPSPIPKFDNPKLHMSPALMLFGAGREKRLYAVPPFTQVVSLDFE
DHPFEVQRWEQCCAICGSPDSFLDELILDDAGTQSFVCSDTDYCAQRVKQQENAR
>224911.blr1224
MNAPAYNFAYLDEQTKRMIRRAILKAIAIPGYQVPFASREMPMPYGWGTGGVQVTAAILG
PEDVLKVIDQGSDDTTNAISIRKFFAKTAGVATTTATDAATVIQTRHRIPEAALNENQVL
VYQVPIPEPLRFLEPRETETRRMHALAEYGLMHVKLYEDIARFGHIATAYAYPVKVNARY
VMDPSPTPKFDNPKMDNCPALQLFGAGREKRIYAIPPYTQVVSLDFEDHPFEPYRFNAPC
ALCGADNSYLDEIVTDDKGGRMFVCSDTDYCEGRQAAGHHGSLSAAPYKEKAQETSNG
>243159.AFE_2281
MTICYNFAYLDEGTKKKIRRTLLKAVAIPGHQIPFASREMPLPYGWGTGGIQVTAAVIGP
EDILKVIDQGSDDTTNAVSIRNFFRSTTGVRTTTSTREATLIQTRHRIPETPLHAGQMLI
YQVPMPEPLFKLEPRVSETIALHAMADYSLMYLKLYDQITRYGRIAIGYEYPVIVHDRYL
TSSSPIPAYDVPKMHMSPALQLFGAGREKRLYAIPPYTRVIPLDFTDYPFDPVNTWQPCA
LCGAVESYKDEIVIDDAGNRQFICSDTDFCEHRR
>243160.BMA2403
MNAPDHCAAAAPDTHAAEGYNFAYLDEQTKRMTRRALLKAVAVPGYQVPFASREMPLPFG
WGTGGIQVTAALIGRDDTLKVIDQGSDETTNAVNIRRFFARTAGVATTTKTAQATIIQTR
HRVPETPLTERQILVYQVPMPEPLFRLEPRATECAKLHAHADYGLMRVKLYEDIVHHGSI
ATTYDYPVIVNGRYLSSPSPIPKFDNPKLHMNPALQLFGAGRERRIYAIAPYTPVASLDF
DDHPFEAQRWDAACALCGSRESFLDEMIVDDHGTRRFVCSDSDYCSDRRGGAQARADGDG
EGNGGGDGEMPAPLAAEQPLGETT
>243365.CV_1843
MTKARDDRYNFGFLDENTKRMLRRSLLKAVAIPGYQVPFGSREMPLPYGWGTGGIQLTAS
VIGRDDVLKVIDQGADDTTNAVNIRRFFGRVAGVATTTRTADATLIQTRHRIPETPLKPG
QILIFQVPEPEPLRTLEASEVETRKLHAHQEYGLMHVKLYEDIARFGHIATSYDYPVMVN
DRYLASPSPIPKFDNPKLDMNPALLLFGAGREKRLYAIPPYTKVESLAFDDHPFEIQSWQ
QGCAICGSHDSYLDEIVIDDAGSRMFVCSDTDYCQREKQA
>244592.SADFL11_4498
MNATAQIFDQGEYNFAYLDEQTKRMIRRAILKGIAIPGYQVPFASREMPMPYGWGTGGVQ
VTASILGKDDCLKMIDQGSDDTTNAVSLRGFFEKTANVRTTYETSEATVIQTRHRIPEKE
LREDQVLVFQVPIPEPLRFLEPRETETRKMHALEDYGLMHVKLYEDIAKNGHIATTYAYP
VMVNDRYVMDPSPTPKFDNPKIDEMAALQLYGAGREKRIYAIPPYTKVKSLDFEDYPFEV
QKFDKPCGLCGAEHVYLDEVILDDKGGRMFVCSDSDYCEERRTAGHVGPMAANPASQHIG
GHGTNAEEASR
>246200.SPO0471
MTEQAYNFAYLDEQTKRMIRRAILKGLAVPGYQVPFASREMPMPYGWGTGGVQVSAATLT
PDDRLKVIDQGADDTTNAVSIRKFFERTAGVATTEATQEATVIQTRHRIPEAELTEDQIL
VYQVPIPEPLRFLEPRETETRKMHSLQEYGLMHVKLYEDISQHGAISTAYAYPVRVAERY
VMDPSPIPKFDNPKMEMAAIQLFGAGREQRIYAVPPYTRVVSLDFEDYPFEATKAEHPCD
LCGAEDSYLDEVIMDDAGGRMFVCSDTDYCRSRREAAA
>252305.OB2597_05555
MSEYNFAYLDEQTKRMIRRAILKGLAIPGYQVPFASREMPMPYGWGTGGVQVSAATLTPD
DTFKVIDQGADDTTNAVSIRKFFEKTGGVAVTERTAEATVIQTRHRIPEEPLKEGQVLVY
QVPIPEPLRFLEPSEVETRKMHALEEYGLMHVKLYEDISRHGHISTAYAYPVKVEGRYVM
DPSPIPKFDNPKMEMAAIQLFGAGREQRIYALPPHTQVVSLDFEDHPFDPSKAAHPCDMC
GAGDSYLDEVIVDDRGGRMFVCSDTDYCRARREAGHRGRLAAEEMA
>258594.RPA0692
MTEATYNFAYLDEQTKRMIRRAILKGIAIPGYQVPFASREMPMPYGWGTGGVQVTASILG
PDDTLKVIDQGSDDTTNAISIRKFFAKTAGVATTTATPDASVIQTRHRIPETPLHEGQVL
VYQVPIPEPLRYLEPRETETRRMHALAEYGLMHVKLYEDIAKFGHIATAYAYPVKVAGRY
VMDPSPTPKFDNPKMDNCPALQLFGAGREKRIYAIPPYTQVVSLDFEDHPFTRYRQDGCC
ALCGADDSYLDEIVTDNAGTRMFVCSDTDYCEGRRAQGHTGSETAPMESAHA
>264198.Reut_B4189
MSQTNATVARDDHYNFGYLDESTKRMLRRALLKAVAIPGYQVPFGSREMPLPYGWGTGGI
QVTAAIIGTQDVLKVIDQGSDDTTNAINIRRFFGRVTGVKTTERTAEASIIQTRHRIPES
PLRAGQVMVFQVPIPEPLRWLEPSERETRTMHALAEYGSMHVKLYEDIAHHGHIATTYDY
PVIVNQRYMMRPSPIPKFDNPKLDRSPALMLFGAGREKRVYAVPPYTSVKSLDFVDHPFT
VETWSSCCAQCGSTDSFLDEIITDDAGTRMFVCSDTEYCGDRVAAQRAEGAAQ
>264730.PSPPH_2933
MTNAPMNTAEQRPARDDAYNFAYLDEQTKRMIRRALLKAVAIPGYQVPFGGREMPLPYGW
GTGGMQLTAAILGADDVLKVIDQGADDTTNAVSIKRFFARTAGIATTERTPEATVIQTRH
RIPETPLHADQIMVYQVPIPEPLRFIEPSETETRTMHALDDYGVMHVKLYEDIATFGHIA
TSYAYPVMVDERYVMDPSPIPKFDNPKLHMSPALMLFGAGREKRLYAVPPFTRVVSLDFE
DHPFEVQRWEQSCAICGSHESFLDELILDDAGTQSFVCSDTDYCAQRVKQQENDR
>266264.Rmet_0763
MNATATVARDEHYNFAYLDESTKRMLRRALLKAVAIPGYQVPFGSREMPLPYGWGTGGIQ
VTAAIIGRQDVLKVIDQGSDDTTNAINIRRFFGRVTGVQTTERTTDATIIQTRHRIPETK
LSAGQTMVYQVPIPEPLRWLEPSETETRTMHALAEYGSMHVKLYEDIAHHGHIATTYDYP
VIVNQRYMMRPSPIPKFDNPKLDRSPALMLFGAGREKRVYAVPPYTTVKSLDFVDHPFTV
EKWSSCCAQCGATDSYLDEIITDDAGTRMFVCSDTEYCADRQAAQAMKQAAGGAQ
>266265.Bxe_B2182
MNAPDTSLAGASTASTASYDSAADGYNFAYLDEQTKRMLRRALLKAVAVPGYQVPFASRE
MPLPFGWGTGGIQVTAAIIGRKDTLKVIDQGSDETTNAVNIRRFFARTTGVATTRRTVDA
TIIQTRHRIPETPLTERQILVYQVPMPEPLFRLEPRVAECRKLHALADYGLISVKLYEDI
VHHGSIATTYDYPVIVNHRYLASPSPIPKFDNPKMHMNPALQLFGAGRERRIHAIPPYTP
VRSLDFDDHPFEVQKWHHACALCGSTESFLDEMIVDDAGKRMFVCSDSDYCHERRGDADF
DPPSRDAGKGEPA
>266835.mlr3346
MTDIATYNFAYLDEQTKRMIRRAILKGIAIPGYQVPFASREMPMPYGWGTGGVQVTASII
GPDDVLKVIDQGADDTTNAVSIRAFFKKVANVAVTTNTASATIIQTRHRIPEHPLTAGQV
LVYQVPIPEPLRFLEPRETETRKMHALEEYGLMHVKLYEDIAKHGRIATTYAYPVKVEGR
YVMDPSPTPKFDNPKMHRSPALQLFGAGREKRIYAVPPFTDVVSLDFEDHPFEVQTFDQP
CALCAAENVYLDEVILDDHGGHMFVCSDTDHCEKRREEGHRGHLAPETHLGSEKMEPAQ
>270374.MELB17_10443
MTSAASNHNSDTESDSNGYNFAYLDEQTKRMIRRCLLKAVAVPGYQVPFGGREMPLPYGW
GTGGMQVTATIIGQDDVLKVIDQGADDTTNAVSIRRFFARTAGVATTESTLAASVIQTRH
RIPETPLSHGQILVYQVPIPEPLRFIEPRETETRKMHALQEYGVMHVKLYEDIARFGHIA
TTYAYPVKVNGHYVMDPSPIPKFDNPKMHGSPALQLFGAGREKRIYAIPPFTRVESLDFE
DHPFEIQGWDQTCEFCGSDHSFLDEVVTDDEGGRIFICSDTDYCNQRFETGARQEAV
>272560.BPSL2854
MNAPDHCAAAAPDTHAAEGYNFAYLDEQTKRMIRRALLKAVAVPGYQVPFASREMPLPFG
WGTGGIQVTAALIGRDDTLKVIDQGSDETTNAVNIRRFFARTAGVATTTKTAQATIIQTR
HRVPETPLTERQILVYQVPMPEPLFRLEPRATECAKLHAHADYGLMRVKLYEDIVHHGSI
ATTYDYPVIVNGRYLSSPSPIPKFDNPKLHMNPALQLFGAGRERRIYAIAPYTPVASLDF
DDHPFEVQRWDAACALCGSRESFLDEMIVDDHGTRRFVCSDSDYCSDRRGGAQARADGGD
EGNGGGDGEMPAPLAAEQPLGETT
>272563.CD3535
MIYNYGFLDENTKKEIRRKILKAISIPGYQVPFGSRELPIAKGWGTGGLQLTLSLIGKND
VVKVIDQGSDDSTNACNIRSFIASVSNVETTKDTLEATLIQTRHRIPEEKLKSNQILIFQ
VPIPETLRIVEPSEVETRRMHSEEDYSRMWVYLYEDIVRFNDISIAVEYPCKVNDRYLMN
PSPIPRFDIKKLNMSDNLFLFGAGREKRIYAIPPYTKVEPLEFEDYKFEEEKFEGKYCSL
CNSTNTFLDEVYDSDTNEKYYSCSDTSYCEKVRLKNNSIDVTIGGTWNE
>272620.KPN_04496
MANPLTGYNFAYLDEQTKRMIRRAILKAVAIPGYQVPFGGREMPMPYGWGTGGIQLTASV
IGENDVLKVIDQGADDTTNAVSIRQFFKRVTGVATTERTEDATLIQTRHRIPETPLVEDQ
ILIYQVPIPEPLRFIEPRETETRTMHALEEYGVMQVKLYEDIARFGHIATTYAYPVKVNG
RYVMDPSPIPKFDNPKMHMMPALQLFGAGREKRIYAVPPYTPVESLDFDDHPFTVQEWDE
PCAICGSRHSYLDEVVLDDSGQRMFVCSDTDYCRQQSEGQKK
>272942.RCAP_rcc01197
MSEGYSFAYLDAATKRMIRRALLKALAVPGYQVPFASREMPMPYGWGTGGVQVTAACLIP
EDVLKVIDQGADDTTNAVSIRRFFERTAGVATTTHTQDATLIQTRHRIPEAPLSEDQILV
FQVPIPEPLRFLEPREAETRRMHALADYGLMHVKLYEDIARHGAIATSYAYPVLVEGRHV
MDPSPIPKFDNPKLSDCPAIQLFGAGRECRIHALPPYTRVVSLDFEDHPFEATKAEAACD
LCGAGTSYLDEVITDDAGGRMFCCSDTDFCAGRRAAGHLGRLSEGAA
>288000.BBta_5845
MNAPTYNFAYLDEQTKRMIRRAILKAIAIPGYQVPFASREMPMPYGWGTGGVQVTAAILG
PDDVLKVIDQGSDDTTNAISIRKFFAKTAGVATTTSTEAATVIQTRHRIPEAPLQEGQVL
VYQVPIPEPLRFLEPRETETRRMHALAEYGLMHVKLYEDIARFGHIATSYAYPVKVNARY
VMDPSPTPKFDNPKMDNCPALQLFGAGREKRIYAIPPYTSVVSLDFEDHPFTRYKFDAPC
ALCGAEDSYLDEIVTDDKGSRMFVCSDTDYCEGRQAAGHRGTQNAAPHKEGAHV
>290338.CKO_03772
MTTNLSGYNFAYLDEQTKRMIRRAILKAVAIPGYQVPFGGREMPMPYGWGTGGIQLTASV
IGEPDILKVIDQGADDTTNAVSIRNFFKRVTGVNTTERTEDATLIQTRHRIPETPLTEDQ
IIIFQVPIPEPLRFIEPRETETRTMHALEEYGVMQVKLYEDIARFGHIATTYAYPVKVND
RYVMDPSPIPKFDNPKMNMMPALQLFGAGREKRIYAVPPWTRVESLDFDDHPFTVQTWDE
PCAICGSTHSYLDEVVLDDTGKRMFVCSDTDYCRQQSEALSK
>292415.Tbd_2293
MNAMPHTTGGNAYNFGFLDEYAKKEIRRAVLKAIAIPGYQVPYASREMPMGRGFGTGGLQ
LTLALIGPGEVVKVIDQGSDDSVNAVNLRRFIEMTCPGVSTTTRTAEASLIQSRHRIPER
PLTPTQILVLQVPYPDPLVVVEPSEDKRKIMHGEADYSRLLVKLYEDIVQFDEITISHRY
PTRINGHYVIDPSPIPRWDVPRLDHAAALTLFGAGREKKIYAVPPHTRAEPLAFSDVPFR
VEDFRDEAGRRRACARCGCTDSFLDEFSSDAGEKVYQCSDTDWCDEKLLRKESLRGEAA
>293826.Amet_1155
MITSYNFAFLDENSKKEIRRKTLKAVAIPGYQVPFASREMPIGRGWGTGGLQLTLSLIGK
KDILKVIDQGSDESVNAVNIKKLIQRTTGISSTDETKNASIIQSRHRIPEVKLKEDQILV
LQVPIPEPLRFVEPSEFKTKGLHADEEYTGAWLGLFEQIVKYNNVTTGANYPVLVNDRYV
MSPSPIPRWDNPKMDSADALILLGAGREKKIYAVPPYTTVRSLAFTDYPFKVEDFTGKFC
GLCGENHAFLDEMIDEKTEKTTYQCNDSSYCLENMNQKINDEDEVRKVE
>298654.FraEuI1c_3558
MSPTPLADPATATDPGRTPGLVGYNVGYLDEQTKRMIRRALLKAVAVPGFQVPFASREVP
MPRGWGTGGVQVTAAILGQDDVLKVIDQGADDTTNAVSIRSFFADVAGVRTTTRTLDATV
IQTRHRIPETPLADGQTIVYQVPGPEPLRFLEPRETETRRLHALADYGLMYVKLYEDIAR
HGHVTTTYDYPVLVAGRYLMAPSPIPSFDNPKLHRNPALQLFGAGREKRIYAVPPYTDVE
SLGFEDHPFEPQRFDAPCAICGSTGVYLDEVITDDAGGSMFVCSDTDHCEQMAAADAAAA
PAADAAAAPAAEDTEVTA
>311402.Avi_0273
MITEVSLADEIATYNFAYLDEQTKRMIRRAILKAIAIPGYQVPFASREMPMPYGWGTGGV
QVTAAILGPDDVLKVIDQGADDTTNAVSIRAFFQKVANVAVTTHTGDATIIQTRHRIPEE
KLRAGQVLVYQVPIPEPLRFLEPRETETRKMHALEEYGLMHVKLYEDIARNGRIATTYAY
PVKVAGRYVMDPSPTPKFDNPKMHRSEALQLFGAGREKRIYAVPPYTDVVSLDFEDHPFT
VQSFDKPCALCGAEHVYLDEVILDDKGGRMFVCSDTDHCEDRRAKGHRGEMLAETQQGEA
AQ
>311403.Arad_0288
MTDLATYNFAYLDEQTKRMIRRAILKAIAIPGYQVPFASREMPMPYGWGTGGVQLTAAII
GPDDVLKVIDQGADDTTNAVSIRAFFQKVANVAVTTRTEEATIIQTRHRIPEAKLGPNQV
LVYQVPIPEPLRFLEPRETETRKMHALEEYGLMHVKLYEDIARNGRIATTYAYPVKVAGR
YVMDPSPTPKFDNPKMHLSDALQLFGAGREKRIYAVPPYTDVVSLDFEDHPFEVQRFEKP
CALCGAEQVYLDEVILDDKGGRMFVCSDTDFCEDRRAHGHVGPMLAPNGPAPNQEAAE
>313612.L8106_00090
MISDSQKTSYEGFNFAYLDEQTKRSIRRTILKAVAIPGHQIPFSSKEMPMSYGWGTGGIQ
VTASVIGKTDVLKVIDQGSDDTTNAVNIRRFFVKVCNIKTTEKTSEATLIQTRHRIPETP
LKEGQVMVYQVPIPEPLRWLEPSEVQTQKMHALEEYGSMYVKLYEDITKYGYISTSYDYP
VMVNHRYLMSPSPIPRFDNPKLNNSPALQLFGAGREKRIYAIPPYTSVESLDFEDHPFSV
EKWNKPCELCGSTESYLDEVIMDDQGTRMWVCSDSDYCQQQQQK
>313624.N9414_21090
MSKKPQRTFAGTLRSFALKKMPKSQTQTGFNFAYLDEQTKRSIRRALLKAIAIPGHQIPF
SSREMPMSYGWGTGGMQVTAAVIGQTDVLKVIDQGADDTTNAVNIRRFFKKVCGIETTEQ
TEKATLIQTRHRIPETPLREGQILVYQVPIPEPLRWLEPSSVETGKMHALEEYGPMYVKL
YEDITNHGHIATSYDYPVMVHDRYLMSPSPIPRFDNPKMQMNPALQLFGAGREKRIYAVP
PYTKVKSLDFEDHPFTVERWHQGCELCGSTESYLDEVLIDDKGGRLWICSDTDYCRQQQQ
QRMS
>314232.SKA53_06722
MKEYNFAYLDEQTKRMIRRAILKGLAIPGYQVPFASREMPMPYGWGTGGVQVSAAVLTPD
DTLKVIDQGADDTTNAVSIRRFFQRTAGVDVTEKTGEASVIQTRHRIPEQALREGQIIVY
QVPIPEPLRFLEPSEVETRKMHALEDYGLMHVKLYEDISQHGDIATAYAYPVKVEGRYVM
DPSPIPKFDNPKLDMAAIQLFGAGREQRIYALPPYTKVVSLDFDDYPFQPTKADHACALC
GSTTSYLDELITDDAGGRMFICSDTDYCATRVEDAA
>314262.MED193_17624
MSDYNFAYLDEQTKRMIRRAILKGLAVPGYQVPFASREMPMPYGWGTGGVQVSAATLTPE
DTLKVIDQGADDTTNAVSIRKFFERTAGVATTEETTKASVIQTRHRIPEAELTEDQILVY
QVPIPEPLRFLEPRETETRKMHSLEEYGLMHVKLYEDISQHGDIATSYAYPVKVEDRYVM
DPSPIPKFDNPKLEMAAIQLFGAGREQRIYAVPPYTRVVSLDFEDYPFEATKADHPCDLC
GSEHSYLDEVILDDAGNRMFVCSDTDYCRTRRAEGHVGRLGESEGEAA
>314264.ROS217_04255
MTDYNFAYLDEQTKRMIRRAILKALAIPGYQVPFASREMPMPYGWGTGGVQVSAACLTPG
DTFKVIDQGADDTTNAVSIRKFFEKTARVATTEETARASIIQTRHRIPEEALSEDQILVY
QVPIPEPLRFLEPSEVETRKMHALEEYGLMHVKLYEDISQHGAIATAYAYPVKVEGRYVM
DPSPIPKFDNPKLSMAAIQLFGAGREQRIYALPPYTKVVSLDFEDHPFEPTKAAHDCDLC
GAADSYLDEVIMDDAGGRMFVCSDTDYCRARRAAGHIGAQGAPYEEATA
>314265.R2601_08076
MTAMQHDPAYNFAYLDEQTKRMIRRALLKALAIPGYQVPFASREMPMPYGWGTGGVQVTA
ACLTPEDRLKVIDQGADDTTNAVSIRKFFERTAGVATTEHTNEASVIQTRHRIPEAPLGA
GQILVYQVPIPEPLRFLEPRETETRKMHALEEYGLMYVKLYEDIAHNGAISTAYAYPVKV
EGRYVMDPSPIPKFDNPKLESGAIQLFGAGREQRIYAIPPYTQVVSLDFEDHPFEPSKAD
HDCDLCGCGTSYLDEVITDDAGGRMFVCSDTDFCAARQAEGHRGRLSGEDAA
>314271.RB2654_09734
MSDYNFAYLDEQTKRMIRRAILKGVAIPGYQVPFASREMPMPYGWGTGGVQVSAACLTPE
DKLKVIDQGADDTTNAVSIRKFFERTAGVETTERTNEATVIQTRHRIPEEPLTEDQILVY
QVPIPEPLRFLEPRETETRKMHALEEYGLMHVKLYEDISRHGHIATSYAYPVKVEGRYVM
DPSPIPKFDNPKMEMAGLQLFGAGREQRIYAIPPFTRVVSLDFEDHPFEASKADHPCDLC
GAGDSYLDEVITDDAGGRMFVCSDTDFCAGRQDAGYRGRLNAEEAA
>314292.VAS14_08660
MMFDSNQTGGYNYGYLDEQTKRMIRRALLKAIAIPGYQVPFGGREMPMPYGWGTGGIQIT
AAIIGQQDVLKVIDQGADDTTNAVSIRQFFKKVAAVKTTEKTSDASLIQTRHRIPEKPLN
EGQILIYQVPIPEPLRFIEPRETETRKMHELEEYGVMHVKLYEDIARYGHISTSYAYPVE
VNGRYITDPSPIPKFDNPKMHQMPALQLFGAGREKRIYAIPPYTDVKSLDFDDYPFEIQQ
WDEPCSICGSTDSFLDEVVTDDQGGRMFVCSDTDYCREQQALQKSKETTLCL
>316055.RPE_3107
MNAPAYNFAYLDEQTKRMIRRAILKAIAIPGYQVPFASREMPMPYGWGTGGVQVTAAILG
PDDVLKVIDQGSDDTTNAISIRKFFAKTAGVATTTNTTDASVIQTRHRIPEAPLHEGQVL
VYQVPIPEPLRFLEPRETETRRMHALAEYGLMHVKLYEDIAKFGHIATAYAYPVKVNGRY
VMDPSPTPKFDNPKMDDCPALQLFGAGREKRIYAIPPYTRVVSLDFEDHPFTRYRQDAPC
ALCGAEDSFLDEIVIDDQGGRMFVCSDTDYCETRRAQGHHGSETAPYQERSDA
>316056.RPC_1283
MNAPTYNFAYLDEGTKRMIRRAILKAIAIPGYQVPFASREMPMPYGWGTGGVQVTAAILG
PQDVLKVIDQGSDDTTNAISIRKFFAKTAGVATTTRTEEASVIQTRHRIPEAPLHAGQVL
VYQVPIPEPLRYLEPRETETRRMHALGEYGLMHVKLYEDIAKFGHIATAYAYPVKVAGRY
VMDPSPTPKFDNPKMNDCEALQLFGAGREKRIYAIPPYTQVVSLDFEDHPFTRYRQDAPC
ALCGAEDSYLDEIVTDDQGSRMFVCSDTDYCETRQRDGHVGSESAPNKEHAHD
>316057.RPD_3828
MNAPHYNFAYLDEQTKRMIRRAILKAIAIPGYQVPFASREMPMPYGWGTGGVQVTAAILG
PDDVLKVIDQGSDDTTNAISIRKFFAKTAGVATTTSTADASVIQTRHRIPEAPLHEGQVL
VYQVPIPEPLRFLEPRETETRRMHALAEYGLMHVKLYEDIAKFGHIATSYAYPVKVNARY
VMDPSPTPKFDNPKMDDCPALQLFGAGREKRIYAIPPYTQVVSLDFEDHPFTRYRQDAPC
ALCGAEDSYLDEIVTDDRGGRMFVCSDTDYCETRQAQGHRGSESAPQTESADA
>316058.RPB_4092
MNAPQYNFAYLDEQTKRMIRRAILKAIAIPGYQVPFASREMPMPYGWGTGGVQVTAAILG
PDDVLKVIDQGSDDTTNAISIRKFFAKTAGVATTTSTTDASVIQTRHRIPEAPLHEGQVL
VYQVPIPEPLRFLEPRETETRRMHALAEYGLMHVKLYEDIAKFGHIATSYAYPVKVNSRY
VMDPSPTPKFDNPKMDDCPALQLFGAGREKRIYAIPPYTHVVSLDFQDHPFTRYRQDAPC
ALCGSEESYLDEIVTDDRGGRMFVCSDTDYCETRQVQGHRGSESAPHQERADA
>316385.ECDH10B_4289
MANLSGYNFAYLDEQTKRMIRRAILKAVAIPGYQVPFGGREMPMPYGWGTGGIQLTASVI
GESDVLKVIDQGADDTTNAVSIRNFFKRVTGVNTTERTDDATVIQTRHRIPETPLTEDQI
IIFQVPIPEPLRFIEPRETETRTMHALEEYGVMQVKLYEDIARFGHIATTYAYPVKVNGR
YVMDPSPIPKFDNPKMDMMPALQLFGAGREKRIYAVPPFTRVESLDFDDHPFTVQQWDEP
CAICGSTHSYLDEVVLDDAGNRMFVCSDTDYCRQQSEAKNQ
>316407.85676851
MANLSGYNFAYLDEQTKRMIRRAILKAVAIPGYQVPFGGREMPMPYGWGTGGIQLTASVI
GESDVLKVIDQGADDTTNAVSIRNFFKRVTGVNTTERTDDATVIQTRHRIPETPLTEDQI
IIFQVPIPEPLRFIEPRETETRTMHALEEYGVMQVKLYEDIARFGHIATTYAYPVKVNGR
YVMDPSPIPKFDNPKMDMMPALQLFGAGREKRIYAVPPFTRVESLDFDDHPFTVQQWDEP
CAICGSTHSYLDEVVLDDAGNRMFVCSDTDYCRQQSEAKNQ
>317025.Tcr_2085
MSNTTQTTDTQFRQASAEYNFGFLDEYAKKEVRRSVLKAIAIPGYQVPYSSREMPMGRGF
GTGGLQLTLALIGQKDTLKVIDQGSDDSVNAVNLRSFIEMTCPGIDTTTKVTEANLIQSR
HRIPEQPLREDQVLILQVPYPDALVVVESSEDKRKIMHGEADYSRLLVKLYEDIVKFNEI
TISHRYPTRINGHYVIDSSPIPRWDVPKMHQSKALILLGAGREKKIYAVPPYTLAEPLEF
DDMPFRVENFNDENGERQACHLCGCNHSFLDEFMDAKSGQKRYQCSDSDYCHEQLIYKTS
TSNQHSEG
>321332.CYB_0165
MKPKHSYAYLDLEAKREIRRKVLKALAIPGHQVPFASREMPLARGWGTGGLQLTLSLVGP
QDVVKVIDQGADDSVNAANLRRFIAQVSGARTTTDTLEATLIQSRHRIPEERLQEGQILI
LQVPIPEPLRYVEPSDARARELHALGDYSLLWVDLFEEHLRHGQSRKGAAYPVLVHGRYG
MDPSPLPRWDLPKLHLAAHITLFGAGREKRLYAVPPYTRVEPLAFVDRPFQPEPILGSCR
RSGCRHVFLNAIPQEDGSLAYEISDQGYMEKLLAGKTSGPLFVEKEHG
>324602.Caur_2983
MMVNESADQLYSFALLDEDAKREIRRSLLKAVALPGHLIPFASRDLPIARGWGTGGLQIT
LSIITPDDTLKVIDQGDDESVNAVNLRRLIHRTTGVATTTDTAAASLIQTRHRIPEEPLR
ADQILVLQVPMADPLRWVEPSLERAITMHGETDYGKMWVYLYESVVRAGDLRIASQYPVI
VNHRYMMDTTPIPRWDVPKLHMAETLYLFGAGREKRIYAVPPHTPVEPLQFEDYPFRTEY
RPGQRCARCGAENTFLTSHFVADANGGRWEMTCSDVAFCAKRQGEQRDR
>326427.Cagg_3509
MSETSDQLYNFALLDEDAKREIRRKLLKAVAIPGHLVPFASRDLPIARGWGTGGLQITLS
IITPDDTLKVIDQGDDESVNAVNLRRLITRTTGVTTTTDTAAATIIQTRHRIPEEPMWAD
QILVLQVPMADPLRWVEPNLERATIMHSEADYGKMWVYMYESVVRAGDLRIASQYPVIVN
RRYLMDTTPIPRWDVPKLHMADTLYLFGAGREKRIYAVPPYTVVEPLQFEDYPFRTEYRP
GQRCARCGAEHTFLTEHFVSDSNGGRWETTCSDAAYCAKRVAQMEATA
>331869.BAL199_26262
MTTVIPHPNASVATSAAPAGLAGYNFAYLDEQTKRMIRRALLKAVAIPGYQVPFGSREMP
LPYGWGTGGIQVTAAVIGPDDVLKVIDQGADDTTNAVSIRRFFAKTAGVATTDRTVDATV
IQTRHRIPEVPLTENQILVYQVPIPEPLRQLEPREAETRKMHALEEYGVMHVSLYEDIAK
FGRITRSYNYPVRVNGRYVMAPSPIPKFDNPKMDRMPALQLFGAGREKRIYAVPPYTDVK
SLDFEDHPFEIETWEEDCSLCGAQDSYLDEVIVDDKGTKMYVCSDSDYCRERREAGHQGD
GGPK
>338969.Rfer_0142
MMDQHYNFAFLDERTKKHIRRALLKAVAVPGYQVPFGSREMPFAYGWGTGGVQITASIIG
SSDVLKVIDQGSDDTTNAVNIRRFFARTTGVTTTEKTREATLIQTRHRIPEAPLTESQTL
VYQVPMPEPLSKLEPRRRETIKMHALSEYGLMHVRLYEDIAQLGAISHAYDYPVMVNERY
LMSPSPIPKFDNPKMHMNPALQLFGAGREKRLYAIPPYTPVRSLDFEDHPFEVQRWDHAC
ALCGASESYLDEMIVDDAGSRLFVCSDSDYCEERRDAGQVGTQQAVTLHDALATPSEAVT
PSEQEAA
>347834.RHE_CH00164
MSDLASYNFAYLDEQTKRMIRRAILKAIAIPGYQVPFASREMPMPYGWGTGGVQVTASII
GPDDVLKVIDQGADDTTNAVSIRAFFQKVANVAVTTRTSEATIIQTRHRIPEEKLGAGQV
LVYQVPIPEPLRFLEPRETETRKMHALEEYGLMHVKLYEDIARNGRIATTYAYPVKVHGR
YVMDPSPTPKFDNPKMHRSEALQLFGAGREKRIYAVPPYTDVVSLDFEDHPFEIQRFDKP
CALCGAEDVYLDEVILDDKGGRMFVCSDTDHCEDRRAQGHAGEMLAREAAE
>349163.Acry_2914
MQGYNFAYLDEHTKRMIRRAILKAVAIPGHQVPFASREMPLPYGWGTGGIQLTASLLGPD
DVLKVIDQGADDTTNAVSIRRFFARTAGIRTTTRTAEATVIQTRHRIPETPLREGQIIVY
QVPIPEPLYRLEPSRAAAAQMHALADYGAMHVRLYEEITRHGRVALSYDYPVMVNERYLM
SPSPIPAFDNPKLHMNPAMQLFGAGREKRIYAVPPFTAVRSLDFEDHPFDPRRADAACAL
CGARETYLDEIVSDDRGGKMFVCSDTDCCESRRETAP
>350058.Mvan_5870
MTPEPPTTVAALAAAHGRREAYAYLDEDTKRNVRRAILKALAIPGWQVPFASREMPVARG
WGSGGLQVTLSLVGPADTVKVIDQGDDMSVNAAGMRKLISTSARCESTTSTAAATIIQSR
HRIPEIDLRPDQLLVLQVPHPEPLRRVVPDDIAALAAHAERDYTAAWLDLYDAQARLGGP
RTGADHPVLVAGARLMSPSPIPRYDVLRLDRRPHPILLGAGRRARLTALPPYTTVQPLAF
DDIALDPEDAEAPCWLCGSTTSYRVPTDGPSASQVWCCSDADACHSRREETAP
>351016.RAZWK3B_09311
MTDYNFAYLDEQTKRMIRRAILKGLALPGYQVPFASREMPMPYGWGTGGVQVSAATLVPE
DRFKVIDQGADDTTNAVSIRKFFERTAGVETTEHTAEASVIQTRHRIPETPLSEDQILVY
QVPIPEPLRFLEPRETETRKMHSLEEYGLMHVKLYEDISQHGAIATSYAYPVKVEGRYVM
DPSPIPKFDNPKLSDCPAIQLFGAGREQRIYALPPYTRVVSLDFEDYPFEASKADHACDL
CGAGDSYLDEVITDDQGGRIFVCSDTDYCRGRREAGHVGTQAQDAPMMTEARA
>351348.Maqu_0220
MNPNYQLPDSQDSYGFGFLDEFAKREIRRVILKAISIPGYQTPYASREMPMGRGFGTGGL
QLTLSMIGPDDTLKVIDQGSDDSVNAVNLRKFAELTCPEVSTTESTTGATLIQTRHRVPE
IALREDQVLNLQVPYPDPLVIVEPSEAKRKIMHGEGDYARLLTKLYEDLVKFDEITISHR
YPTRINGHYVIDPSPIPRYDVPRLHQSKALLLFGAGREKKIYAVPPYTNADPLVFDDVPF
RTESFDTADGQRRACARCGSTNSFLDELNLEDGSKAWQCSDTDYCNRQSARTDAGEVTQ
>351348.Maqu_2292
MNPGYELPVDNVNYNFAFLDEFAKREIRRNILKAISIPGYQTPYASREMPMGRGFGTGGL
QLTLSLLGAGDTLKVIDQGADDSVNAVNLRQFVELTCPGANTTERAAEANIIQSRHRIPE
DKLTADQILVLQVPTPDPLTIVEPSEARRKIMHGEGDYAPLLTRLYEDIVQFDEIAISNR
YPTRLNGHYVIDSSPIPRFDVPKMHQSAALILLGAGRERKIYAVPPFTDAVPLAFEDVAF
RTEAFLDSKGERRQCDRCTSVTSYLDEIIHPDGSRHWQCSDTGYCNDRCAQLQNAECEEA
RP
>357804.Ping_3689
MSNQENGSGSAFREASADYNFGFLDENAKKEIRRSILKAIAIPGYQVPYSSREMPMGRGF
GTGGLQLTLSLIGKQDTLKVIDQGADDSVNAVNLRSFIEMTCPGIDTTTRVSEANLIQSR
HRIPEQELREDQVIVLQVPYPDALIVVEPSEDKRKIMHGEADYSRLLVKLYEDIVKFDEI
TISHRYPTRINSHYVLDPSPIPRWDVPKMNNSKALLLFGAGREKKIYAVPPYTLAEPLEF
DDVPFRVENFNDQTGKRRTCRCCGCDHSFLDEFADATTGEKHYQCSDSDYCDQQLEAQSA
KLGGINVA
>357808.RoseRS_1588
MSTSLDRLYNFALLDEDAKREIRRSLLKAVALPGHLVPFASRDLPIARGWGTGGLQITMS
IITPDDTPKVIDQGDDDSVNAVNLRRLITRTTGVNTTVDTAEATIIQTRHRIPEESLRAD
QILVLQVPMADPLRWVEPNLERATVMHSEANYGKMWVYMYESVVRAGDLRIASQYPVLVN
RRYLMDSTPIPRWDVPKLHMAETLYLFGAGREKRIYAVPPYTIVEPLQFDDYPFRTEYQP
GQRCARCGAEHTFLTHHFVADAGGGRWEATCSDTAYCARRRAQAEALL
>362663.ECP_4341
MANLSGYNFAYLDEQTKRMIRRAILKAVAIPGYQVPFGGREMPMPYGWGTGGIQLTASVI
GESDVLKVIDQGADDTTNAVSIRNFFKRVTGVNTTERTDDATLIQTRHRIPETPLTEDQI
IIFQVPIPEPLRFIEPRETETRTMHALEEYGVMQVKLYEDIARFGHIATTYAYPVKVNGC
YVMDPSPIPKFDNPKMNMMPALQLFGAGREKRIYAVPPFTRVESLDFDDHPFTVQQWNEP
CAICGSTHSYLDEVVLDDAGNRMFVCSDTDYCRQQSEAKSQ
>362976.HQ2602A
MSEINAETDAEVKEGDQDDNVTTQSRDYADQHARDQPKDEMTEPKRSAVETIDSLLGEFD
DDDSLSGYNYAYLDEHTKREVRRSIIKAISIPGHQVPYASRPMPLARGWGTGGIQASLSL
LGPDDTFKVIDQGSDESVNAANIRRLASNTADVETTTDTTNADIIQTRHRIPEEVLTDEQ
ILVLQVPVTDPLRKVDGSDAANRRRHAHRNYGKMWVHLYENVVEWGEINIAARYPTMVAG
RYLMDPSPIPRWDVPKLDHADSLFIFAAGREARIYAVPPHTSVEPLAFEDRTFQVERFPG
VSCHACGSTDTYLTEVETDDGSVYYSCNDASFCHKRQQNPELDRDHHIKQSIDGWGPGVR
DPDSGDTAGDTE
>365046.Rta_22450
MDSHYNFAFLDERTKKMIRRAMLKAVAVPGCQVPFGSREMPFAYGWGTGGIQVTASLIGR
QDVLKVIDQGADDTTNAVNIRRFFERTTGVATTERTMQATVIQTRHRIPEAPLTERQVLV
YQVPMPEPLFRLEPRRTEAVRMHALAEYGLMNVKLYEDIAQLGAISRTYDYPVVVGGRYL
ASPSPIPKFDNPKMHMSPALQLFGAGREKRIYAIPPYTEVRSLDFEDHPFEVQRWEHACA
LCGSRESFLDEMIVDDAGRRLFVCSDSDFCGGRRAAGHAGAQEAVLPRERREDRQEQP
>375451.RD1_2391
MTEYNFAYLDEQTKRMIRRAILKGLAIPGYQVPFASREMPMPYGWGTGGVQVSAAVLTPE
DRFKVIDQGADDTTNAVSIRTFFQRTAGVATTTATGDATVIQTRHRIPEEPLHEGQILVY
QVPIPEPLRFLEPRESETRKMHSLEEYGLMHVKLYEDISRHGHIATSYAYPVKVEGRYVM
DPSPIPKFDNPKLGNMAAIQLFGAGREQRIYALPPYTQVVSLDFEDHPFEPCRADHACGM
CGATESYLDELIMDDAGGRIFVCSDTDYCEARRAAGHIGKDNGGKDAA
>380394.Lferr_1928
MTICYNFAYLDEGTKKKIRRTLLKAVAIPGHQIPFASREMPLPYGWGTGGIQVTAAVIGP
EDILKVIDQGSDDTTNAVSIRNFFRSTTGVRTTTSTREATLIQTRHRIPETPLHAGQMLI
YQVPMPEPLFKLEPRVSETIALHAMADYSLMYLKLYDQITRYGRIAIGYEYPVIVHDRYL
TSSSPIPAYDVPKMHMSPALQLFGAGREKRLYAIPPYTRVIPLDFTDYPFDPVNTWQPCA
LCGAVESYKDEIVIDDAGNRQFICSDTDFCEHRR
>381666.H16_B1285
MTTPDTTMATGIARDDHYNFGYLDESTKRMLRRALLKAVAIPGYQVPFGSREMPLPYGWG
TGGIQVTAAIIGKDDVLKVIDQGSDDTTNAINIRRFFGRVTGVQTTERTAEASIIQTRHR
IPETPLHAGQTMVFQVPIPEPLRWLEPSEGETRTMHALAEYGAMHVKLYEDIAHHGHIAT
TYDYPVIVNQRYMMRPSPIPKFDNPKLDRSPALMLFGAGREKRVYAVPPYTAVRSLDFAD
HPFTVEKWSSCCAQCGAADSYLDEIITDDAGTRLFVCSDTEYCADRQAAQAVKAAAGGAR
>384765.SIAM614_26441
MNDTAQIFEQGEYNFAYLDEQTKRMIRRAILKGIAIPGYQVPFASREMPMPYGWGTGGVQ
VTAAILGKDDCLKMIDQGSDDTTNAVSLRGFFEKTAGVRTTFETSEASVIQTRHRIPEKT
LREDQIIVFQVPIPEPLRFLEPRETETRKMHALEDYGLMHVKLYEDIAKNGHIATTYAYP
VKVNDRYVMDPSPTPKFDNPKIDQMAALQLYGAGREKRIYAIPPYTKVKSLDFEDYPFEV
QKFDKPCGLCGAENVYLDEVILDDKGGRMFVCSDSDYCEERRADGHLGPMAADPAAHQFG
ATQAEETAR
>388739.RSK20926_10699
MKATTKITSAPRKKKAKLKPRQKMEKTMSDYNFAYLDEQTKRMIRRAILKGLAIPGYQVP
FASREMPMPYGWGTGGVQVSAATLTPDDTLKVIDQGADDTTNAVSIRKFFERTAGVETTE
VTAKASVIQTRHRIPEAALNEDQILVYQVPIPEPLRFLEPRETETRKMHALEEYGLMHVK
LYEDISQHGDIATSYAYPVKVEDRYVMDPSPIPKFDNPKLEMAAIQLFGAGREQRIYALP
PYTKVVSLDFEDFPFVASKADHPCDLCAAEDSYLDEVILDDAGNRMFVCSDTDYCRSRRA
EGHVGRLGEQEGAAA
>391038.Bphy_3776
MNAPDSTMQGAAHDSAVEGYNFAYLDEQTKRMIRRALLKAVAVPGYQVPFASREMPLPFG
WGTGGIQVTAAIIGRGDTLKVIDQGSDETTNAVNIRRFFARTTGVDTTRRTSEATIVQTR
HRIPETPLTDKQILVYQVPMPEPLYRLEPRVAECKKLHALADYGLISVKLYEDIVHLGSI
ATTYDYPVIVNGRYLASPSPIPKYDNPKMHMNPALQLFGAGRERRIHAIPPYTPVKSLDF
DDHPFEVQRWDHACALCGSTESFLDEMIVDDAGKRMFVCSDSDFCRERRQAHGIDNIEGD
GA
>391574.VSWAT3_16910
MNTATLNAPIGNASATLNTDEKASHSPVGATGYNYGYLDEQTKRMIRRALLKAVSIPGYQ
VPFGGREMPMPYGWGTGGVQITAAIIGQPDTLKVIDQGADDTTNAVSIREFFKFIASANT
TEKTTEASIIQTRHRIPEVDLQEDQILVYQVPIPEPLRFIEPRETETRKMHALQEYGIMH
VKLYEDIARFGHISTAYAYPVRVNDRYIMGPSPIPKFDNPKMDNMAALQLFGAGREKRIY
AVPPYTKVQSLDFEDHPFEIQKWDEPCAICGSTDTFLDEVVMDDQGSHMFVCSDTDYCRD
QQENNV
>391589.RGAI101_3622
MSDYNFAYLDEQTKRMIRRAILKGLAIPGYQVPFASREMPMPYGWGTGGVQVSAAVLTPE
DTFKVIDQGADDTTNAVSIRRFFQKTAGVAVTEATAEASVIQTRHRIPEQELRSDQILVY
QVPIPEPLRFLEPSEVETRKMHSLEDYGLMHVKLYEDISQHGDIATAYAYPVKVEGRYVM
DPSPIPKFDNPKLEMAGIQLFGAGREQRIYAIPPYTQVVSLDFDDYPFQPTKADHACDLC
GATDSYLDELIMDDAGGRMFMCSDTDYCGTRRTQGHTGAQGVPYSEDAA
>391591.VSAK1_19824
MSQVQTNTHAQGVTGYNYGYLDEQTKRMIRRALLKAVAIPGYQVPFGGREMPMPYGWGTG
GVQITAAIIGQTDTLKVIDQGADDTTNAVSIREFFKSVASAKTTEKTVDASIIQTRHRIP
EITLDKDQILVYQVPIPEPLRFIEPRETETRKMHALEEYGIMHVKLYEDIARFGHIATSY
AYPVCVNDRYIMDPSPIPKFDNPKMDKMAALQLFGAGREKRIYAIPPFTKVKSLDFEDHP
FEIQQWDEPCAICGATDTFLDEVVMDDKGNHMFVCSDTDYCSQQVEKHTIHTKETESHA
>391595.RLO149_c016810
MTEYNFAYLDEQTKRMIRRAILKGLAIPGYQVPFASREMPMPYGWGTGGVQVSAAVLTPE
DRFKVIDQGADDTTNAVSIRTFFQRTAGVATTTATRDATVIQTRHRIPEEPLHEGQILVY
QVPIPEPLRFLEPRESETRKMHSLEEYGLMHVKLYEDISRHGHIATSYAYPVRVEGRYVM
DPSPIPKFDNPKLGNMAAIQLFGAGREQRIYALPPYTQVVSLDFEDHPFEASKADHPCGM
CGATDSYLDELIMDDAGGRMFVCSDTDYCEARRAAGHIGKENGGKDAA
>391597.LMED105_03640
MRHYELPAIDEQEADSDLHEGTAYNFGFLDEYAKREVRRTILKAIAIPGYQTPYASREMP
MGRGFGTGGLQLTLSLIGQNDNLKVIDQGADDSVNAVNLRHFVELTCPGVSTTERTVEAT
IIQSRHRIPEVMLREDQVLVLQVPYPDPLVVVEPSEEKRKTMHGEGDYSRLLTKLYEDIV
QFNEITISHRYPTKINGHYVIDPSPIPRYDVPRLHHCPNLVLLAAGREKKIYAVPPYTSA
VPLAFEDVPFRTENFLDAQGNRHACMRCGCTHSFLDEVISEQGERQYQCSDSDYCNDQQA
LLKLNQTEGVNA
>391612.CY0110_25296
MSTETLNSTKNYGYQFGFIDEYAKKEIRRSLLKAVAIPGYQVPYASREMPMARGFGTGGL
QITLSLVGAGDTLKVIDQGSDNSVNAVNIRKFVTQTCPGVNLTKKTVEASIIQTRHRIPE
IPLKKGQILVLQVPYPDPLIVVEANEEKRKIMHGERDYARLWVKLYEDMVKFKEITISHR
YPTCVNHHYVIDPSPIPRFDVPKLNNSPVLHLFGAGREKKIYAIPPYTQTAPLTFLDIGF
RVEDFIDEKGNRRACSRCGSTDSFLDELQHKTGEKIYQCSDSDYCRYAEGKRQKD
>391613.RTM1035_14237
MSDYNFAYLDEQTKRMIRRAILKALAIPGYQVPFASREMPMPYGWGTGGVQVSAACLTPN
DTFKVIDQGADDTTNAVSIRKFFEKTAQVATTEETARASLIQTRHRIPEEPLTEDQILVY
QVPIPEPLRFLEPSEVETRKMHALEEYGLMHVKLYEDISQHGAIATAYAYPVKVEGRYVM
DPSPIPKFDNPKLSMAAIQLFGAGREQRIYALPPYTQVVSLDFEDHPFEATKADHDCDLC
GASHSYLDEVIMNDAGGRMFVCSDTDYCRARRAGGHIGAQGAPYEEATV
>391616.OA238_2609
MSDYNFAYLDEQTKRMIRRAILKGLAIPGYQVPFASREMPMPYGWGTGGVQVSAAVLTPD
DTFKVIDQGADDTTNAVSIRRFFQKTAGVAVTEATSEASVIQTRHRIPEADLRDDQILVY
QVPIPEPLRFLEPSEVETRKMHALEEYGLMHVKLYEDISQHGDIATAYAYPVKVEGRYVM
DPSPIPKFDNPKLEMAGIQLFGAGREQRIYAIPPYTQVVSLDFDDYPFQPTKADHACDLC
GAEDSYLDELIVDDAGGRMFMCSDTDYCATRRKQGHVGAQGVPYKEDAA
>391619.RGBS107_09166
MTDYNFAYLDEQTKRMIRRAILKGLAVPGYQVPFASREMPMPYGWGTGGVQVSAATLTPD
DTLKVIDQGADDTTNAVSIRKFFENTAGVATTEETEKASVIQTRHRIPEAELSEDQILVY
QVPIPEPLRFLEPRETETRKMHSLQEYGLMHVKLYEDISQHGAIATSYAYPVKVADRYVM
DPSPIPKFDNPKMNMAAIQLFGAGREQRIYAVPPYTEVVSLDFEDYPFEASKADHPCDLC
AAEDSYLDEVILDDAGNRMFVCSDTDYCRSRRDAGHLGRLSEEAA
>391624.OIHEL45_01225
MTQSEQDTKEDSGMNEYNFAYLDEQTKRMIRRAILKGLAIPGYQVPFASREMPMPYGWGT
GGVQVSAAVLTPEDTFKVIDQGADDTTNAVSIRRFFEKTAGVAVTEATTEASVIQTRHRI
PEAALREDQVLVYQVPIPEPLRFLEPSEVETRKMHELEEYGLMHVKLYEDIAQHGAIATA
YAYPVKVEGRYVMDPSPIPKFDNPKLEMAAIQLFGAGREQRIYALPPYTQVVSLDFEDYP
FEASKADHPCGLCGADDSYLDELIVDDEGGRLFMCSDTDYCAARQAAGHRGADAAPMLEG
VA
>391626.OA307_2473
MSDYNFAYLDEQTKRMIRRAILKGLSIPGYQVPFASREMPMPYGWGTGGVQVSAAVLTPD
DTFKVIDQGADDTTNAVSIRRFFQKTAGIAVTEATTEASVIQTRHRIPEQDLRSDQIIVY
QVPIPEPLRFLEPSEVETRKMHSLEEYGLMHVKLYEDISQHGDIATAYAYPVKVEGRYVM
DPSPIPKFDNPKLEMAGIQLFGAGREQRIYAIPPYTKVVSLDFDDYPFKPTKADHACDLC
AATDSYLDELIVDDEGGRMFMCSDTDYCSTRRKQGHNGAQGVPYAEDAA
>391735.Veis_2960
MNTLPLATDAQPDARLDAQPDAPSVDGGFNFAYLDERSKRMIRRAILKAVAIPGYQVPFG
SREMPLPYGWGTGGIQVTAAIIGPQDCLKVIDQGSDDTVNAVNIRRFFERTTAVATTTRT
RMATLIQTRHRIPETPLTEGQVIVYQVPVPEPMQRLEPRESETRTLHGLAEYGLMHVKLY
EDIARYGHIATTYDYPVLVNQRYVMSPSPIPKFDNPKMHMNPALQLFGAGREKRIYAVPP
YTAVQSLGFEDHPFEVQRQNAACALCGATDSFLDEVITDDQGTRMHACSDSDYCQERRER
QERQERQERQTDREGRPTAAATEERA
>393305.YE0474
MTEVLTGYNLGYLDEQTKRTLRRALLKAVAIPGYQVPFGGREMPMPYGWGTGGIQLTACL
IGRYDVLKVIDQGADDTTNAVSIRRFFQRVSGVATTEKTTNATLIQTRHRIPETPLTEDQ
ILIYQVPIPEPLRFIEPRETETRKMHALEEYGVMQVKLYEDIARYGHIATTYAYPVKVND
RYVMDPSPIPKFDNPKMHMMPALQLFGAGREKRLYALPPFTKVESLDFDDHPFSVQQWNE
PCALCGSRHSYLDEVVMDDKGSRMFVCSDTDFCQQQLAQAATQEVNIQ
>395492.Rleg2_4121
MSDLASYNFAYLDEQTKRMIRRAILKAIAIPGYQVPFASREMPMPYGWGTGGVQVTASII
GPDDVLKVIDQGADDTTNAVSIRAFFQKVANVAVTTRTSDATIIQTRHRIPEEKLKDGQV
LVYQVPIPEPLRFLEPRETETRKMHALEEYGLMHVKLYEDIAHNGRISRTYAYPVKVHGR
YVMDPSPTPKFDNPKMHMSDALQLFGAGREKRIYAVPPYTDVVSLDFEDYPFDIQRFDKP
CALCGGEDVYLDEVVLDDRGGRMFVCSDTDHCEDRRAHGHAGEMLAREAAE
>395494.Galf_2748
MNSNYELPLEDAGYSFGFLDEYAKKEVRRCILKAIAIPGYQTPYASREMPMGRGFGTGGL
QITLSLIGVQDTLKVIDQGSDDSVNAVNLRQFVQLTCPGVDVTEKTEEASLLQSRHRIPE
KPLTEAQILILQVPYPDALVVVEASEARRKIMHAEADYSRLLVKLYEDIVHFDEITISHR
YPTRINGHYVIDPSPIPRWDVPKLHQSKALVLLGAGREKKIYAVPPYTLAEPLVFDDIAF
RVENFRDATGVRHACRCCGSTVSFLDEFSNDQGMVAYQCSDSAYCEEQQQTGSAA
>398527.Bphyt_5943
MNAPETSFATAPTASYDSAADGYNFAYLDEQTKRMLRRALLKAVAVPGYQVPFASREMPL
PFGWGTGGIQVTAAIIGKQDTLKVIDQGSDETTNAVNIRRFFARTTGVPTTRRTVDATII
QTRHRIPEAPLTEKQILVYQVPMPEPLFRLEPRVAECKKLHALADYGLISVKLYEDIVHH
GSIATTYDYPVIVNHRYLASPSPIPKFDNPKMHMNPALQLFGAGRERRIHAIPPYTPVRS
LDFDDHPFEVQKWQHACALCGSTESFLDEMIVDDAGKRMFVCSDSDYCHERRGDVDLDLP
SREARKGEPA
>399739.Pmen_2883
MNLSTASGAREASAYNFAYLDEQTKRMIRRGLLKAVAIPGYQVPFGGREMPLPYGWGTGG
MQLTAAILGRDDVLKVIDQGADDTTNAVSIRRFFARTAGVATTERTVEASVIQTRHRIPE
TPLSAGQIMVYQVPIPEPLRFIEPSEQETRTMHALEDYGVMHVKLYEDIATFGHIATAYA
YPVTVDERYVMDPSPIPKFDNPKLNMSPALMLFGAGREKRLYAVPPFTRVVSLDFEDHPF
AVQRWDECCAFCGSSESFLDELIVDDAGSKRYVCSDTDYCRQRTEENLQ
>399741.Spro_0518
MSEVLTGYNLGYLDEQTKRMIRRAILKAVAIPGYQVPFGGREMPMPYGWGTGGIQLTASV
IGRADVLKVIDQGADDTTNAVSIRRFFQRVAGVATTERTPEATLIQTRHRIPETALREDQ
ILIYQVPIPEPLRFIEPRETETRKMHALEEYGVMQVKLYEDIARYGHIATTYAYPVKVND
RYVMDPSPIPKFDNPKMHMMPALQLFGAGREKRIYALPPFTKVESLDFDDHPFTVQQWEE
PCALCGSRHSYLDEVVLDDQGSRMFVCSDTDYCQQQLAQPSQEAQH
>399742.Ent638_0302
MANLSGYNFAYLDEQTKRMIRRAILKAVAIPGYQVPFGGREMPMPYGWGTGGIQLTASVI
GETDVLKVIDQGADDTTNAVSIRNFFRRVTGVNTTEKTEDATLIQTRHRIPETPLSEDQI
LIFQVPIPEPLRFIEPRETETRTMHALEEYGVMQVKLYEDIARFGHIATTYAYPVKVNGR
YVMDPSPIPKFDNPKMDMMPALQLFGAGREKRIYAVPPYTRVESLDFDDHPFTVQEWDEP
CAICGSKHSYLDEVVLDDTGKRMFVCSDTDFCRQQSEANGQ
>411464.DESPIG_01259
MPENLTTTPVASGLEGYNFAYLDEGTKRMVRRALLKAVAIPGYQVPFASREMPMPYGWGT
GGIQVTASIIGRDDVLKVIDQGSDDTTNAVSIRRFFERTAAVTTTTHTGEASIIQTRHRI
PEQPLREDQIMVYQVPMPEPLRWLEPSEKETRTLHALEEYGIMSIKLYEDIMRHGDIATG
FDYPVKVNGRYIMSPSPIPRFDNPKMHQCPALQLFGAGREKRIYAIPPYTDVVSLDFEDY
PFTPQSWDQCCAICGATDTYLDEIVMDDAGTRMFVCSDTDNCARRVAGQGGAAASREEK
>412597.PaTRP_010100011463
MTGQAYNFAYLDEQTKRMIRRALLKALAIPGYQVPFASREMPMPYGWGTGGVQVTAACLT
PDDRLKVIDQGADDTTNAVSIRRFFQRTAGVETTEATSEATVIQTRHRIPETPLTEGQIL
VYQVPIPEPLRFLEPRETETRKMHELEEYGLMHVKLYEDIARHGEIATSYAYPVRVGGRY
VMDPSPIPKFDNPKLGGNPAIQLFGAGREARIYALPPYSDVVSLDFEDHPFTPSKTDHEC
DLCGAGDSYLDEVITDDRGARMFVCSDTDFCASRQAQGHRGRLAPQGDTP
>41431.PCC8801_3789
MMDNKHSYSFGFLDEYAKKEIRRSLLKAVAIPGYQVPYASREMPIARGFGTGGLQITLSI
IGENDILKVIDQGSDESVNAVNIRQFIAKTCPGVTLTKNTQEATIIQTRHRIPEIPLKLG
QILVLQVPYPDPLIVVESKEEKRKKMHSEGDYARLWVKLYEDIVQFSEITISHRYPTRIN
GFYVIDPSPIPRFDIPKLNHSHALYLFGAGREKKLYAIPPYTNTEPLSFSDIPFRIEDFL
DETGERRGCIRCGSKTSFLDEIINNNGDKIYQCSDTYYCSHQLNLKGHE
>426117.M446_2911
MSGIAARESGPEEGTGYNFAYLDEGTKRMIRRAILKAIAVPGYQVPFASREMPMPYGWGT
GGVQVTAAILGRGDVLKVIDQGSDDTTNAVSIRAFFARTAGVAVTTRTREASVIQTRHRI
PEHPLTEGQVLVYQVPIPEPLRFLEPRETETRQLHALAEYGLMHVKLYEDIARHGHIATT
YAYPVEVAGRYVMDPSPTPKFDNPKMDDCPALQLFGAGREKRIYAVPPHTRVRSLDFEDH
PFRVQRFERPCALCGAEGVYLDEVLLDDRGRRMFVCSDTDFCEERRDAGHRGAGE
>426355.Mrad2831_3854
MSAAIAHRPESEPGYNFAYLDEGTKRMIRRAILKAIAVPGYQVPFASREMPMPYGWGTGG
VQVTAAILGRSDVLKVIDQGADDTTNAVSIRRFFAKTSGVATTTRTAEATVIQTRHRIPE
TPLTEGQTLVYQVPIPEPLRFLEPRETETRQLHALAEYGAMHVKLYEDISRHGHIATTYA
YPVEVAGRYVMDPSPTPKFDNPKMDDCPALQLFGAGRERRIYAVPPHTRVRSLDFEDHPF
RVQHFDQPCALCGAEGVYLDEVLLDDAGRRMFVCSDTDHCEGRRADGHVGAGDAA
>438753.AZC_3395
MNAPFETAQASTPAGMPAITYNFAYLDEQTKRMIRRAILKAIAIPGYQVPFASREMPMPY
GWGTGGVQVTAAILGPDDVLKVIDQGSDDTTNAVAIRGFFETTAGVATTTRTQDATVIQT
RHRVPETALQAHQVLVYQVPIPEPLRFLEPRETETRKLHALADYGLMHVKLYEDIARHGH
IATTYAYPVEVDGRYVMDPSPIPKFDNPKMDDSPALQLFGAGREKRIYAIPPHTKVVPLD
FEDHPFKVQHFAKPCALCGATGVYLDEVILDDRGGRMFVCSDTDHCNTRQGEGHRGEMSG
LPEAAE
>439375.Oant_2193
MSDLANYNFAYLDEQTKRMIRRAILKAIAIPGYQVPFASREMPMPYGWGTGGVQVTAAIL
GPDDVLKVIDQGADDTTNAVSIRAFFQKTADVAVTTHTGEATIIQTRHRIPEYPLTEGQV
IVYQVPIPEPLRFLEPRETETRKMHALAEYGLMHVKLYEDIARHGHIAKTYDYPVMIEGR
YVMAPSPTPKFDNPKMHMSPALQLFGAGREKRIYAVPPYTQVVSLDFEDHPFEVQKFKEP
CALCGAKGVYLDEVVLDDRGGSMFVCSDTDFCEDRQANGHFGHLAANKEAAAKETVK
>439493.PB7211_943
MNNILKFKNKKAKVSDQDEIYNFAYLDENTKRMIRRALIKALCIPGYQVPFSSREMPMPY
GWGTGGVQVTSSCLTTDDVLKVIDQGADDTTNAVSIRNFFKKTANIETTETTEDASIIQT
RHRIPENQLKEKQILVYQVPIPEPLAFLEPRYQETKKMHALSEYGIMHVKLYEDITKNGH
IETAYAYPVKTNDRYIMDPSPIPKFDNPKMNNNPAIQLFGAGREQRIYAIPPYTQVTSLD
FEDYPFDPSKAPHKCSICGSNDSFLDEIITDDDGNRSFICSDTNYCNQRMKDK
>439496.RBY4I_3367
MNDYNFAYLDEQTKRMIRRAILKGLAVPGYQVPFASREMPMPYGWGTGGVQVSAATLTPD
DTLKVIDQGADDTTNAVSIRKFFEKTAGVATTEETAKASVIQTRHRIPEAELTEDQILVY
QVPIPEPLRFLEPRETETRKMHSLQEYGLMHVKLYEDISQHGAIATAYAYPVKVEGRYVM
DPSPIPKFDNPKMEMAAIQLFGAGREQRIYAVPPFTQVVSLDFEDYPFEASKADHPCDLC
AAEDSYLDEVILDDAGNRMFVCSDTDYCRTRRDAGHTGRLGEGAA
>439497.RR11_2330
MSDYNFAYLDEQTKRMIRRAILKGLAVPGYQVPFASREMPMPYGWGTGGVQVSAATLTPE
DTLKVIDQGADDTTNAVSIRKFFENTAGVATTEETEKASVIQTRHRIPEAELSEDQILVY
QVPIPEPLRFLEPRETETRKMHALQEYGLMHVKLYEDISQHGAIATSYAYPVKVAGRYVT
DPSPIPKFDNPKMNMAAIQLFGAGREQRIYAVPPYTEVVSLDFEDFPFEASKADHPCDLC
AAEDSYLDEVILDDAGNRMFVCSDTDYCRSRRDAGHMGRLSEEAA
>443906.CMM_0377
MSASLIGYNLGYLDEQTKRMIRRALLKAVAIPGFQVPFASREVPMPRGWGTGGVQVTAAV
IGEDDVLKVIDQGADDTTNAVSIRQFFASVAGVATTTRTDEATVIQTRHRIPETPLAEGQ
VIVYQVPMPEPLRFLEPRETETRRLHALEEYGLMYVKLYEDIARFGHVAKTYDYPVMVAG
RYLMAPSPVPSFDNPKMHMSPALQLFGAGREKRIYAVPPYTSVESLGFEDHPFEPQSFED
PCAICGSTGVYLDEVITDDRGASMHVCSDTDHCERTVEAARAHDEEARA
>460265.Mnod_4210
MSATLLHDAAVEAPHPGYNFAYLDEGTKRMIRRAILKAIAVPGYQVPFASREMPMPYGWG
TGGVQVTAAILGRRDVLKVIDQGSDDTTNAVSIRAFFARTAGVAVTTRTAEATVIQTRHR
IPEHPLAEGQTLVYQVPIPEPLRFLEPRETETRQLHALAEYGLMHVKLYEDIARHGHIAT
TYAYPVEVAGRYVMDPSPTPKFDNPKMDDCPALQLFGAGREKRIYAVPPYTRVRSLDFED
HPFRVQHFERPCALCGAREVYLDEVLLDDAGGRMFVCSDTDFCEERRAAGHQGEGV
>469008.B21_03930
MANLSGYNFAYLDEQTKRMIRRAILKAVAIPGYQVPFGGREMPMPYGWGTGGIQLTASVI
GESDVLKVIDQGADDTTNAVSIRNFFKRVTGVNTTERTDDATLIQTRHRIPETPLTEDQI
IIFQVPIPEPLRFIEPRETETRTMHALEEYGVMQVKLYEDIARFGHIATTYAYPVKVNGR
YVMDPSPIPKFDNPKMDMMPALQLFGAGREKRIYAVPPFTRVESLDFDDHPFTVQQWDEP
CAICGSTHSYLDEVVLDDAGNRMFVCSDTDYCRQQSEAKNQ
>469008.ECD_03970
MANLSGYNFAYLDEQTKRMIRRAILKAVAIPGYQVPFGGREMPMPYGWGTGGIQLTASVI
GESDVLKVIDQGADDTTNAVSIRNFFKRVTGVNTTERTDDATLIQTRHRIPETPLTEDQI
IIFQVPIPEPLRFIEPRETETRTMHALEEYGVMQVKLYEDIARFGHIATTYAYPVKVNGR
YVMDPSPIPKFDNPKMDMMPALQLFGAGREKRIYAVPPFTRVESLDFDDHPFTVQQWDEP
CAICGSTHSYLDEVVLDDAGNRMFVCSDTDYCRQQSEAKNQ
>469595.CSAG_04465
MTTNLSGYNFAYLDEQTKRMIRRAILKAVAIPGYQVPFGGREMPMPYGWGTGGIQLTASV
IGEPDVLKVIDQGADDTTNAVSIRNFFKRVTGVNTTERTEDATLIQTRHRIPETPLVEDQ
IIIFQVPIPEPLRFIEPRETETRTMHALEEYGIMQVKLYEDIARFGHIATTYAYPVKVND
RYVMDPSPIPKFDNPKMDMMPALQLFGAGREKRIYAVPPYTRVESLDFDDHPFTVQSWDE
PCAICGSTHSYLDEVVLDDTGKRMFVCSDTDYCRQQSEALSK
>469613.HMPREF0864_02840
MTNVLTGYNFGYLDEQTKRMIRRAILKAVAIPGYQVPFGGREMPMPYGWGTGGIQLTASV
IGESDTLKVIDQGADDTTNAVSIRRFFQRVTGVKTTETTADATLIQTRHRIPETPLREDQ
IIIYQVPMPEPLRFIEPRETETRKMHALEEYGVMQVKLYEDIARFGHIATTYDYPVKVNN
RYVMAPSPIPKFDNPKMNMMPALQLFGAGREKRIYAVPPFTKVESLDFDDHPFSVQKWDQ
PCAICGSKQSYLDEVVLDDQGARMFVCSDTDFCRQHSEANAQ
>479437.Elen_0231
MQQRYNYAFFDEASKREIRRALVKGVSIPGYQVPFASREMPIGRGWGTGGLQITLAIIGP
DDTLKVIDQGSDDSVNAVNIKKLVVDTTDVEVTDATEDATLIQSRHRIPEHPLDDGQILV
LQVPTPEPLRSFEPSEAATKRLHAEADYTGAWLELFDQIVRFDATTTGADHPVQVFGRYV
MAPSPIPRFDNLKLNQARHLTLLGAGREKKIYAVPPFTDVKPLDFEDYPFAVETFEGKRC
RLCGAEGVYLDELVDEATGETYYQCNDTNYCASSACQPTKPVDAAAASGTESCGSKASLR
AAARFVGLSPQSSAPEAPSLTLRTTGNSRKGTSHA
>481805.EcolC_3928
MANLSGYNFAYLDEQTKRMIRRAILKAVAIPGYQVPFGGREMPMPYGWGTGGIQLTASVI
GESDVLKVIDQGADDTTNAVSIRNFFKRVTGVNTTERTDDATLIQTRHRIPETPLTEDQI
IIFQVPIPEPLRFIEPRETETRTMHALEEYGVMQVKLYEDIARFGHIATTYAYPVKVNGR
YVMDPSPIPKFDNPKMDMMPALQLFGAGREKRIYAVPPFTRVESLDFDDHPFTVQQWDEP
CAICGSTHSYLDEVVLDDAGNRMFVCSDTDYCRQQSEAKNQ
>485913.Krac_11378
MQEDILQTLLQQPQSDEKQDHSQANAMGRETLYNFAFIDEDSKREVRRQLLKAVAIPGHL
VPFASRDLPIARGWGTGGLQVTMVLVEPQDIVKVIDQGDDDSVNAVNLRRLIQKTTGIEF
TTDTVQASIIQTRHRIPEEALRDDQILVFQVPMADSLRWVEPVLEHSAQMHAEADYGRMW
VFMYESVVRAGDVEISSQYPVMVEDRYIMDTSPIPRYDVPRLHMAETLYLFGAGREKRVY
AVPPYTRVVPLQFEDYPFKTEHDPSQSCERCGTHNTFLTRSFVEPKKPEEAGRWMLTCSD
TSYCDKRLRQQSSHETSEVSL
>491916.RHECIAT_CH0000208
MSDLASYNFAYLDEQTKRMIRRAILKAIAIPGYQVPFASREMPMPYGWGTGGVQVTASII
GPDDVLKVIDQGADDTTNAVSIRAFFQKVANVAVTTHTGEATIIQTRHRIPEERLKAGQV
LVYQVPIPEPLRFLEPRETETRKMHALEEYGLMHVKLYEDIARNGRIATTYAYPVKVHGR
YVMDPSPTPKFDNPKMHQSEALQLFGAGREKRIYAVPPYTDVVSLDFEDHPFEIQRFGKP
CALCGAEDVYLDEVILDDKGGRMFVCSDTDHCEDRRAHGHAGEMLAREAAE
>500639.ENTCAN_07889
MANLSGYNFAYLDEQTKRMIRRAILKAVAIPGYQVPFGGREMPMPYGWGTGGIQLTASVI
GEADVLKVIDQGADDTTNAVSIRNFFKRVTGVNTTEKTEDATLIQTRHRIPETPLAEDQI
LIFQVPIPEPLRFIEPRETETRTMHALEEYGVMQVKLYEDIARFGHIATTYAYPVKVNGR
YVMDPSPIPKFDNPKMDMMPALQLFGAGREKRIYAVPPYTRVESLDFDDHPFTVQAWDEP
CAICGSTHSYLDEVVLDDTGKRMFVCSDTDFCRQQSEANSQ
>500640.CIT292_11099
MTANLSGYNFAYLDEQTKRMIRRAILKAVAIPGYQVPFGGREMPMPYGWGTGGIQLTASV
IGEPDVLKVIDQGADDTTNAVSIRNFFKRVTGVATTERTEEATLIQTRHRIPETPLVEDQ
IIIFQVPIPEPLRFIEPRETETRTMHALEEYGIMQVKLYEDIARFGHIATTYAYPVKVND
RYVMDPSPIPKFDNPKMDMMPALQLFGAGREKRIYAVPPYTRVESLDFDDHPFTVQSWDE
PCAICGSTHSYLDEVVLDDSGKRMFVCSDTDYCRQQSEALSK
>501479.CSE45_2451
MTAMQHDPAYNFAYLDEQTKRMIRRALLKALAIPGYQVPFASREMPMPYGWGTGGVQVTA
ACLTPEDRLKVIDQGADDTTNAVSIRKFFERTAGVETTEHTTESTIIQTRHRIPEAPLTE
GQILVYQVPIPEPLRFLEPRETETRKMHALEEYGLMYVKLYEDIAHNGAISTAYAYPVKV
EGRYVMDPSPIPKFDNPRLESAAIQLFGAGREQRIYAVPPYTQVVSLDFEDHPFEASKAD
HDCDLCGCGTSYLDEVIVDDAGGRMFVCSDTDFCAGRRAEGHRGRLSGEDAA
>509191.AcelC_020100014759
MNKNYNFAFLDEGSKREIRRSTLKAVAIPGYQVPFGSRELPIGRGWGTGGIQLTLSLIGT
DDMLKVIDQGSDDSVNAVNIKKFIGLCTDVKTTTKTQEATIIQTRHRIPEIPMTSNQILV
LQVPLPEPLRIVEPREEVTKKMHAEKDYAPVWLRLYESIIKYKKVTISTEYPCMVEDRYM
MSPSPIPKFDNPKLHKSECLYLFGAGREKKIYAIPPHTEVISLAFDDMPFEKESFKGICC
RLCKSTNTYLDEMFDSVTGEVFYQCSDTSYCKEVCSQCI
>511145.b4098
MANLSGYNFAYLDEQTKRMIRRAILKAVAIPGYQVPFGGREMPMPYGWGTGGIQLTASVI
GESDVLKVIDQGADDTTNAVSIRNFFKRVTGVNTTERTDDATVIQTRHRIPETPLTEDQI
IIFQVPIPEPLRFIEPRETETRTMHALEEYGVMQVKLYEDIARFGHIATTYAYPVKVNGR
YVMDPSPIPKFDNPKMDMMPALQLFGAGREKRIYAVPPFTRVESLDFDDHPFTVQQWDEP
CAICGSTHSYLDEVVLDDAGNRMFVCSDTDYCRQQSEAKNQ
>517433.PanABDRAFT_4038
MAELTGYNNGYLDEQTKRTIRRAILKAVAIPGYQVPFAGREMPMPYGWGTGGIQITASVI
GDQDVLKVIDQGADDTTNAVSIRQFFKRVSGAATTERTADATLIQTRHRIPETPLEEDQI
LIFQVPIPEPLRFIEPRETETRTMHALEEYGIMQVKLYEDIARYGHIATTYAYPVRVNDR
YVMDPSPIPKFDNPKMHMMPALQLFGAGREKRIYALPPYTRVESLDFDDHPFTVQQWDEP
CALCGSRHSYLDEVVMDDQGTRMFVCSDTDFCHQQQEQQHAQ
>525897.Dbac_0816
MNAEAMPGYNYAYLDEQTKGMIRRAILKAVAIPGYQVPFGSREMPLPYGWGTGGIQITAG
IIGPDDVLKVIDQGADDTTNAVSIRSFFARTAQVATTTATEEATVIQTRHRIPEAPLKSG
QILVYQVPIPEPLRFMEPSESETRTMHALEEYGVMHVKLYEDIAVHGRIATSYNYPVKVE
GRYIMCPSPIPKFDNPKMDDCSALQLFGAGREKRIYAIPPHTRVKSLDFEDHPFEIQAWD
EACAICGSRQSFLDEIITDDRGGRMFVCSDSDYCARRVREQEDK
>52598.EE36_08888
MSDYNFAYLDEQTKRMIRRAILKGLAIPGYQVPFASREMPMPYGWGTGGVQVSAAVLTPE
DRFKVIDQGADDTTNAVSIRRFFEKTAGVAVTEATTEASVIQTRHRIPETPLREDQILVY
QVPIPEPLRFLEPSEVETRKMHSLEEYGLMHVKLYEDISQHGAIATAYAYPVKVEGRYVM
DPSPIPKFDNPKLEMAGIQLFGAGREQRIYAVPPYTQVVSLDFDDYPFEPTKADHACDLC
GATDSYLDELIMDDAGGRMFMCSDTDYCGARRAAGHLGAQGAPLAEDAA
>533240.CRC_02001
MSVSTKHPHFNSGSNSGFNFAYLDEQTKRSIRRALLKAVAIPGHQIPFSSREMPMSYGWG
TGGIQVTAAIIGQNDVLKVIDQGADDTTNAVNIRRFFRKVCAVETTEETGRATLIQTRHR
IPETPLREGQILVYQVPIPEPLRWLEPSTVESRKMHALQEYGPIYIKLYEDITRYGYIAT
GYDYPVMVEDRYLMSPSPIPRFDNPKMHLNPALQLFGAGREKRIYAVPPYTRVKSLDFED
YPFRVEHWNQPCELCGSTESFLDEVLVDDLGSRMWICSDTDYCQQHGRKK
>533247.CRD_02070
MSVSSKHPHFNSGSNPGFNFAYLDEQTKRSIRRALLKAVAIPGHQIPFSSREMPMSYGWG
TGGIQITAAIIGQNDVLKVIDQGADDTTNAVNIRRFFRRVCAVETTEETGRATLIQTRHR
IPETPLREGQILVYQVPIPEPLRWLEPSTVESCKMHALEEYGPMYIKLYEDITKYGHIAT
GYDYPVIVENRYLMSPSPIPRFDNPKMHLNPALQLFGAGREKRIYAVPPYTRVKSLDFED
YPFRVEHWNHPCELCGSTESFLDEVLIDDRGGRMWICSDTDYCQQQRRKK
>535289.Dtpsy_2921
MNAPIDTSLLGAPDAAAQAAAEVNFAYLDERTKRMIRRAILKAVAVPGYQVPFGSREMPL
PYGWGTGGIQVTAAVIGPQDMLKVIDQGSDDTVNAVNIRRFFQRTTGVPVTTRTVQASII
QTRHRIPETPLREGQVIVYQVPVPEPLQRLEPRETETRTLHALAEYGLMHVKLYEDIARF
GHIATTYDYPVMVNGRYLMAPSPIPKFDNPKMHMNPALQLFGAGREKRIYAVPPYTAVES
LSFEDHPFEVQKWDAACALCGSTDSFLDEVITDDQGARMHVCSDSDYCQERQAHEMQPAG
QGERP
>536019.Mesop_1719
MTTQSTDIATYNFAYLDEQTKRMIRRAILKGIAIPGYQVPFASREMPMPYGWGTGGVQVT
ASIIGPNDVLKVIDQGADDTTNAVSIRAFFKKVANVAVTTDTASATIIQTRHRIPEHPLT
AGQVLVYQVPIPEPLRFLEPRETETRKMHALEEYGLMHVKLYEDIAKHGRIATTYAYPVK
VEGRYVMDPSPTPKFDNPKMHRSPALQLFGAGREKRIYAVPPFTEVVSLDFEDHPFEVQT
FDQPCALCAAENVYLDEVILDDHGGHMFVCSDTDHCEKRRADGHRGHLAPETHSVSEKME
PAQ
>543728.Vapar_6095
MTTTTEYNFAYLDERTKRMIRRAILKAVAIPGYQVPFGSREMPLPYGWGTGGIQVTAAVI
GPRDVLKVIDQGSDDTVNAVNIRRFFERTTGVDTTTRTADATLIQTRHRIPEAGLAEGQV
LVYQVPVPEPMQRLEPRETTTRTLHALAEYGLMHVKLYEDIARYGHIATTYDYPVLVNGR
YVMSPSPIPKFDNPKMHMNPALQLFGAGREKRIYAVPPYTPVESLSFEDHPFEIQRWDTP
CALCGATDSFLDEVITDDRGARMHVCSDSDYCQSRQQADAATSSDPVTDSAASVDGALA
>556261.HMPREF0240_00945
MIDAKHYNFAFLDEGSKREIRRSILKAVAIPGYQVPFGSRELPIGRGWGTGGIQITLSII
GKEDVLKVIDQGSDDSVNAVNIKKLVEECTGVELTTDSEAATIIQSRHRIPEIPMRNDQI
LVLQVPTPEPLRIVEPKESVTKQMHAEAEYSGMWLSLFEDLTQYGEISISSEYPVMVEGR
YVMNPSPIPRYDNQKLNNSDTLYLFGAGREKKIYAIPPHTDVESMCFEDVPFKTEDFEGK
RCRLCGAQGVYLDEMIDESTGEKVYECSDTGFCRGRRERGA
>557598.LHK_01584
MSTPCTSHRAWQYNFAFLDEHTKRMIRRGLLKAVAIPGYQVPFGSREMPLPYGWGTGGIQ
VTASILGADDTLKVIDQGADDTTNAVNIRRFFSRVAGVATTEQTAAASVIQTRHRIPETP
LKAGQIMVFQVPEPEPLRTLESSEVETRQMHANQEYGLMHVKLYEDIARFGHIATSYDYP
VMVNGRYLASPSPIPKFDNPKLDMSPALMLFGAGREKRLYAIPPYTRVDSLAFDDHPFEV
QRWPHACALCGDTGSYLDEIVTDNAGQRLFVCSDTDHCQSRQENPA
>561229.Dd1591_2691
MNTLSGYNPGYLDEQSKRTIRRAILKAVAIPGYQVPFGGREMPMPYGWGTGGIQLTASLI
GDDDVLKVIDQGADDTTNAVSIRRFFQRVSEAATTERTVEATLIQTRHRIPETPLREDQI
LIYQVPIPEPLRFIEPRETETRKMHALEEYGIMQVKLYEDIARFGHIATTYAYPVKVNGR
YIMDPSPIPKFDNPKMHQMPALQLFGAGREKRIYALPPYTKVESLDFDDHPFSVQRWDQP
CALCGSHDSYLDEVVMDDQGTRLYVCSDTDYCRERQEAGHHEPH
>561230.PC1_0482
MGQTTISRQTGSRPETAYDDSDTEYNYAYLDESTKGMIRRAILKAIAIPGHQVPFGSREM
PMPYGWGTGGIQITASIIGPDDTLKVIDQGSDDTTNAVSIRTFFRKVANVPTTEKTSDAT
LIQTRHRIPETPLKEDQILVFQVPIPEPLRFIEPRETETCKMHALEEYGVMQVKLYEDIA
RFGHIATTYAYPVKVNHRYVMDPSPIPKFDNPKMDMMPALQLFGAGREKRVYAVPPYTVV
ESLDFDDHPFTIQQWDKPCELCGARDSFLDEVVMDDDGTRMFVCSDTDYCQQRQSQGGET
S
>561230.PC1_0890
MHELNGYNPGYLDEQTKRTIRRAILKAVAIPGYQVPFGGREMPMPYGWGTGGIQLTASLI
GENDVLKVIDQGADDTTNAVSIRRFFQRVSGAVTTERTAEATLIQTRHRIPETPLKEDQI
LIYQVPIPEPLRFIEPREVETRKMHALEEYGIMQVKLYEDIARYGHIATTYAYPVKVNDR
YVMDPSPIPKFDNPKMHRMPALQLFGAGREKRIYALPPYCDVKSLDFDDHPFCVQRWEQP
CALCGSHDSYLDEIVIDDEGSRLFVCSDTDYCRQQQEKNSHEPQ
>561231.Pecwa_0578
MNQTATSHQKDSPPETECCDSETEYNYAYLDESTKGMIRRAILKAIAIPGHQVPFGSREM
PMPYGWGTGGIQITASIIGPDDTLKVIDQGSDDTTNAVSIRAFFRKVANVPTTEKTSDAT
LIQTRHRIPETPLKEDQILVFQVPIPEPLRFIEPRETETSKMHALEEYGVMQVKLYEDIA
RFGHIATTYAYPVKVNYRYVMDPSPIPKFDNPKMNMMPALQLFGAGREKRVYAVPPYTVV
ESLDFDDHPFTIQQWDKPCELCGARDSFLDEVVMDDDGTRMFVCSDTDYCQQRQSQGGES
S
>562970.Btus_3098
MNGVYNYAFIDENTKREVRRSLLKAVAIPGYQVPFGSRELPIARGWGTGGLHITLAIVGP
SDIVKVIDQGDDDSVNACNLRELIHDTTGVTTTTDTRRATLIQTRHRIPEEKLTDRQILV
LQVPYPEPLRWVEPSERETRRMHAERDYSKLWVFLYEDIVRWGEITLSHRYPVMVNGRYV
MDPTPIPRFDVPKLHRAETLFLFGAGREKRIYAIPPHTDVVPLQFEDYEFRVEDFDGRVC
ARCGQGGTYLTEVFDRETGEVNYYCSDTSYCLKRQKRNLGQSVEIGGSWYA
>563192.HMPREF0179_03119
MPQTDVCADAPLEGYAFAYLDETTKRMIRRGLLKAVAIPGYQVPFASREMPMPCGWGTGG
IQVTASILGRDDVLKVIDQGSDDTTNAVSIRDFFRKTTGVATTTHTDEATIIQTRHRIPE
QPLTESQIMVYQVPLPEPLRWLEPSEQETRTLHALEEYGIMNVKLYEDIVRHGTIATGFD
YPVRVAGRYIMSPSPIPRFDNPKMHQCPALQLFGAGREKRLYAIPPYTDVESLDFEDYPF
TVQSWDEACAICGSTDTYLDEVILDDQGNRMFVCSDTDCCARRAAERDGQGGAQ
>572480.Arnit_0351
MRYAFLDEDAKKEIRRATLKAVAIPGYIVSFASREMPIARGWGTGGIQLTLSLIKEDDTL
KVIDQGCDGSVNAVNIRNFVTSVTQNKTTTDTLKASLIQTRHRIPEEPLSEGQILVFQVP
MPDILETVEPDTYKARVMHANADYSKLWVLLYEDTSLFGDSRISNRYPVIVENRYAMDPS
PIPKYDTTKLGNSKALQLFGAGREKKIYAIPPYSDVKPLKFEDREFKVETFEDKHCKRCG
NSGVFLDQVYDKEGKVNYYCSDTSYCDKILEKKGK
>579405.Dd703_1311
MAQLDGYNPGYLDEQTKRSIRRAMLKAVAIPGYQVPFGGREMPMPYGWGTGGIQLTASLI
GEQDVLKVIDQGADDTTNAVSIRRFFQRVSGAATTLSTTAATLIQTRHRIPETPLREDQI
LIYQVPIPEPLRFIEPRETETRKMHALEEYGVMQVKLYEDIARFGHIATTYAYPVRVNHR
YIMDPSPIPKFDNPKMHMMPALQLFGAGREKRIYALPPYTRVESLDFDDHPFSVQHWDQP
CALCGSRDSYLDEVVMDDQGNRMYVCSDTDYCRQRQEEARHEH
>590409.Dd586_2596
MNTLSGYNPGYLDEQSKRTIRRAILKAVAIPGYQVPFGGREMPMPYGWGTGGIQLTASLI
GDDDVLKVIDQGADDTTNAVSIRRFFQRVSEAATTERTVEATLIQTRHRIPETPLREDQI
LIYQVPIPEPLRFIEPRETETRKMHALEEYGIMQVKLYEDIARFGHIATTYAYPVKVNGR
YIMDPSPIPKFDNPKMHQMPALQLFGAGREKRIYALPPYTNVESLDFDDHPFSVQRWDQP
CALCGSHDSYLDEVVMDDQGTRLYVCSDTDYCRERQEAGHHESH
>592316.Pat9b_2465
MSELSGYNSGYLDEQTKRTIRRAILKAVAIPGYQVPFAGREMPMPYGWGTGGIQITASII
GDQDVLKVIDQGADDTTNAVSIRRFFQRVSGAATTERTHDATLIQTRHRIPETPLEEDQI
LIFQVPIPEPLRFIEPRETETRTMHALEEYGIMQVKLYEDIARYGHIATTYAYPVKVNDR
YVMDPSPIPKFDNPKMHMMPALQLFGAGREKRIYALPPYTKVESLDFDDHPFSVQQWDQP
CALCGSRHSYLDEVVMDDAGTRMFVCSDTDFCHQQQEQQHAQ
>629265.PMA4326_09270
MSTEPQRPARDEAYNFAYLDEQTKRMIRRALLKAVAIPGYQVPFGGREMPLPYGWGTGGM
QLTATILGDDDVLKVIDQGADDTTNAVSIRRFFARTAGVATTERTPEATVIQTRHRIPET
PLHADQIMVYQVPIPEPLRFIEPSETETRTMHALDDYGVMHVKLYEDIATFGHIATSYAY
PVMVDERYVMDPSPIPKFDNPKLHMSPALMLFGAGREKRLYAVPPFTQVVSLDFEDHPFE
VQRWEQCCAICGSHDSFLDELILDDAGTQSFVCSDTDYCAQRVKQQENAR
>634500.EbC_27530
MTELSGYNPGYLDEQSKRTIRRAILKAVAIPGYQVPFGGREMPMPYGWGTGGIQLTASII
GEHDVLKVIDQGADDTTNAVSIRRFFQRVSGAATTERTVDATLIQTRHRIPETPLTEDQI
LIFQVPIPEPLRFIEPRETETRTMHALEEYGIMQVKLYEDIARYGHIATTYAYPVKVNDR
YVMDPSPIPKFDNPKMDMMPALQLFGAGREKRIYALPPYTKVESLDFDDHPFTVQKWEEP
CAICGSRHSYLDEVVLDDQGTRLFVCSDTDYCHQQQEAHQA
>639283.Snov_2505
MSASDVGDMPEITYNFAYLDEQTKRMIRRAILKAIAVPGYQVPFAAREMPMPYGWGTGGV
QVTAAVLGRDDVLKVIDQGADDTTNAVAIRGFFEKTARVATTTSTTEATVIQTRHRIPET
KLREDQILVYQVPIPEPLRFLEPRETETRQLHALAEYGLMHVKLYEDIARHGHIATTYAY
PVEVAGRYVMDPSPIPKFDNPKMDDSPALQLFGAGREKRIYAIPPHTRVRSLDFEDHPFK
VQRFAKPCALCGATGVYLDEVILDDKGGRMFVCSDTDFCNTRQEAGHRGEMGVPAGTIQN
HVMPGLDPGIHAAPSARPVQDVDGRVKPGHDGPLAGEGREEIAQTGTVRSGSYIGLGRTE
SRS
>640511.BC1002_3467
MNAPDTAVANTSYDSAAHGYNFAYLDEQTKRMLRRALLKAVAVPGYQVPFASREMPLPYG
WGTGGIQVTAAIIGKTDTLKVIDQGSDETTNAVNIRRFFARTTGVATTRHTSEATIIQTR
HRIPETPLTEQQILVYQVPMPEPLFRLEPRVAECKKLHALADYGLISVKLYEDIVHHASI
ATTYDYPVIVNHRYLTSPSPIPKFDNPKMHMNAALQLFGAGRERRIHAIPPYTPVRSLDF
DDHPFEVQKWQHACALCGSKESFLDEMIVDDAGTRMFVCSDSDYCHERRGDGEIEPQAAL
PHATREGESA
>640513.Entas_0339
MANLNGYNFAYLDEQTKRMIRRAILKAVAIPGYQVPFGGREMPMPYGWGTGGIQITASVI
GEADVLKVIDQGADDTTNAVSIRHFFKRVTGVNTTERTEDATLIQTRHRIPETPLTEDQI
LIFQVPIPEPLRFIEPRETETRTMHALEEYGIMQVKLYEDIARFGHIATTYAYPVKVNGR
YVMDPSPIPKFDNPKMDMMPALQLFGAGREKRIYAVPPYTRVESLDFDDHPFTVQEWDEP
CAICGSKHSYLDEVVLDDTGKRMFVCSDTDFCRQQSEAKGQ
>641118.OINT_1001103
MSDLANYNFAYLDEQTKRMIRRAILKAIAIPGYQVPFASREMPMPYGWGTGGVQVTASII
GPDDVLKVIDQGADDTTNAVSIRAFFQKTADVAVTTHTGEATIIQTRHRIPEYPLTEGQV
IVYQVPIPEPLRFLEPRETETRKMHALAEYGLMHVKLYEDIARHGHIAKTYDYPVMIEGR
YVMAPSPTPKFDNPKMHMSPALQLFGAGREKRIYAVPPYTDVVSLDFEDHPFEVQKFKEP
CALCGAKGVYLDEVVLDDRGGSMFVCSDTDFCEDRQANGHFGHLAANKEAAQ
>641491.DND132_2242
MTAVKTPAATAAARPSASVEAGYNYGYLNEQTKRMIRRAILKAVAIPGYQVPFAGREMPM
PYGWGTGGIQLSASILGPDDVFKVIDQGADDTTNAVSIRKFFAKVTGVETTERTLDATVI
QTRHRIPETPLAEGQIMVYQVPIPEPLRWVEPRETETRKMHALEEYGVMHVQLYEDIARH
GRIATNFMYPVRVNGRYIMSPSPIPKFDNPKLDNSPALHVFGAGREKRIYAVPPYTEVRS
LDFEDFPFSVETWDGCCALCGATDSYLDEVILNDAGERMFVCSDTDYCATRRAQGHTGPM
ADREELAELTGKRPGKEGSKA
>643562.Daes_1166
MTPMHAETATVRETDAGRDTGYNFAYLDEQTKRMIRRAILKAVAIPGYQVPFAGREMPMP
YGWGTGGIQLSASILGPDDVFKVIDQGADDTTNAVSIRRFFAMMAGVETTEKTAEASVIQ
TRHRIPETPLCEDQIMVYQVPIPEPLRWVEPRESETRKMHALEEYGVMHVQLYEDIARHG
RIATNFMYPVTVNGRYIMSPSPIPKFDNPKLHMSPALHLFGAGREKRIYAVPPYTSVRSL
DFEDHPFVVEKWDACCGLCGARDSYLDEVVLDDAGERMFVCSDTDYCASRREQGLLGPMA
ARDDIAELTGQRSQTRQETPWPNPKNR
>644076.SCH4B_0605
MSDYNFAYLDEQTKRMIRRAILKGLAIPGYQVPFASREMPMPYGWGTGGVQVSAAALTPG
DTFKVIDQGADDTTNAVSIRKFFERTAGVATTEETEKASIIQTRHRIPEADLREDQIIVY
QVPIPEPLRFLEPRETETRKMHALEEYGLMHVKLYEDISQHGAIATAYAYPVKVEGRYVM
DPSPIPKFDNPKMEMAAIQLFGAGREQRIYAVPPYTKVVSLDFEDYPFEATKADHPCDLC
AAEDSYLDEVILDDQGGRMFVCSDTDYCRSRREAGHVGRLGQDAPLTTGPEAA
>648757.Rvan_1521
MSAASYNFAYLDEQSKRMIRRAILKAIAIPGYQVPFASREMPMPYGWGTGGIQVTAAILG
PDDVLKVIDQGSDDTTNAVSIRAFFAKVADVKTTTATRDATVIQTRHRVPETPLSARQIL
VYQVPIPEPLRFLEPRETETRRLHALADYGLMHVKLYEDIARHGHIATAYAYPVMVAGRY
LMDPSPVPKFDNPKISDCAALQLFGAGREKRIYAIPPYTRVVSLDFEDYPFERYRQSGTC
ALCGADDTFLDEVVTDDKGGRMFICSDSDYCEKRREALGGEGMRHD
>652103.Rpdx1_0744
MTEATYNFAYLDEQTKRMIRRAILKAIAIPGYQVPFASREMPMPYGWGTGGVQVTASILG
PDDTLKVIDQGSDDTTNAISIRKFFAKTAGVATTTATPDASVIQTRHRIPETPLREGQVL
VYQVPIPEPLRFLEPRETETRRMHALAEYGLMHVKLYEDIAKFGHIATAYAYPVKVAGRY
VMDPSPTPKFDNPKMDNCPALQLFGAGREKRIYAIPPYTQVVSLDFEDHPFTRYRQDGCC
ALCGADDSYLDEIVTDNAGTRMFVCSDTDYCEGRRAEGHTGSETAPMESAHA
>658659.HMPREF0983_01456
MKKKYNFAFFDEGSKREIRRASLKAICIPGYQVPFASREMPIARGWGTGGIQLSLSLVGP
KDRMKVIDQGNDDSVNAISIKNLIAATTGVAMTTHTAQATLIQSRHRIPEIPLKKDQILI
LQVPTPEPLREYEPSERATKRLHAEKEYTGAWLMLFEQIMKYGRVTMGADHPVLVNERYV
MAPSPIPKFDNPKMMNSEALILLGAGREKKIYAVPPYTKVVSLDFADYPFEAEDFTGKRC
RLCGAAHVYLDEIINEETGSVSYQCNDTSQCQERLHEKGAEQNGI
>665959.HMPREF1013_03033
MNNAYNFAFFDEGSKREIRRATLKAIAIPGYQVPFASREMPIGRGWGTGGLQLTLSLIGR
EDILKVIDQGSDESVNAVSIKKLVSDTTGVQITEHTSQATIIQSRHRIPEVPLKNEQILV
LQVPLPEPLRYFEPSEHVTKKLHAEKEYSGAWLMLFEQIMKYGSMTTGADHPVMVHGRYV
MAPSPIPRFDNPKMDKNEALILLGAGREKKIYAVPPFTRIVSLDFEDYPFEGESFDGKCC
RLCGSEGVFLDELIDEATGETYYQCNDTSYCYEILNEVEKTGVN
>667129.HMPREF0758_0770
MTEVLSGYNPGYLDEQTKRMIRRAILKGVAIPGYQVPFGGREMPMPYGWGTGGIQITASV
IGQHDVLKVIDQGADDTTNAVSIRRFFQRVTGVATTERTPEATLIQTRHRIPETPLREDQ
ILIYQVPIPEPLRFIEPRETETRKMHALEEYGVMQVKLYEDIARYGHIATTYAYPVKVND
RYVMDPSPIPKFDNPKMHMMPALQLFGAGREKRIYALPPFTKVESLDFDDHPFSIQQWEE
PCALCGSRHSYLDEVVLDDRGSRMFVCSDTDYCRQQLAQQQEAQH
>675812.VHA_001164
MNTQTVQSGYNVGYLDEQTKRMIRRALLKAIAIPGYQVPFGGREMPMPYGWGTGGMQITA
AIIGEPDVLKVIDQGADDTTNAVSIRQFFKKVAGVETTECTEQATLIQTRHRIPEKSLNE
GQVLVYQVPIPEPLRFIEPRETETRKMHGLEEYGVMHVKLYEDIARYGHISTAYAYPVRV
NGRYIMDPSPIPKFDNPKMDQMPALQLFGAGREKRIYAIPPYTDVKSLDFEDHPFEVQKW
DEPCCICGSTTSFLDEVVTDDKGNRIFVCSDTDYCKEQQALNAHQSEQEESRACQ
>682634.SOD_k01270
MSEVLTGYNLGYLDEQTKRMIRRAILKAVAIPGYQVPFGGREMPMPYGWGTGGIQLTASV
IGRADVLKVIDQGADDTTNAVSIRRFFQRVAGVATTERTPEATLIQTRHRIPETALHEDQ
ILIYQVPIPEPLRFIEPRETETRKMHALEEYGVMQVKLYEDIARYGHIATTYAYPVKVND
RYVMDPSPIPKFDNPKMHMMPALQLFGAGREKRIYALPPFTKVESLDFDDHPFSVQKWDE
PCALCGSRHSYLDEVVLDDQGNRMFVCSDTDYCRQQLAQPSQEAQH
>701347.Entcl_4071
MANPLTGYNFAYLDEQTKRMIRRAILKAVAIPGYQVPFGGREMPMPYGWGTGGIQITASV
IGEADVLKVIDQGADDTTNAVSIRSFFKRITGVATTEQTAEATLIQTRHRIPETPLAEDQ
ILIFQVPIPEPLRFIEPRETETRTMHALEEYGVMQVKLYEDIARFGHIATTYAYPVKVNG
RYVMDPSPIPKFDNPKMDMMPALQLFGAGREKRIYAVPPYTRVESLDFDDHPFTVQAWDE
PCAICGSRHSYLDEVVLDDTGKRMFVCSDTDYCRQQSEALSK
>706191.PANA_2395
MAELSGYNNGYLDEQTKRTIRRAILKAVAIPGYQVPFAGREMPMPYGWGTGGIQITASVI
GDKDVLKVIDQGADDTTNAVSIRRFFQRVSGAATTERTVDATLIQTRHRIPETPLEEDQI
LIFQVPIPEPLRFIEPRETETRTMHALEEYGIMQVKLYEDIARFGHIATTYAYPVKVNDR
YVMDPSPIPKFDNPKMHMMPALQLFGAGREKRIYALPPYTKVESLDFDDHPFTVQQWDEP
CALCGSRHSYLDEVVMDDQGTRMFVCSDTDFCHQQQEQQHAQ
>709797.CSIRO_2497
MNPPAYNFAYLDEQTKRMIRRAILKAIAIPGYQVPFASREMPMPYGWGTGGVQVTAAILG
VDDTLKVIDQGSDDTTNAISIRKFFEKTAGVKTTTVTSDATVIQTRHRIPETALNGNQVL
VYQVPIPEPLRFLEPRETETRRMHGLAEYGLMHVKLYEDIARHGHIATTYAYPVKVNERY
VMDPSPTPKFDNPKMDDCSALQLFGAGREKRIYAIPPHTKVTSLDFEDHPFETYRFAAPC
ALCGSDSSYLDEVVVDDRGGRMFVCSDTDYCETRRAAGHQGAGFGADHQVT
>712898.Pvag_1848
MAELTGYNNGYLDEQTKRTIRRAILKAVAIPGYQVPFAGREMPMPYGWGTGGIQITASVI
GDQDVLKVIDQGADDTTNAVSIRKFFKRVSGAATTERTADATLIQTRHRIPETPLEEDQI
LIFQVPIPEPLRFIEPRETETRTMHALEEYGIMQVKLYEDIARYGHIATTYAYPVRINDR
YVMDPSPIPKFDNTKMHMMPALQLFGAGREKRIYALPPYTRVESLDFDDHPFTVQQWEEP
CALCGSRHSYLDEVVMDDQGTRMFVCSDTDFCHQQQEQQHAQ
>716541.ECL_00355
MANLSGYNFAYLDEQTKRMIRRAILKAVAIPGYQVPFGGREMPMPYGWGTGGIQLTASVI
GESDVLKVIDQGADDTTNAVSIRNFFKRVTGVNTTEKTEDATLIQTRHRIPETPLTEDQI
LIFQVPIPEPLRFIEPRETETRTMHALEEYGVMQVKLYEDIARFGHIATTYAYPVKVNGR
YVMDPSPIPKFDNPKMDMMPALQLFGAGREKRIYAVPPYTRVESLDFDDHPFTVQEWDEP
CAICGSKHSYLDEVVLDDTGKRMFVCSDTDYCRQQSEANSQ
>718254.ENC_05320
MANLSGYNFAYLDEQTKRMIRRAILKAVAIPGYQVPFGGREMPMPYGWGTGGIQITASVI
GEADVLKVIDQGADDTTNAVSIRNFFKRVTGVNTTEKTEDATLIQTRHRIPETPLTEDQI
LIFQVPIPEPLRFIEPRETETRTMHALEEYGIMQVKLYEDIARFGHIATTYAYPVKVNGR
YVMDPSPIPKFDNPKMDMMPALQLFGAGREKRIYAVPPYTRVESLDFDDHPFTVQEWDEP
CAICGSKHSYLDEVVLDDTGKRMFVCSDTDYCRQQSEANSQ
>741091.Rahaq_0509
MNNNAAQTITGYNHGYLDEQTKRMIRRGILKAVAIPGYQVPFAGREMPMPYGWGTGGIQL
TASVIGEKDVLKVIDQGADDTTNAVSIRKFFQSVAGVKTTGKTVEASLIQTRHRIPETPL
QEDQILIFQVPIPEPLRFIEPRETETRKMHALEEYGVMQVKLYEDIARFGHIATTYAYPV
KVNDRYVMDPSPIPKFDNPKMNMMPALQLFGAGREKRIYALPPFTKVESLDFDDHPFTVQ
QWDEPCAICGSHHSYLDEVVLDDQGNRMFVCSDTDFCAQQVEQQASNEGNR
>742159.HMPREF0004_5014
MTMPMNLQTNSQTNAVADRHAAPVERDEHYNFAYLDESTKRMLRRALLKAVAIPGYQVPF
GSREMPLPYGWGTGGIQVTAAIIGQDDVLKVIDQGSDDTTNAINIRRFFGRVTGVATTQS
TTEASIVQTRHRIPETPLREGQVMVFQVPIPEPLRWLEPSETETRTMHALAEYGGMHVKL
YEDIAQHGHIATTYDYPVIVNGRYMMRPSPIPKFDNPKLDGSPALMLFGAGREKRVYAVP
PYTSVKSLDFDDHPFTVETWTERCDLCGSRDSYLDEIILDDAGTRRFVCSDTEYCNHRQA
RQPDSEAAA
>744980.TRICHSKD4_1696
MNAQAYNFAYLDEQTKRMIRRAILKGLAIPGYQVPFASREMPMPYGWGTGGVQVTAACLV
PEDKLKVIDQGADDTTNAVSIRKFFEKTAGVEVTEATGEASLIQTRHRIPEQDLSKDQIL
VYQVPIPEPLRFLEPRETETRKMHELEEYGLMHVKLYEDISRHGEISTSYAYPVKVEGRY
IMDPSPIPKFDNPKLSDSSAIQLFGAGREQRIYALPPYTDVQSLDFEDYPFEVSKAPHDC
DLCGAKDTYLDEVITDDAGSRMYVCSDTDFCSTRRQNGHVGRLGTPVSSEVA
>745277.Rahaq2_0540
MNNNAAQTITGYNHGYLDEQTKRMIRRGILKAVAIPGYQVPFAGREMPMPYGWGTGGIQL
TASVIGEKDVLKVIDQGADDTTNAVSIRKFFQSVAGVKTTEKTVEASLIQTRHRIPETPL
QEDQILIFQVPIPEPLRFIEPRETETRKMHALEEYGVMQVKLYEDIARFGHIATTYAYPV
KVNDRYVMDPSPIPKFDNPKMNMMPALQLFGAGREKRIYALPPFTKVESLDFDDHPFTVQ
QWDEPCAICGSHHSYLDEVVLDDQGNRMFVCSDTDFCAQQVEQQASNEGNR
>760568.Desku_2259
MREKKVQSGYNFAFLDEQSKKEIRRRMLKAVAIPGYQVPFASRELPIARGWGTGGLQLTM
SLIGPDDILKVIDQGSDDVVNAVNIRKLLVLTTGVRTTEDTREATLIQTRHRIPEEPLED
WQILVFQVPYPEPLRRVEPSEVKTREMHAEADYSRLWVYLYEDIVRWGEITIGAQYPVMV
NGRYVMDPSPIPRWDVPRLNMAETLYLFGAGREKRIYAVPPHTRVEPLQFTDYPFRVEDF
RGKQCALCGSADTYLDEIIDDTTGARRYICSDTAYCAKRRRLKEEAGENA
>762376.AXYL_05075
MTTQHATVERDDHYNFAYLDESTKRMLRRALLKAVAIPGYQVPFGSREMPLPYGWGTGGI
QVTASIIGARDVLKVIDQGSDDTTNAINIRRFFGRVTGVATTESTPAATIVQTRHRIPET
QLAEGQIMVFQVPIPEPLRWLEPSETETRTMHALAEYGGMHVKLYEDIAQHGHIATTYDY
PVIVNGRYMMRPSPIPKFDNPKLDGSPALMLFGAGREKRVYAVPPYTSVKSLDFEDHPFR
VETWSECCDLCGSRESYLDEIILDDAGTRRFVCSDTEYCNDRQARQGAQQSNQEAAA
>765420.OSCT_2054
MRLQQLAHPRHDYSYAFLDEFAKRELRRRILKAIAIPGYQVPYASRELPMARGWGTGGLQ
VTLAAVGPTDTVKVIDQGADDSVNAANLRRFIARMAGVQTTTDTLAATIIQSRHRIPEER
LREGQLLVLQVPVPEPLTHVEPSVTRARQMHADADYALIWLELHEQLVRYRTFTGGADYP
VVVYGRYLMAPSPIPRWDTPMLHQAAHLTLLSAGREKRLYAVPPYTDVRPIEFEDVHFQV
ESQAGRVCAQTGAVNRFMNEVPQPDGSSRYILSDTGYAAKLVRRTQGEVVEIGATYYDEQ
GRFYHTEFLHHDD
>765698.Mesci_1674
MTDIATYNFAYLDEQTKRMIRRAILKGIAIPGYQVPFASREMPMPYGWGTGGVQVTASII
GPDDVLKVIDQGADDTTNAVSIRAFFKKVANVAVTTDTASATIIQTRHRIPEHPLTAAQV
LVYQVPIPEPLRFLEPRETETRKMHALEEYGLMHVKLYEDIAKHGRIATTYAYPVKVEGR
YVMDPSPTPKFDNPKMHRSPALQLFGAGREKRIYAVPPFTEVVSLDFEDHPFEVQTFDQP
CALCAAENVYLDEVILDDHGGHMFVCSDTDHCEKRRADGHRGHLAPESHLASGTREPAQ
>78245.Xaut_1313
MMLEYISMPAITYNFAYLDEQTKRMIRRAILKAIAIPGYQVPFASREMPMPYGWGTGGVQ
VTAAILGAKDVLKVIDQGSDDTTNAVAIRTFFETTAGVATTTRTQDATIIQTRHRIPEAP
LREGQVIVYQVPIPEPLRYLEPRETETRRLHALSDYGLMQVKLYEDIAKHGHIATTYAYP
VKVAGRYVMDPSPIPKFDNPKMDDSPALQLFGAGREKRIYAIPPYTCVVSLDFEDHPFAV
QAFAEPCALCGAKGVYLDEVILDDKGGRMFVCSDTDHCATRQAEGHTGSMSAPYGEGQP
>861208.AGROH133_03153
MLKEVSFDDGLAAYNFAYLDEQTKRMIRRAILKAIAIPGYQVPFASREMPMPYGWGTGGV
QVTAAILGPDDVLKVIDQGADDTTNAVSIRAFFQKVADVAVTTRTKDATIIQTRHRIPEE
ELHSGQVLVYQVPIPEPLRFLEPRETETRVMHALEEYGLMHVKLYEDIARNGRISTTYAY
PVKVAGRYVMDPSPTPKFDNPKMHLSDALQLFGAGREKRIYAVPPYTDVVSLDFEDHPFE
IQSFDKPCALCGGENVYLDEVVLDDKGGRMFVCSDTDHCEDRRAHGHKGHLLADVKEAAE
>882884.SARI_03377
MTTNLSGYNFAYLDEQTKRMIRRAILKAVAIPGYQVPFGGREMPMPYGWGTGGIQLTASV
IGEADVLKVIDQGADDTTNAVSIRNFFKRVTGVATTERTEDATLIQTRHRIPETPLAEDQ
ILIFQVPIPEPLRFIEPRETETRTMHALEEYGVMQVKLYEDIARFGHIATTYAYPVKVNG
RYVMDPSPIPKFDNPKMDRMPALQLFGAGREKRIYAVPPYTRVESLDFDDHPFRVQSWDE
PCAICGSTHSYLDEVVLDDTGKRMFVCSDTDYCRQQSEALNK
>89187.ISM_06245
MTDYNFAYLDEQTKRMIRRAILKGMAIPGYQVPFASREMPMPYGWGTGGVQVSAAVLTPE
DCFKVIDQGADDTTNAVSIRRFFEKTAGVAVTERTAEASVIQTRHRIPEEALREDQIIVY
QVPIPEPLRFLEPRETETRKMHSLEEYGLMHVKLYEDIAQHGNIATAYAYPVKVEGRYVM
DPSPIPKFDNPKLEMDAIQLFGAGREQRIYALPPHTKVVSLDFEDHPFDPSKADHPCAIC
GAEDSYLDEVITDDAGGRMFVCSDTDYCRGRVEAAAGAKAEDAA
>908340.HMPREF9406_3539
MKKKYNFAFFDEGSKREIRRASLKAICIPGYQVPFASRELPIARGWGTGGLQLSLSLVGP
RDIVKVIDQGSDESVNAISIKNLIRATTGVELTTHTALATLIQSRHRIPEVPLKKDQILI
LQVPTPEPLREYEPSERATRRLHAEKEYTGAWLLLFEQIMKYGRVTMGADHPVLVNDRYV
TAPSPIPRFDNPKMMRSEALILLGAGREKKIYAIPPYTKVVSLDFDDHPFETEDFQGKCC
RLCGASHVYLDEIIDETNGRVSYQCNDTSQCLERLNAKGREA
>911045.PSE_4852
MTEHVETQGISGEHYNFAYLDEQTKRMIRRAILKGIAIPGYQVPFAAREMPMPYGWGTGG
VQVTAAVIGKDDCLKMIDQGSDDTTNAVALRNFFVETTGVETTTKTKNASIIQTRHRIPE
DTLTKDQVLVYQVPIPEPLRFLEPRETETRKMHALEEYGLMHVKLYEDIAKFGHIATAYA
YPVMVQDRYVMDPSPTPKFDNPKMDQMEALQLFGAGREKRIYAIPPHTKVVSLDFEDHPF
EVTKFEQPCAICGAEGVYLDEVILDDDGNRMFVCSDSDFCEDRREAGHGGHLGTNPLEAE
GND
>91464.S7335_4665
MITKLPDATSSVEPGFNFAYLDEQTKRSIRRSLLKAIAIPGHQIPFSSREMPMSYGWGTG
GIQVTASVIGANDTLKVIDQGADDTTNAVNIRRFFVKVCGIETTEKTTEATVIQTRHRIP
ETPLKEGQTIVYQVPIPEPLRWIEPSEVETRKMHSLSEYGAMHVKLYEDITRFGHIATAY
DYPVIVNDRYMMRPSPIPRFDNPKLDMNPALQLFGAGREKRLYAVPPYTSVKSLGFEDHP
FSVERWDKPCEFCGSTASYLDEVVVDNDGGRLWICSDTDYCNRMQTAIKQAGEK
>945543.VIBR0546_20133
MSMVSTAEQGMTGYNYGYLDEQTKRMIRRALLKAVAIPGYQVPFGGREMPMPYGWGTGGV
QITAAIIGTSDTLKVIDQGADDTTNAVSIREFFKSVADARTTEKTLEASIIQTRHRIPET
PLENGQILVYQVPIPEPLRFIEPRETETRKMHALEEYGIMHVKLYEDIARFGHIATSYAY
PVCVDDRYIMDPSPIPKFDNPKMDEMEALQLFGAGREKRIYAIPPYTKVRSLDFDDHPFE
VQRWDDCCAICGSTHTFLDEVVMDDDGNHMFVCSDTDFCQQQAAKNEVVQENFS
>977880.RALTA_B1188
MSAADTTMAAGLARDAHYNFGYLDESTKRMLRRALLKAVAIPGYQVPFGSREMPLPYGWG
TGGIQVTAAIIGKDDVLKVIDQGSDDTTNAINIRRFFARVTGVPTTERTAGASIIQTRHR
IPETPLRAGQTVVFQVPIPEPLRWLEPSEGETRTMHALAEYGAMHVKLYEDIARHGHIAT
TYDYPVIVNQRYMMRPSPIPKFDNPKLDRSPALMLFGAGREKRVYAVPPYTTVKSLDFAD
HPFTVESWSNCCAQCGATDSYLDEIITDDAGTRRFVCSDTEYCAGRQAAQAVESAAGDAQ
>985665.HPL003_21655
MQQMTSRRFSDQTYNFAFLDEGSKREIRRKTLKAIALPGHQVPFASRDLPIAKGYGTGGL
QLTLAHLGRHDVLKVIDQGSDDSVNAVNIRRLVEHTAGIETTEDTALATLIQSRHRIPEE
PLREDQLLILQTPKPEPLSRVEPREEVTRRQQASRDYSSMWLRLYEQIVRWGTITITMDY
PVMVHDRYLMSPSPIPCQDTPKLHHAEHLTIFGAGREKKIYAVPPYTDVVPIQFEDYPFE
ADTERGYTCRWCGSSHTLMDEVIDEATGAKQHQCSDTNYCRKQRERGIAKGVLK
>991905.SL003B_0425
MTTPLPAPDAADYNFAYLDEQTKRMIRRAILKAIAIPGYQVPFASREMPMPYGWGTGGVQ
VTAAVLGRDDVLKVIDQGSDDTTNAVAIRGFFEKTARVRTTTVTAEASVIQTRHRIPERE
LTEDQILVFQVPIPEPLRFLEPRETETRKMHALEEYGLMHVKLYEDIARHGHIATTYAYP
VKVEGRYVMDPSPTPKFDNPKLDNMKALQLYGAGREKRIYAVPPYTRVVSLDFEDYPFEV
QRFEKPCALCGAEGVYLDEVVLDDRGGRMFVCSDSDHCEERRAAGHRGEMAADPAFANES
ENPPTSVLKESGE
