# Supplementary material for: Phosphate‐limited ocean regions select for bacterial populations enriched in the carbon–phosphorus lyase pathway for phosphonate degradation
Source: Environ Microbiol. 2019 May 27;21(7):2402–14. doi: 10.1111/1462-2920.14628 (PMC6852614; doi:10.1111/1462-2920.14628)
Supplement: Supplementary file 3 — Appendix S2. Clustal Omega alignment of C‐P lyase protein PhnJ. [file EMI-21-2402-s003.fasta]

>ONK09701.1 Alpha-D-ribose 1-methylphosphonate 5-phosphate C-P lyase [Streptomyces sp. MP131-18]
------------------------------------------------------------
-MTAQLTTELAGPPPSPGIFDELSKREIRRAMLSGIAIPGYQVPFGSREMPVARGWGSGG
LQATLSLVGEDSRLKVIDQGEDAGVNASNLRRLVAA-HAGCTEETDTRSADIIQSRHRIP
EQPLRDGQVLVLQVPGAEPLAGIVRDMDEQRRMHAEADYSKMWVRLYEDIVHNGLITEAA
GYPVLVE----GRYIMTPSPIPRWDVPKMNDSEAITVLSAGREKRIFAVPPHTRVVPLTF
DDRPFEVERTPG-----AACRLCGSQ--------DTYIVQEPGPD---G--TFSAW-VCS
DTDFCRRRRTGDAPAAPAAGGTAQGGTA--------------------------------
-----------------------------
>AUA16708.1 Alpha-D-ribose 1-methylphosphonate 5-phosphate C-P lyase [Streptomyces sp. M56]
----------------------------------------MNTLSPP---------RTGT
GTGASRAGALAGPDPRPGIFDELSKRELRRAMLSGIAIPGYQVPYGSREMPVARGWGSGG
LQATLSLVCEEHQLKVIDQGEDAGVNASNLRRLITE-HTGSSEETDTRAADIIQSRHRIP
EQPLTDGQILVLQVPNAEPLFRIVQEMDEQRRMHAEADYAKMWVWLYEDIVHNGLITAAA
GYPVLVE----GRYVMTPSPIPRWDVPKMNDSDAITILSAGREKRLFAVPPHTRVVPLTF
DDRPFEVEYTPG-----TACRLCGSD--------DTYLVEEPGED---G--APSTW-SCS
DTDFCTRRRTGDAPADVAARPIDLARAAVRRTTADEE------ETTA-------------
-----------------------------
>OM-RGC.v1.006664916
------------------------------------------------------------
VKAMTIKDVISVQRNRNQIMDEHTKREIRRAVLTAVAVPGYQVPFGSREMPVSRGWGSGG
LQITVAVVGKESVLKVYDQGEDGGVNAANLRRLIRN-SEGVKTTTDARKADVIQTRHRVP
EDELQENQILVLQVPVPEPLREVERDMNELRRMHAEADYAKIWVSLYEDIVHNGVVMKTT
GYPCLID----GRYIIATTPIPRWDVPKLHQAPFLALYGAGREKRIYAVPPYTDVEPLTF
DDVPFQVEEVN------AVCRSCGCSGMKTDGGEAGYLVELPQQD------GSSQW-VCS
DTDWCNRQLNTYLP--EDQD--FKAGELW-------------------------------
-----------------------------
>OM-RGC.v1.007786900
------------------------------------------------------------
-------------------MDEHTKREIRRAVLTAVAIPGYQVPFGSREMPVARGWGSGG
LQITLAVVGNESVVKVYDQGEDGGVNAANLRRLIRN-SEGVKTTTDARKANVIQTRHRVP
EDELQENQILILQVPVPEPLREVERDMNELRRMHAEADYAKIWVSLYEDIVHNGVIMKTT
GYPCLID----GRYIIATTPIPRWDVPKLHQAHFLALYGAGREKRIYAVPPYTDVEPLTF
DDVPFQVEEVN------AVCRYCGTIGIKSDNGEASYLVEIPQQN------GSSQW-VCS
DTDWCNRKQNPDLA--NDQD--FKVGELW-------------------------------
-----------------------------
>OM-RGC.v1.008447917
------------------------------------------------------------
----------------------------RRAVLTAIAVPGYQVPFGSREMPVARGWGSGG
LQISLAVVGDDDVVKVYDQGEDGGVNAANLRRLIRR-SEGVKTTTDAREASVIQTRHRVP
EDELIADQILVLQVPVPEPLRGIERDMNELRRMHAEADYARMWVSLYEDIVRNGVITRTT
GYPCLVD----GRYVIATTPIPRWDVPPLHQAKFLSLFGAGREKRIYAIPPYTDVEPLTF
DDVPFEVEEVS------E---PCRCGLICPGDEQGAYLVELPAQD------GTSQW-VCS
DTDWCTRHRVANGVLGSEAL--DDADELW-------------------------------
-----------------------------
>OM-RGC.v1.009957418
---------------------------------------------MT---------LADV
LATTGPAPASEVAVELTPILDESAKREIRRAVLTAVAVPGYQVPFGSREMPVARGWGSGG
LQITLAVVGDDDVVKVYDQGEDGGVNAANLRRLIRR-SEGVKTTTDARDASVIQTRHRVP
EDELIADQILVLQVPVPEPLRGIERDMHELRRMHAEADYARMWVSLYEDIVRNGVITRTT
GYPCLVD----GRYVIATTPIPRWDVPPLHQAKFLSLFGAGREKRIYAIPPYTDVEPLTF
DDVPFEVEEVS------E---PCRCGL---------------------------------
------------------------------------------------------------
-----------------------------
>OM-RGC.v1.007660684
------------------------------------------------------------
-----MLTEMIPDNLRRGVMDDGATREIRRAVLCAIAVPGYQVPFGSREMPVARGWGSGG
LQITLALAGVGDVVKVIDQGDDEGVNAVNLRRLIVD-TTGADETTTPSEATIVQTRHRIP
EDPLVSGQILVLQVPEPEPLRGVERDVRELERMHAEADYSRLWVSLYEDRVRNGVITQTT
GYPCMVGGRDGGRYVISTTPIPRWDVPRFHRSDFLSLFGAGRAKRIYAIPPDTDVEPLTF
TDVPFEVERTAG-----AQCWKCGST--------ISYLVSVPSST---DGSTSERW-VCS
DTDWCRRQVEDRP-----------------------------------------------
-----------------------------
>OM-RGC.v1.018324739
------------------------------------------------------------
------------------------------------------------------------
-----------------------GVNAVNLRRLISS-STDTTETTEVNEATIVQSRHRIP
EDPMGTDHILVLQVPVPEPLRGVERDMKELARMHAEADYSKMWVSLYEDKVRNGVITQTT
GYPCLVA----GRYVTATTPIPRWDIPRLHQSEFLTLFGAGREKRVYAIPPHTDVEPLTF
DDVPFEVESADG-----ASCRLCGSN--------ETFLVEAPGD---------NST-WA-
------------------------------------------------------------
-----------------------------
>OM-RGC.v1.008276281
------------------------------------------------------------
----MTLDELIEERPSTELLDEYAKREIRRAMLSAVAIPGYQVPFGSREMPVARGWGSGG
LQVTLAAVHHDDVVKVIDQGDDDGVNAVNLRRLVTS-STGAGETSVAGEATIVQSRHRVP
EDGLDERSLLVLQVPVPEPLRGVERDMRELARMHAEADYSRMWVSLYEDKVRNGVITQTT
GYPCLVN----GRYVAATTPIPRWDIPRLHDAPFITMFGAGREKRIYAIPPYTDVEPLTF
EDVPFEVEDAAG-----ASCALCGSS--------ESFLVSLPNS---------STW-LCS
DTDWCRRNRESTR-----------------------------------------------
-----------------------------
>OM-RGC.v1.011611173
------------------------------------------------------------
----MLLDDLINPTQSDELLDEFAKREIRRAMLAAVAIPGYQVPFGSREMPVARGWGSGG
LQITLAVVHDDDVVKVIDQGDDDGVNAVNLRRLVTT-STGADQTSVAAEASVIQSRHRIP
EDGLGEESILVLQVPVPEPLRGVERDMRELARMHAEADYSRMWVSLYEDKVRNGVITQTT
GYPCLVN----ERYVVATTPIPRWDIPRLHESPFLTLFGAGREKRIYAIPPRTKVEPLTF
EDVPFEVEDA--------------------------------------------------
------------------------------------------------------------
-----------------------------
>OM-RGC.v1.016003626
------------------------------------------------------------
------------------------------------------------------------
---------------------------------FAK-TTGVATTTKTEQASIIQTRHRIP
EKPLKAGQIVVFQVPIPEPLRWIEPRAHECLRMHALQDYGAMQLRLYEDIAQHDEIATSY
DYPVMVD----ERHLMSPSPIPKFDNPKLHNNPALMLFGAGREKRVYAVPPYTKVRSLDF
EDYPFEVQRWSV------ACARCGSS--------QHFLDEMVADD-----EGGRLF-ICS
DTDACESNAKARSPQEGPT--E--------------------------------------
-----------------------------
>1033806.HLRTI_05349
---------------------------MTDSNAVSDGTGSAASVDAA-------------
---LEALKGDGLEGYNYAYLDEHTKREVRRAVLKAIALPGHQVPYASRPMPLARGWGTGG
IQASLSLLGPDDTFKVIDQGSDESVNAANIRRLAAN-TADVETTTDATDADVIQTRHRIP
EEVLADDQILVLQVPITDALRKVDGSDAANRRRHAHKNYGKMWVHLYENVVEYGEINIAA
RYPVMVA----GRYLMDPSPIPRWDVPKLDDADNLFVFAAGREARIYAVPPHTDVEPLAF
EDREFQVERFPE-----TPCHACGST--------DTFLTEVETD------DGQRVY-ACN
DTSFCLKRQDAPHLTKDHH--CDRDGVDWGPGTPDAA------GSSGGEGR---------
-----------------------------
>1033806.HLRTI_17245
---------------------------MTDSNAVSDGTGSAASVDAA-------------
---LEALKGDGLEGYNYAYLDEHTKREVRRAVLKAIALPGHQVPYASRPMPLARGWGTGG
IQASLSLLGPDDTFKVIDQGSDESVNAANIRRLAAN-TADVETTTDATDADVIQTRHRIP
EEVLADDQILVLQVPITDALRKVDGSDAANRRRHAHKNYGKMWVHLYENVVEYGEINIAA
RYPVMVA----GRYLMDPSPIPRWDVPKLDDADNLFVFAAGREARIYAVPPHTDVEPLAF
EDREFQVERFPE-----TPCHACGST--------DTFLTEVETD------DGQRVY-ACN
DTSFCLKRQDAPHLTKDHH--CDRDGVDWGPGTPDAA------GSSGGEGR---------
-----------------------------
>362976.HQ2602A
MSEINAETDAEVKEGDQDDNVTTQSRDYADQHARDQPKDEMTEPKRSA-------VETID
SLLGEFDDDDSLSGYNYAYLDEHTKREVRRSIIKAISIPGHQVPYASRPMPLARGWGTGG
IQASLSLLGPDDTFKVIDQGSDESVNAANIRRLASN-TADVETTTDTTNADIIQTRHRIP
EEVLTDEQILVLQVPVTDPLRKVDGSDAANRRRHAHRNYGKMWVHLYENVVEWGEINIAA
RYPTMVA----GRYLMDPSPIPRWDVPKLDHADSLFIFAAGREARIYAVPPHTSVEPLAF
EDRTFQVERFPG-----VSCHACGST--------DTYLTEVETD------DGSVYY-SCN
DASFCHKRQQNPELDRDHH--IKQSIDGWGPGVRDPD------SGDTAGDTE--------
-----------------------------
>485913.Krac_11378
-----------------------------------MQEDILQTLLQQP-------QSDEK
QDHSQANAMGRETLYNFAFIDEDSKREVRRQLLKAVAIPGHLVPFASRDLPIARGWGTGG
LQVTMVLVEPQDIVKVIDQGDDDSVNAVNLRRLIQK-TTGIEFTTDTVQASIIQTRHRIP
EEALRDDQILVFQVPMADSLRWVEPVLEHSAQMHAEADYGRMWVFMYESVVRAGDVEISS
QYPVMVE----DRYIMDTSPIPRYDVPRLHMAETLYLFGAGREKRVYAVPPYTRVVPLQF
EDYPFKTEHDPS-----QSCERCGTH--------NTFLTRSFVEPKKPEEAGRWML-TCS
DTSYCDKRLRQQSSHET------SEVSL--------------------------------
-----------------------------
>324602.Caur_2983
------------------------------------------------------------
----MMVNESADQLYSFALLDEDAKREIRRSLLKAVALPGHLIPFASRDLPIARGWGTGG
LQITLSIITPDDTLKVIDQGDDESVNAVNLRRLIHR-TTGVATTTDTAAASLIQTRHRIP
EEPLRADQILVLQVPMADPLRWVEPSLERAITMHGETDYGKMWVYLYESVVRAGDLRIAS
QYPVIVN----HRYMMDTTPIPRWDVPKLHMAETLYLFGAGREKRIYAVPPHTPVEPLQF
EDYPFRTEYRPG-----QRCARCGAE--------NTFLTSHFVAD---ANGGRWEM-TCS
DVAFCAKRQGEQRDR---------------------------------------------
-----------------------------
>326427.Cagg_3509
------------------------------------------------------------
------MSETSDQLYNFALLDEDAKREIRRKLLKAVAIPGHLVPFASRDLPIARGWGTGG
LQITLSIITPDDTLKVIDQGDDESVNAVNLRRLITR-TTGVTTTTDTAAATIIQTRHRIP
EEPMWADQILVLQVPMADPLRWVEPNLERATIMHSEADYGKMWVYMYESVVRAGDLRIAS
QYPVIVN----RRYLMDTTPIPRWDVPKLHMADTLYLFGAGREKRIYAVPPYTVVEPLQF
EDYPFRTEYRPG-----QRCARCGAE--------HTFLTEHFVSD---SNGGRWET-TCS
DAAYCAKRVAQMEATA--------------------------------------------
-----------------------------
>OM-RGC.v1.007819029
------------------------------------------------------------
------VSTSLDRLYNFALLDEDAKREIRRSLLKAVALPGHLVPFASRDLPIARGWGTGG
LQITMSIITPDDTPKVIDQGDDDSVNAVNLRRLITR-TTGVNTTVDTAEATIIQTRHRIP
EESLRADQILVLQVPMADPLRWVEPNLERATVMHSEANYGKMWVYMYESVVRAGDLRIAS
QYPVLVN----RRYLMDSTPIPRWDVPKLHMAETLYLFGAGREKRIYAVPPYTIVEPLQF
DDYPFRTEYQPG-----QRCARCGAE--------HTFLTHHFVAD---AGGGRWEA-TCS
DTAYCARRRAQAEALL--------------------------------------------
-----------------------------
>357808.RoseRS_1588
------------------------------------------------------------
------MSTSLDRLYNFALLDEDAKREIRRSLLKAVALPGHLVPFASRDLPIARGWGTGG
LQITMSIITPDDTPKVIDQGDDDSVNAVNLRRLITR-TTGVNTTVDTAEATIIQTRHRIP
EESLRADQILVLQVPMADPLRWVEPNLERATVMHSEANYGKMWVYMYESVVRAGDLRIAS
QYPVLVN----RRYLMDSTPIPRWDVPKLHMAETLYLFGAGREKRIYAVPPYTIVEPLQF
DDYPFRTEYQPG-----QRCARCGAE--------HTFLTHHFVAD---AGGGRWEA-TCS
DTAYCARRRAQAEALL--------------------------------------------
-----------------------------
>509191.AcelC_020100014759
------------------------------------------------------------
----------MNKNYNFAFLDEGSKREIRRSTLKAVAIPGYQVPFGSRELPIGRGWGTGG
IQLTLSLIGTDDMLKVIDQGSDDSVNAVNIKKFIGL-CTDVKTTTKTQEATIIQTRHRIP
EIPMTSNQILVLQVPLPEPLRIVEPREEVTKKMHAEKDYAPVWLRLYESIIKYKKVTIST
EYPCMVE----DRYMMSPSPIPKFDNPKLHKSECLYLFGAGREKKIYAIPPHTEVISLAF
DDMPFEKESFKG-----ICCRLCKST--------NTYLDEMFDSV-----TGEVFY-QCS
DTSYCKEVCSQCI-----------------------------------------------
-----------------------------
>556261.HMPREF0240_00945
------------------------------------------------------------
--------MIDAKHYNFAFLDEGSKREIRRSILKAVAIPGYQVPFGSRELPIGRGWGTGG
IQITLSIIGKEDVLKVIDQGSDDSVNAVNIKKLVEE-CTGVELTTDSEAATIIQSRHRIP
EIPMRNDQILVLQVPTPEPLRIVEPKESVTKQMHAEAEYSGMWLSLFEDLTQYGEISISS
EYPVMVE----GRYVMNPSPIPRYDNQKLNNSDTLYLFGAGREKKIYAIPPHTDVESMCF
EDVPFKTEDFEG-----KRCRLCGAQ--------GVYLDEMIDES-----TGEKVY-ECS
DTGFCRGRRERGA-----------------------------------------------
-----------------------------
>272563.CD3535
------------------------------------------------------------
------------MIYNYGFLDENTKKEIRRKILKAISIPGYQVPFGSRELPIAKGWGTGG
LQLTLSLIGKNDVVKVIDQGSDDSTNACNIRSFIAS-VSNVETTKDTLEATLIQTRHRIP
EEKLKSNQILIFQVPIPETLRIVEPSEVETRRMHSEEDYSRMWVYLYEDIVRFNDISIAV
EYPCKVN----DRYLMNPSPIPRFDIKKLNMSDNLFLFGAGREKRIYAIPPYTKVEPLEF
EDYKFEEEKFEG-----KYCSLCNST--------NTFLDEVYDSD-----TNEKYY-SCS
DTSYCEKVRLKNNSIDV------TIGGTWNE-----------------------------
-----------------------------
>OM-RGC.v1.007691195
------------------------------------------------------------
-----MREKKVQSGYNFAFLDEQSKKEIRRRMLKAVAIPGYQVPFASRELPIARGWGTGG
LQLTMSLIGPDDILKVIDQGSDDVVNAVNIRKLLVL-TTGVRTTEDTREATLIQTRHRIP
EEPLEDWQILVFQVPYPEPLRRVEPSEVKTREMHAEADYSRLWVYLYEDIVRWGEITIGA
QYPVMVN----GRYVMDPSPIPRWDVPRLNMAETLYLFGAGREKRIYAVPPHTRVEPLQF
TDYPFRVEDFRG-----KQCALCGSA--------DTYLDEIIDDT-----TGARRY-ICS
DTAYCAKRRRLKEEAGE------NA-----------------------------------
-----------------------------
>760568.Desku_2259
------------------------------------------------------------
-----MREKKVQSGYNFAFLDEQSKKEIRRRMLKAVAIPGYQVPFASRELPIARGWGTGG
LQLTMSLIGPDDILKVIDQGSDDVVNAVNIRKLLVL-TTGVRTTEDTREATLIQTRHRIP
EEPLEDWQILVFQVPYPEPLRRVEPSEVKTREMHAEADYSRLWVYLYEDIVRWGEITIGA
QYPVMVN----GRYVMDPSPIPRWDVPRLNMAETLYLFGAGREKRIYAVPPHTRVEPLQF
TDYPFRVEDFRG-----KQCALCGSA--------DTYLDEIIDDT-----TGARRY-ICS
DTAYCAKRRRLKEEAGE------NA-----------------------------------
-----------------------------
>OM-RGC.v1.007198556
------------------------------------------------------------
-----------MEAYNYAFLDELTKRELRRKTLKAVAIPGYQVPFGSREMPIARGWGTGG
LQVTLSVIGPEDTVKVIDQGSDDSVNACNLRELICQ-MCDVTPTTDSLEASLIQTRHRIP
EEKLREDQILIFQVPLPEVLRTVEPSEQETRRMHAERDYSRMWLHLYEDIVKYGEIRISY
DYPVMVN----SHYLCDPSPIPRFDVPKLHQADNLFLFGAGREKRIYAIPPYTNVTPLQF
EDIPFEVEQFDQ------PCAKCGST--------HTYLEESYDAV-----TGAKQV-ACS
DTSYCDKRQRQAAGESV------EIGGIWDGTNPANF------EFE--------------
-----------------------------
>562970.Btus_3098
------------------------------------------------------------
----------MNGVYNYAFIDENTKREVRRSLLKAVAIPGYQVPFGSRELPIARGWGTGG
LHITLAIVGPSDIVKVIDQGDDDSVNACNLRELIHD-TTGVTTTTDTRRATLIQTRHRIP
EEKLTDRQILVLQVPYPEPLRWVEPSERETRRMHAERDYSKLWVFLYEDIVRWGEITLSH
RYPVMVN----GRYVMDPTPIPRFDVPKLHRAETLFLFGAGREKRIYAIPPHTDVVPLQF
EDYEFRVEDFDG-----RVCARCGQG--------GTYLTEVFDRE-----TGEVNY-YCS
DTSYCLKRQKRNLGQSV------EIGGSWYA-----------------------------
-----------------------------
>OM-RGC.v1.013495737
------------------------------------------------------------
-----------------------AKKEIRRSILKAIAIPGYIVGFASRELPVARGWGTGG
LQVTLAIINEEDTLKVIDQGCDGSVNAVNIRNFIKS-VTKVNTTTKTLEASIIQTRHRVP
EIDLQEGQTLVYQVPMPDILETVEPNISKAKLLHANADYSKLWVLLYEDTSMYGDSRISN
RYPVMVN----DRYAMDPSPIPKYDTPKLNDCKALQLFGAGREKKIYAIPPYTKVEPLKF
EDREFKVENF--------------------------------------------------
------------------------------------------------------------
-----------------------------
>572480.Arnit_0351
------------------------------------------------------------
--------------MRYAFLDEDAKKEIRRATLKAVAIPGYIVSFASREMPIARGWGTGG
IQLTLSLIKEDDTLKVIDQGCDGSVNAVNIRNFVTS-VTQNKTTTDTLKASLIQTRHRIP
EEPLSEGQILVFQVPMPDILETVEPDTYKARVMHANADYSKLWVLLYEDTSLFGDSRISN
RYPVIVE----NRYAMDPSPIPKYDTTKLGNSKALQLFGAGREKKIYAIPPYSDVKPLKF
EDREFKVETFED-----KHCKRCGNS--------GVFLDQVYD-K-----EGKVNY-YCS
DTSYCDKILEKKGK----------------------------------------------
-----------------------------
>OM-RGC.v1.007377866
------------------------------------------------------------
-MSTETLNSTKNYGYQFGFIDEYAKKEIRRSLLKAVAIPGYQVPYASREMPMARGFGTGG
LQITLSLVGAGDTLKVIDQGSDNSVNAVNIRKFVTQTCPGVNLTKKTVEASIIQTRHRIP
EIPLKKGQILVLQVPYPDPLIVVEANEEKRKIMHGERDYARLWVKLYEDMVKFKEITISH
RYPTCVN----HHYVIDPSPIPRFDVPKLNNSPVLHLFGAGREKKIYAIPPYTQTAPLTF
LDIGFRVEDFIDEKGNRRACSRCGST--------DSFLDELQH-K-----TGEKIY-QCS
DSDYCRYAEGKRQKD---------------------------------------------
-----------------------------
>391612.CY0110_25296
------------------------------------------------------------
-MSTETLNSTKNYGYQFGFIDEYAKKEIRRSLLKAVAIPGYQVPYASREMPMARGFGTGG
LQITLSLVGAGDTLKVIDQGSDNSVNAVNIRKFVTQTCPGVNLTKKTVEASIIQTRHRIP
EIPLKKGQILVLQVPYPDPLIVVEANEEKRKIMHGERDYARLWVKLYEDMVKFKEITISH
RYPTCVN----HHYVIDPSPIPRFDVPKLNNSPVLHLFGAGREKKIYAIPPYTQTAPLTF
LDIGFRVEDFIDEKGNRRACSRCGST--------DSFLDELQH-K-----TGEKIY-QCS
DSDYCRYAEGKRQKD---------------------------------------------
-----------------------------
>OM-RGC.v1.006269294
----------------------------------------MNSIAKSF-------LPDIQ
PNLLAVNSQDQSPTYQFGFLDSFAKKEIRRSLLKAVAIPGYQVPYSSREMPIARGFGTGG
LQITLSLLGKDDVLKVIDQGSDESVNAVNIRNFISKTCPGVSLTKHTPEATIIQTRHRIP
EFPLKLGQVLVLQVPYPDPLVIVEASEAKRKQMHGEGDYARLWVKLYEDMVKFSEITISH
RYPTRIN----GHYVIDPSPIPRFDVPKLHQSFGLHLFGAGREKKIYAVPPFTDAQPLCF
EDIPFRVENFDDVDGRRRPCHRCGST--------TSFLDEFLD-E-----QGNCIY-QCS
DSDYCNTMLMQAKEDSY------ATNS---------------------------------
-----------------------------
>203124.Tery_5000
----------------------------------------MNSIAKSF-------LPDIQ
PNLLAVNSQDQSPTYQFGFLDSFAKKEIRRSLLKAVAIPGYQVPYSSREMPIARGFGTGG
LQITLSLLGKDDVLKVIDQGSDESVNAVNIRNFISKTCPGVSLTKHTPEATIIQTRHRIP
EFPLKLGQVLVLQVPYPDPLVIVEASEAKRKQMHGEGDYARLWVKLYEDMVKFSEITISH
RYPTRIN----GHYVIDPSPIPRFDVPKLHQSFGLHLFGAGREKKIYAVPPFTDAQPLCF
EDIPFRVENFDDVDGRRRPCHRCGST--------TSFLDEFLD-E-----QGNCIY-QCS
DSDYCNTMLMQAKEDSY------ATNS---------------------------------
-----------------------------
>41431.PCC8801_3789
------------------------------------------------------------
-------MMDNKHSYSFGFLDEYAKKEIRRSLLKAVAIPGYQVPYASREMPIARGFGTGG
LQITLSIIGENDILKVIDQGSDESVNAVNIRQFIAKTCPGVTLTKNTQEATIIQTRHRIP
EIPLKLGQILVLQVPYPDPLIVVESKEEKRKKMHSEGDYARLWVKLYEDIVQFSEITISH
RYPTRIN----GFYVIDPSPIPRFDIPKLNHSHALYLFGAGREKKLYAIPPYTNTEPLSF
SDIPFRIEDFLDETGERRGCIRCGSK--------TSFLDEIIN-N-----NGDKIY-QCS
DTYYCSHQLNLKGHE---------------------------------------------
-----------------------------
>OM-RGC.v1.006970852
------------------------------------------------------------
-MNPGYELPVDNVNYNFAFLDEFAKREIRRNILKAISIPGYQTPYASREMPMGRGFGTGG
LQLTLSLLGAGDTLKVIDQGADDSVNAVNLRQFVELTCPGANTTERAAEANIIQSRHRIP
EDKLTADQILVLQVPTPDPLTIVEPSEARRKIMHGEGDYAPLLTRLYEDIVQFDEIAISN
RYPTRLN----GHYVIDSSPIPRFDVPKMHQSAALILLGAGRERKIYAVPPFTDAVPLAF
EDVAFRTEAFLDSKGERRQCDRCTSV--------TSYLDEIIH-P-----DGSRHW-QCS
DTGYCNDRCAQLQNAEC------EEARP--------------------------------
-----------------------------
>351348.Maqu_2292
------------------------------------------------------------
-MNPGYELPVDNVNYNFAFLDEFAKREIRRNILKAISIPGYQTPYASREMPMGRGFGTGG
LQLTLSLLGAGDTLKVIDQGADDSVNAVNLRQFVELTCPGANTTERAAEANIIQSRHRIP
EDKLTADQILVLQVPTPDPLTIVEPSEARRKIMHGEGDYAPLLTRLYEDIVQFDEIAISN
RYPTRLN----GHYVIDSSPIPRFDVPKMHQSAALILLGAGRERKIYAVPPFTDAVPLAF
EDVAFRTEAFLDSKGERRQCDRCTSV--------TSYLDEIIH-P-----DGSRHW-QCS
DTGYCNDRCAQLQNAEC------EEARP--------------------------------
-----------------------------
>391597.LMED105_03640
--------------------------------------------MRHY-------ELPAI
DEQEADSDLHEGTAYNFGFLDEYAKREVRRTILKAIAIPGYQTPYASREMPMGRGFGTGG
LQLTLSLIGQNDNLKVIDQGADDSVNAVNLRHFVELTCPGVSTTERTVEATIIQSRHRIP
EVMLREDQVLVLQVPYPDPLVVVEPSEEKRKTMHGEGDYSRLLTKLYEDIVQFNEITISH
RYPTKIN----GHYVIDPSPIPRYDVPRLHHCPNLVLLAAGREKKIYAVPPYTSAVPLAF
EDVPFRTENFLDAQGNRHACMRCGCT--------HSFLDEVIS-E-----QGERQY-QCS
DSDYCNDQQALLKLNQT------EGVNA--------------------------------
-----------------------------
>MAG81684.1 carbon-phosphorus lyase complex subunit PhnJ [Sutterellaceae bacterium]
-----------------------------------------------------------M
DEQEADSDLHEGTAYNFGFLDEYAKREVRRTILKAIAIPGYQTPYASREMPMGRGFGTGG
LQLTLSLIGQNDNLKVIDQGADDSVNAVNLRHFVELTCPGVSTTERTVEATIIQSRHRIP
EVMLREDQVLVLQVPYPDPLVVVEPSEEKRKTMHGEGDYSRLLTKLYEDIVQFNEITISH
RYPTKIN----GHYVIDPSPIPRYDVPRLHHCPNLVLLGAGREKKIYAVPPYTSAVPLAF
EDVPFRTENFLDSQGNRHACMRCGCT--------HSFLDEVIS-E-----QGERQY-QCS
DSDYCNDQLAVLKLNQA------EGVNA--------------------------------
-----------------------------
>MBT84641.1 carbon-phosphorus lyase complex subunit PhnJ [Sutterellaceae bacterium]
-----------------------------------------------------------M
DEQEADSDLHEGTAYNFGFLDEYAKREVRRTILKAIAIPGYQTPYASREMPMGRGFGTGG
LQLTLSLIGQNDNLKVIDQGADDSVNAVNLRHFVELTCPGVSTTERTVEATIIQSRHRIP
EVMLREDQVLVLQVPYPDPLVVVEPSEEKRKTMHGEGDYSRLLTKLYEDIVQFNEITISH
RYPTKIN----GHYVIDPSPIPRYDVPRLHHCPNLVLLGAGREKKIYAVPPYTSAVPLAF
EDVPFRTENFLDSQGNRHACMRCGCT--------HSFLDEVIS-E-----QGERQY-QCS
DSDYCNDQLAVLKLNQA------EGVNA--------------------------------
-----------------------------
>OM-RGC.v1.006379340
--------------------------------------------MRHY-------ELPAI
DEQEADSDLHEGTAYNFGFLDEYAKREVRRTILKAIAIPGYQTPYASREMPMGRGFGTGG
LQLTLSLIGQNDNLKVIDQGADDSVNAVNLRHFVELTCPGVSTTERTVEATIIQSRHRIP
EVMLREDQVLVLQVPYPDPLVVVEPSEEKRKTMHGEGDYSRLLTKLYEDIVQFNEITISH
RYPTKIN----GHYVIDPSPIPRYDVPRLHHCPNLVLLGAGREKKIYAVPPYTSAVPLAF
EDVPFRTENFLDSQGNRHACMRCGCT--------HSFLDEVIS-E-----QGERQY-QCS
DSDYCNDQLAVLKLNQA------EGVNA--------------------------------
-----------------------------
>MAZ10817.1 carbon-phosphorus lyase complex subunit PhnJ [Sutterellaceae bacterium]
------------------------------------------------------------
--------MHEGTAYNFGFLDEYAKREVRRTILKAIAIPGYQTPYASREMPMGRGFGTGG
LQLTLSLIGQNDNLKVIDQGADDSVNAVNLRHFVELTCPGVSTTERTVEATIIQSRHRIP
EVMLREDQVLVLQVPYPDPLVVVEPSEEKRKTMHGEGDYSRLLTKLYEDIVQFNEITISH
RYPTKIN----GHYVIDPSPIPRYDVPRLHHCPNLVLLGAGREKKIYAVPPYTSAVPLAF
EDVPFRTENFLDSQGNRHACMRCGCT--------HSFLDEVIS-E-----QGERQY-QCS
DSDYCNDQLAVLKLNQA------EGVNA--------------------------------
-----------------------------
>MAK49696.1 carbon-phosphorus lyase complex subunit PhnJ [Marinobacter sp.]
------------------------------------------------------------
-MNPNYQLPDSQDSYGFGFLDEFAKREIRRVILKAISIPGYQTPYASREMPMGRGFGTGG
LQLTLSMIGPDDTLKVIDQGSDDSVNAVNLRKFAELTCPEVSTTESTTGATLIQTRHRVP
EIALREDQVLNLQVPYPDPLVIVEPSEAKRKIMHGEGDYARLLTKLYEDLVKFDEITISH
RYPTRIN----GHYVIDPSPIPRYDVPRLHQSKALLLFGAGREKKIYAVPPYTNADPLVF
DDVPFRTESFDTADGQRRACARCGST--------NSFLDELNL-E-----DGSKAW-QCS
DTDYCNRQSARTDAGEV------TQ-----------------------------------
-----------------------------
>OM-RGC.v1.007102945
------------------------------------------------------------
-MNPNYQLPDSQDSYGFGFLDEFAKREIRRVILKAISIPGYQTPYASREMPMGRGFGTGG
LQLTLSMIGPDDTLKVIDQGSDDSVNAVNLRKFAELTCPEVSTTESTTGATLIQTRHRVP
EIALREDQVLNLQVPYPDPLVIVEPSEAKRKIMHGEGDYARLLTKLYEDLVKFDEITISH
RYPTRIN----GHYVIDPSPIPRYDVPRLHQSKALLLFGAGREKKIYAVPPYTNADPLVF
DDVPFRTESFDTADGQRRACARCGST--------NSFLDELNL-E-----DGSKAW-QCS
DTDYCNRQSARTDAGEV------TQ-----------------------------------
-----------------------------
>351348.Maqu_0220
------------------------------------------------------------
-MNPNYQLPDSQDSYGFGFLDEFAKREIRRVILKAISIPGYQTPYASREMPMGRGFGTGG
LQLTLSMIGPDDTLKVIDQGSDDSVNAVNLRKFAELTCPEVSTTESTTGATLIQTRHRVP
EIALREDQVLNLQVPYPDPLVIVEPSEAKRKIMHGEGDYARLLTKLYEDLVKFDEITISH
RYPTRIN----GHYVIDPSPIPRYDVPRLHQSKALLLFGAGREKKIYAVPPYTNADPLVF
DDVPFRTESFDTADGQRRACARCGST--------NSFLDELNL-E-----DGSKAW-QCS
DTDYCNRQSARTDAGEV------TQ-----------------------------------
-----------------------------
>OM-RGC.v1.010038745
------------------------------------------------------------
---------------------------------------------ASREMPMGRGFGTGG
LQVTLSLIGEGDTLKVIDQGADDSVNAVNLRHFVELTCPGVDTTEHTLDATLIQSRHRIP
ETPLTEAQVLILQVPYPDPLVVVEPSEARRKVMHGEGDYSRLLTKLYEDIVQFDEITISH
RYPTRIN----GHYVIDPSPIPRYDVPQLHQSPALILLGAGREKKIYAVPPYTRADPLAF
DDVPFRTEDFTNEHGQRRACERCGAT--------DSFLDELIA-D-----DGGKHW-HCS
DSDFCNSRMARQAEQAQ------ETTV---------------------------------
-----------------------------
>292415.Tbd_2293
------------------------------------------------------------
--MNAMPHTTGGNAYNFGFLDEYAKKEIRRAVLKAIAIPGYQVPYASREMPMGRGFGTGG
LQLTLALIGPGEVVKVIDQGSDDSVNAVNLRRFIEMTCPGVSTTTRTAEASLIQSRHRIP
ERPLTPTQILVLQVPYPDPLVVVEPSEDKRKIMHGEADYSRLLVKLYEDIVQFDEITISH
RYPTRIN----GHYVIDPSPIPRWDVPRLDHAAALTLFGAGREKKIYAVPPHTRAEPLAF
SDVPFRVEDFRDEAGRRRACARCGCT--------DSFLDEFSS-D-----AGEKVY-QCS
DTDWCDEKLLRKESLRG------EAA----------------------------------
-----------------------------
>MBA55909.1 carbon-phosphorus lyase complex subunit PhnJ [Pseudomonadales bacterium]
------------------------------------------------------------
----------MSTENRFGFLDEYAKKEVRRTALKAVAIPGYQVPYSSREMPMGRGFGTGG
LQLTLALIGAGDTLKVIDQGSDDSVNAVNLRQFIEMTCPGVNTTSSTEDADLIQSRHRIP
EAPLREDQLLVLQVPYPDPLVVVEASEDKRKQMHGEGDYARLLVKLYEDIVQFDEITLSH
RYPTRIN----HHYVIDPSPIPRWDVPKLNQSSALVLLGAGREKKIYAVPPYTDAEPLVF
DDIPFRVEAFFDEHGERRACARCGCR--------SSFLDEYVDSS-----TAEPVY-RCS
DADWCNQQLLVGSQAGL------DKEKSHA------------------------------
-----------------------------
>395494.Galf_2748
------------------------------------------------------------
-MNSNYELPLEDAGYSFGFLDEYAKKEVRRCILKAIAIPGYQTPYASREMPMGRGFGTGG
LQITLSLIGVQDTLKVIDQGSDDSVNAVNLRQFVQLTCPGVDVTEKTEEASLLQSRHRIP
EKPLTEAQILILQVPYPDALVVVEASEARRKIMHAEADYSRLLVKLYEDIVHFDEITISH
RYPTRIN----GHYVIDPSPIPRWDVPKLHQSKALVLLGAGREKKIYAVPPYTLAEPLVF
DDIAFRVENFRDATGVRHACRCCGST--------VSFLDEFSN-D-----QGMVAY-QCS
DSAYCEEQQQTGSAA---------------------------------------------
-----------------------------
>OM-RGC.v1.006639202
--------------------------------------------------------MSNT
TQTTDTQFRQASAEYNFGFLDEYAKKEVRRSVLKAIAIPGYQVPYSSREMPMGRGFGTGG
LQLTLALIGQKDTLKVIDQGSDDSVNAVNLRSFIEMTCPGIDTTTKVTEANLIQSRHRIP
EQPLREDQVLILQVPYPDALVVVESSEDKRKIMHGEADYSRLLVKLYEDIVKFNEITISH
RYPTRIN----GHYVIDSSPIPRWDVPKMHQSKALILLGAGREKKIYAVPPYTLAEPLEF
DDMPFRVENFNDENGERQACHLCGCN--------HSFLDEFMDAK-----SGQKRY-QCS
DSDYCHEQLIYKTSTSN------QHSEG--------------------------------
-----------------------------
>317025.Tcr_2085
--------------------------------------------------------MSNT
TQTTDTQFRQASAEYNFGFLDEYAKKEVRRSVLKAIAIPGYQVPYSSREMPMGRGFGTGG
LQLTLALIGQKDTLKVIDQGSDDSVNAVNLRSFIEMTCPGIDTTTKVTEANLIQSRHRIP
EQPLREDQVLILQVPYPDALVVVESSEDKRKIMHGEADYSRLLVKLYEDIVKFNEITISH
RYPTRIN----GHYVIDSSPIPRWDVPKMHQSKALILLGAGREKKIYAVPPYTLAEPLEF
DDMPFRVENFNDENGERQACHLCGCN--------HSFLDEFMDAK-----SGQKRY-QCS
DSDYCHEQLIYKTSTSN------QHSEG--------------------------------
-----------------------------
>OM-RGC.v1.006639378
--------------------------------------------------------MSNQ
ENGSGSAFREASADYNFGFLDENAKKEIRRSILKAIAIPGYQVPYSSREMPMGRGFGTGG
LQLTLSLIGKQDTLKVIDQGADDSVNAVNLRSFIEMTCPGIDTTTRVSEANLIQSRHRIP
EQELREDQVIVLQVPYPDALIVVEPSEDKRKIMHGEADYSRLLVKLYEDIVKFDEITISH
RYPTRIN----SHYVLDPSPIPRWDVPKMNNSKALLLFGAGREKKIYAVPPYTLAEPLEF
DDVPFRVENFNDQTGKRRTCRCCGCD--------HSFLDEFADAT-----TGEKHY-QCS
DSDYCDQQLEAQSAKLG------GINVA--------------------------------
-----------------------------
>357804.Ping_3689
--------------------------------------------------------MSNQ
ENGSGSAFREASADYNFGFLDENAKKEIRRSILKAIAIPGYQVPYSSREMPMGRGFGTGG
LQLTLSLIGKQDTLKVIDQGADDSVNAVNLRSFIEMTCPGIDTTTRVSEANLIQSRHRIP
EQELREDQVIVLQVPYPDALIVVEPSEDKRKIMHGEADYSRLLVKLYEDIVKFDEITISH
RYPTRIN----SHYVLDPSPIPRWDVPKMNNSKALLLFGAGREKKIYAVPPYTLAEPLEF
DDVPFRVENFNDQTGKRRTCRCCGCD--------HSFLDEFADAT-----TGEKHY-QCS
DSDYCDQQLEAQSAKLG------GINVA--------------------------------
-----------------------------
>OBA71908.1 carbon-phosphorus lyase [Mycobacterium sp. 1477680.9]
---------------------------------------------------------MDR
KATVAALAAEHGRPQAYAYLDEDTKRNVRRAILKALAIPGWQVPFASREMPVARGWGSGG
LQVTLSLVGPTDTVKVIDQGDDLSSNAVGMRNLITS-SARCDATTSTTEATIIQSRHRIP
ELDLRADQLLVLQVPHPEPLRRVVPDDVAALRHHADRDYTPAWLDLYDAEACLGGPRTGA
DHPVLVD----NSRLMSPSPIPRYDVLRLDNRPHPILLGAGRRARLTALPPFTRVQPLAF
DDRPLAPERADG------PCRRCGST--------TSYRVPS-----------DGRW-CCS
DVDACRVRHEAAAP----------------------------------------------
-----------------------------
>350058.Mvan_5870
-------------------------------------------------------MTPEP
PTTVAALAAAHGRREAYAYLDEDTKRNVRRAILKALAIPGWQVPFASREMPVARGWGSGG
LQVTLSLVGPADTVKVIDQGDDMSVNAAGMRKLIST-SARCESTTSTAAATIIQSRHRIP
EIDLRPDQLLVLQVPHPEPLRRVVPDDIAALAAHAERDYTAAWLDLYDAQARLGGPRTGA
DHPVLVA----GARLMSPSPIPRYDVLRLDRRPHPILLGAGRRARLTALPPYTTVQPLAF
DDIALDPEDAEA------PCWLCGST--------TSYRVPTDGP------SASQVW-CCS
DADACHSRREETAP----------------------------------------------
-----------------------------
>MAQ86539.1 carbon-phosphorus lyase complex subunit PhnJ [Maritimibacter sp.]
------------------------------------------------------------
--MSLSDLTRPWRAFSYGFLDASAKREMRRKMIKAVAVPGCQMPYASREVPIARGWGTGG
LQVTLTLVTPKSVVKVIDQGADDSVNAASIRRFLTR-VSGADATNDTRAATLIQSRHRIP
EEKLGADQILILQVPNPEPLRPVEPNMSAARRMHADADYGRLWLTLYEQIVRSGRVMQGA
SYPSMVN----GRHVMSPSPIPRWDVPKLHMADHLTILSAGREKRIFAVPPHTRVEPLVF
DDVPYRVEDHAG-----VTCTRSGLT--------GYFMNEIPQD------GGGAAY-EVS
DSELGAKAIRHAEGGPD------ETGATWYVNGEMQG-----------------------
-----------------------------
>OM-RGC.v1.017915023
------------------------------------------------------------
------------------------------------------------------------
----------------------------------------------------------IP
EEKLGADQILILQVPNPEPLRPVEPNMSAARRMHADADYGRLWLTLYEQIVRSGRVMQGA
SYPSMVN----GRHVMSPSPIPRWDVPKLHMADHLTILSAGREKRIFAVPPHTRVEPLVF
DDVPYRVEDHAG-----VTCTRSGLT--------GYFMNEIPQD------GGGAAY-EVS
DSELGAKAIRHAEGGPD------ETGATWYVNGEMQG-----------------------
-----------------------------
>OM-RGC.v1.006804400
------------------------------------------------------------
--MSLATLTKSWEPMSYGFLDGSAKRELRRKMLKSVAVPGCQMPYASREVPMARGWGTGG
LQVSLTLVRPDMTVKVIDQGADDSVNAASIRLFISR-VAGTQTTMDTLEADLIQTRHRIP
EEILRENQILVLQVPNPEPLRPVQPNMSIARQMHADADYARIWLQLYEQIVRSGRVMQGA
SYPSLVN----GRYVMTPSPIPRWDVPKLNMAKHLSILSAGREKRIFAVPPYTSVKPLVF
DDISYKVEEHGS-----LTCHSSGVR--------GYFMNEIPQD------DGTSRH-EVS
DSGWGVKTIRARNGEDI------IKGETWYKNGKMLS-----------------------
-----------------------------
>OM-RGC.v1.006804493
------------------------------------------------------------
--MSLSALTKPWEAMSYGFLDGSAKRELRRKILKSVAVPGCQMPYASREVPMARGWGTGG
LQVTLTLAAQKKTVKVIDQGADDSVNAASIRRFIAR-VAGTQTTMDTLQADLIQSRHRIP
EEVLREDQVLVLQVPNPEPLRPVQPNMSIARQMHADADYGRMWLQLYEQLVRSGRVMQGA
SYPSLVH----GRHVMTPSPIPRWDVPKLHMAKHLTILSAGREKRIFAVPPFTRVEPLVF
SDVPYKVEDHAD-----LICSRSGTR--------GFFMNEIPLE------DGSSSF-EVS
DSEWGVKTIQSNEGEAV------TLGETWYKNGEMPK-----------------------
-----------------------------
>OM-RGC.v1.006828716
------------------------------------------------------------
--MNLSALTKPWEAMSYSFLDGSAKRELRRKILKSVAVPGCQMPYASREVPMARGWGTGG
LQVTLTLAAPQKTLKVIDQGADDSVNAASIRRFIAR-VAGTQTTMDTLRADLIQSRHRIP
EEVMREDQVLVLQVPNPEPLRPVQPNMSIARQMHADADYGRMWLQLYEQLVRSGRVMQGA
SYPSLVH----GRYVMTPSPIPRWDVPKLHMAKHLTILSAGREKRIFAVPPFTRVEPLAF
SDVPYKVEDHAD-----LTCSRSNTR--------GFFMNEIPLE------DGSSSF-EVS
DSEWGAKTIQSNEGKAV------TLGETWYKNGEMPK-----------------------
-----------------------------
>OM-RGC.v1.006804607
------------------------------------------------------------
--MTLSKLTKPWEAMSYGFIDGSAKREMRRKMLKAVAVPGCQMPYASREVPMARGWGTGG
LQVSLTLVKPTTRVKVIDQGADDSVNAASIRRFIAS-VAGTPTTLDTLEADLIQSRHRIP
EEIMREDQILVLQVPNPEPLRGVQPNMSIARQMHADADYGRMWLQLYEQIVRSGRVMQGA
SYPSLVH----GRHVMTPSPIPRWDVPKLHMSRHLTILSAGREKRIFAVPPFTRVEPLVF
DDVPYQVEDHAG-----LTCYRSGAK--------GFFMNEIPQD------DGSSVY-EVS
DSEWGVKAIRAKDGEDV------IQGETWYKDGEMPQ-----------------------
-----------------------------
>MAI58411.1 carbon-phosphorus lyase complex subunit PhnJ [Rhodobacteraceae bacterium]
------------------------------------------------------------
--MSLSTLTKPWEAMSYGFLDGSAKRELRRKMLKSVAVPGCQMPYASREVPMARGWGTGG
LQVSLTLVNPQTWVKVIDQGADDSVNAASIRRFIAR-VAGTPTTMDTLEADLIQSRHRIP
EEILREDQVLVLQVPNPEPLRPVQPNMSIARQMHADADYGRMWLQLYEQIVRSGRVMQGS
SYPSLVH----GRHVMTPSPIPRWDVPKLHMAKHLTILSAGREKRIFAVPPYTRVEPLVF
SDVPYKVEDHGN-----LTCTRSGTT--------GFFMNEIPQD------DGSSSF-EVS
DSEWGVKTIRARDGQGE------SLGETWYKDGEMPQ-----------------------
-----------------------------
>OM-RGC.v1.006829685
------------------------------------------------------------
--MSLSTLTKPWEAMSYGFLDGSAKRELRRKMLKSVAVPGCQMPYASREVPMARGWGTGG
LQVSLTLVNPQTWVKVIDQGADDSVNAASIRRFIAR-VAGTPTTMDTLEADLIQSRHRIP
EEILREDQVLVLQVPNPEPLRPVQPNMSIARQMHADADYGRMWLQLYEQIVRSGRVMQGS
SYPSLVH----GRHVMTPSPIPRWDVPKLHMAKHLTILSAGREKRIFAVPPYTRVEPLVF
SDVPYKVEDHGN-----LTCTRSGTT--------GFFMNEIPQD------DGSSSF-EVS
DSEWGVKTIRARDGQGE------SLGETWYKDGEMPQ-----------------------
-----------------------------
>OM-RGC.v1.006615236
------------------------------------------------------------
--MSLSTLTKPWKAMSYGFLDGSAKRELRRKMLKSVSVPGCQMPYASREVPMARGWGTGG
LQVSLTLVNPKTRVKVIDQGADDSVNAASIRRFIAR-VAGTPTTMDTLQADLIQSRHRVP
EEILRENQVLVLQVPNPEPLRPVQPNMSIARQMHADADYGRMWLQLYEQIVRSGRVMQGA
SYPSLVH----GRHVMTPSPIPRWDVPKLHMAKHLTILSAGREKRIFAVPPYTRVEPLVF
SDVPYKVEEHSN-----LTCARSGTT--------GFFMNEIPQD------DGSSIF-EVS
DSQWGVKTIRARGGEGE------SRGETWYKNGEMPN------DLD------P-------
-----------------------------
>OM-RGC.v1.006556119
---------------------------------------------------------MSV
TPQSLKTLSRAWEPMSYGFLDASAKREMRRKMIKAVAVPGCQMPYASREVPMARGWGTGG
LQVSLTLIHPNMRIKVIDQGADDSVNAASIRHFLAR-VSGAPTTLDTLQADLIQSRHRIP
EEKLNEAQILVLQVPNPEPLRPVQPNMSVARQMHADADYGRMWLQLYEQIVRSGRVMQGA
SYPSMVN----GRHVMTPSPIPRWDVPKLNMAQHLTILSAGREKRIFAVPPYTRVEPLVF
DDVPYKVEEHHD-----LTCSRSGAK--------GFFMNEIPQE------DGSSAY-ELS
DSGFGVKHIQRGTGDAV------TFGKTWYENGEMVE-----------------------
-----------------------------
>OM-RGC.v1.008270742
------------------------------------------------------------
-------------------------REIRRKTLKAVCVPGCQMPYASREVPMARGWGTGG
LQVSLTLVNPQMRVKVIDQGADDSVNAASIRRFIAR-VAGAPTTLDTLEADLIQSRHRVP
EEKLREDQILVLQVPNPEPLRSVQPNMSIARQMHADADYGRMWLQLYEQIVRSGRVMQGA
AYPSLVN----GRHVMTPSPIPRWDVPKLHMARHLTLLSAGREKRLHAVPPFTRVEPLVF
DDVPYRVEEHGA-----LTCARSGAR--------GYFMNEIPQD------DGSAAY-EVS
DSELGVKTIRRRDGEAA------EIGATWYVSGTLEP-----------------------
-----------------------------
>OM-RGC.v1.006851637
------------------------------------------------------------
--MSLKALTKTWEPMAYGFLDASAKREIRRKIIKAIAVPGCQMPYASREVPIARGWGTGG
LQVSCTLITPKTRVKVIDQGADDSVNAASIRKFLAR-VSGAPTTMDTLGADLIQSRHRVP
EEVLRQDQVLVLQVPNPEPLRPVQPNMSIARQMHADADYGRMWLQLYEQIVRSGRVMQGA
SYPSLVN----GRFVMTPSPIPRWDVPKLNMAQHLTILSAGREKRLHVVPPFTRVEPLVF
DDVPYKVEDHGH-----LTCAKSGAT--------GFFMNEIPQD------DGSSIH-EVS
DSELGVKTIRRRDGETT------EIGATWYVNGDMAQ-----------------------
-----------------------------
>MBT55737.1 carbon-phosphorus lyase complex subunit PhnJ [Mameliella sp.]
------------------------------------------------------------
--MTLKSLTRDWEPMAYGFLDGSAKREIRRKMLKAIAVPGCQMPYASREVPMARGWGTGG
LQVSCTLVNPRTRIKVIDQGADDSVNAASIRKFLAR-VSGAPVTTDTLEADLIQSRHRIP
EERLRADQVLVLQVPNPEPLRSVQPNMSIARQMHADADYGRMWLQLYEQIVRAGRVMQGA
SYPSMVN----GRHVMTPSPIPRWDVPKLHMAQHLTLLSAGREKRLHAVPPFTRVEPLTF
DDVAYRVEDHAG-----LTCHRSGAR--------GYFMNEIPQA------DGSSLH-EVS
DSDLGVKVIRRGEGDPV------QIGTTWYSNGEMT------------------------
-----------------------------
>MAY33831.1 carbon-phosphorus lyase complex subunit PhnJ [Rhodovulum sp.]
------------------------------------------------------------
--MTLASLTRDWEPMAYGFLDASAKREIRRKTLKAISVPGCQMPYASREVPMARGWGTGG
LQVSCTLINPTTRIKVIDQGADDSVNAASIRRFLAR-VSGAPTTTDTLEADLIQSRHRIP
EERLREDQVLVLQVPNPEPLRPVQPNMSIARQMHADADYGRMWLQLYEQIVRAGRVMQGA
SYPSLVN----GRFVMTPSPIPRWDVPKLHMAKHLTLLSAGREKRLHAVPPFTKVEPLVF
DDVPYKVEEHAH-----LMCHRSGLK--------GFFMNEIPQA------DGTSIH-EVS
DSDLGVKAIHRTEGAPV------EIGATWYENGEMGQ-----------------------
-----------------------------
>OM-RGC.v1.012433351
------------------------------------------------------------
------------------------------------------------------------
---------------VIDQGADDSVNAASIRRFLAR-VSGAPTTTDTLEADLIQSRHRIP
EERLREDQVLVLQVPNPEPLRPVQPNMSIARQMHADADYGRMWLQLYEQIVRAGRVMQGA
SYPSLVN----GRFVMTPSPIPRWDVPKLHMAKHLTLLSAGREKRLHAVPPFTKVEPLVF
DDVPYKVEEHAH-----LMCHRSGLK--------GFFMNEIPQA------DGTSIH-EVS
DSDLGVKAIHRTEGAPV------EIGATWYENGEMGQ-----------------------
-----------------------------
>OM-RGC.v1.006395192
------------------------------------------------------------
-MQTLASLKKSSDAYSFGFLDAFAKRELRRKILKAVAIPGYQVPYASREMPIARGWGTGG
LQATLALAGPSSKVKVIDQGSDDSVNAANLRRFIAR-MTGCDATRDTLECTILQSRHRCP
EERLKRGQVLVLQVPDPETLRSVEPNMTRARLMHADQDYGLMWLKLYEQLVRFGRFVQGA
SYPSLVN----GRYVMSPSPIPRWDVPTLHQAQHLTILSAGREKRIYAVPPFTRVEPLEF
TDEFFQVEEQSD-----WTCDRTGQR--------YKFMNEIPET------DGTARH-EIS
DTGYADKLIQKKEGEAV------TLGETYYDDNGTFY------HDG------FLKS----
-----------------------------
>MAU12189.1 carbon-phosphorus lyase complex subunit PhnJ [Anaerolineaceae bacterium]
------------------------------------------------------------
--MSLIELAQPNQGYSYAFLDAFAKRELRRRILKGIAIPGYQVPYASRELPIARGWGTGG
LQVTLSLVGPDDTVKVIDQGADDSVNAANLRRFITR-MSGAETTTDANQATIIQSRHRIT
EEILREGQTLVLQVPNPEPLRRVEPDMAKARILHADADYGQMWLVLYEQLVRFGRYIQGA
SYPVMVH----ERFVMAPSPIPRWDTPDLHQSAHLTLLSAGREKRLYAVPPYTNVYPLEF
TDVPFEVEDQSE-----WACRTTGER--------NKFMNELPQD------DGSSVF-ELS
DTGYMEKLVNHQRGEDV------TIGTTYYDSEGQFY------HDG------YLKPRRSR
QESPDA-----------------------
>765420.OSCT_2054
------------------------------------------------------------
--MRLQQLAHPRHDYSYAFLDEFAKRELRRRILKAIAIPGYQVPYASRELPMARGWGTGG
LQVTLAAVGPTDTVKVIDQGADDSVNAANLRRFIAR-MAGVQTTTDTLAATIIQSRHRIP
EERLREGQLLVLQVPVPEPLTHVEPSVTRARQMHADADYALIWLELHEQLVRYRTFTGGA
DYPVVVY----GRYLMAPSPIPRWDTPMLHQAAHLTLLSAGREKRLYAVPPYTDVRPIEF
EDVHFQVESQAG-----RVCAQTGAV--------NRFMNEVPQP------DGSSRY-ILS
DTGYAAKLVRRTQGEVV------EIGATYYDEQGRFY------HTE------FLHHDD--
-----------------------------
>OLB76589.1 carbon-phosphorus lyase complex subunit PhnJ [Actinobacteria bacterium 13_2_20CM_2_71_6]
------------------------------------------------------------
--MVARAGQQHGDGYSFAFLDEHTKRELRRRTLKAVALPGHQVAFGSREMPLARGWGTGG
IQLTLSLVGPADVVKVIDQGDDASMNAVNIRALIGR-TTGVRTTRDAAEATLIQTRHRIP
DGPVHPAAIVVLQVPFPEPLRLVEPSDAVTRRMHAERDYSKMWLYLYEDIVRYGRISLSY
RYPCMVN----GTVLMDPTPIPRHDVAKLHQSPRLHLFGAGREQRVYALPPYTDVVPLDF
EDHPFETERAGA------PCSRCGSE--------MSFRTEVPGH----------GW-LCS
DTAYCDSRVGSA------------------------------------------------
-----------------------------
>OLB66119.1 carbon-phosphorus lyase complex subunit PhnJ [Actinobacteria bacterium 13_2_20CM_2_72_6]
----------------------------------------------------------MT
LLSTLVARADQRAGYSYAFLDEHTKRELRRRTLKAVAIPGHQVAFGSREMPLARGWGTGG
VQLTLSLVGPGDAVKVIDQGDDASMNAVNVRALVSR-TTGVRTTRDTAEATLIQTRHRIP
DDRLRPGAIVVLQVPFPEPLRLVEPSDAVTRRMHAERDYAKMWLYLYENIARYGRIALSY
RYPCMVD----GTVLMDPTPIPRHDVAKLHQSQHLHLFGAGREQRVYAVPPYTDVTPLDF
EDHPFEVEQAGA------ACVRCGSD--------TSYRTEIPGH----------GW-LCS
DTAYCDTRSPA-------------------------------------------------
-----------------------------
>321332.CYB_0165
------------------------------------------------------------
----------MKPKHSYAYLDLEAKREIRRKVLKALAIPGHQVPFASREMPLARGWGTGG
LQLTLSLVGPQDVVKVIDQGADDSVNAANLRRFIAQ-VSGARTTTDTLEATLIQSRHRIP
EERLQEGQILILQVPIPEPLRYVEPSDARARELHALGDYSLLWVDLFEEHLRHGQSRKGA
AYPVLVH----GRYGMDPSPLPRWDLPKLHLAAHITLFGAGREKRLYAVPPYTRVEPLAF
VDRPFQPEPILG------SCRRSGCR--------HVFLNAIPQE------DGSLAY-EIS
DQGYMEKLLAGKTSGPL------FVEKEHG------------------------------
-----------------------------
>OM-RGC.v1.019020231
------------------------------------------------------------
------------------------------------------------------------
------------------------------------------------------SRHRIP
DKPLRPDQILILQVPIPEPLRSVEPREEVTRRLHAERDYTGAYVLLFEQIMRHGDVTTGA
DHPVEVH----DRYVMAPSPIPRIDNPKLDHGEALILLGAGREKKIYAVPPHTRVTSLAF
DDYPFRSEDVDG-----RTCELCGAE--------GVFMDEMEDAH-----GGGTTF-RCN
DTSECLGRMNTGGNQRA------RTS----------------------------------
-----------------------------
>985665.HPL003_21655
------------------------------------------------------------
-MQQMTSRRFSDQTYNFAFLDEGSKREIRRKTLKAIALPGHQVPFASRDLPIAKGYGTGG
LQLTLAHLGRHDVLKVIDQGSDDSVNAVNIRRLVEH-TAGIETTEDTALATLIQSRHRIP
EEPLREDQLLILQTPKPEPLSRVEPREEVTRRQQASRDYSSMWLRLYEQIVRWGTITITM
DYPVMVH----DRYLMSPSPIPCQDTPKLHHAEHLTIFGAGREKKIYAVPPYTDVVPIQF
EDYPFEADTERG-----YTCRWCGSS--------HTLMDEVIDEA-----TGAKQH-QCS
DTNYCRKQRERGIAKGV------LK-----------------------------------
-----------------------------
>OM-RGC.v1.007753977
------------------------------------------------------------
----------MNYQGNYAFLDENSKKEIRRTILKAVAIPGYQVPFASRELPIARGWGTGG
LQVSLSLVGEEDVVKVIDQGSDESVNAVNIKKMITD-TTGVDTTIHTIESTIIQSRHRIP
EVPLTEEQILVLQVPLPEPLRLIEPSERKTKEMHAYGEYSVSWLHIFEQIVRYGKASMQS
DYPVIVN----GHYLMAPSPIPRFDNPKMNQNEGLILLGAGREKKIYAVPPYTDVVSIDF
EDYPFETESFSG-----AACRMTGLT--------DVFLDELQDEK-----TGESYY-LTN
DQSYMLEVLNEQQNTVT------GGGTHE-------------------------------
-----------------------------
>208596.CAR_c04910
------------------------------------------------------------
----------MNYQGNYAFLDENSKKEIRRTILKAVAIPGYQVPFASRELPIARGWGTGG
LQVSLSLVGEEDVVKVIDQGSDESVNAVNIKKMITD-TTGVDTTIHTIESTIIQSRHRIP
EVPLTEEQILVLQVPLPEPLRLIEPSERKTKEMHAYGEYSVSWLHIFEQIVRYGKASMQS
DYPVIVN----GHYLMAPSPIPRFDNPKMNQNEGLILLGAGREKKIYAVPPYTDVVSIDF
EDYPFETESFSG-----AACRMTGLT--------DVFLDELQDEK-----TGESYY-LTN
DQSYMLEVLNEQQNTVT------GGGTHE-------------------------------
-----------------------------
>479437.Elen_0231
------------------------------------------------------------
----------MQQRYNYAFFDEASKREIRRALVKGVSIPGYQVPFASREMPIGRGWGTGG
LQITLAIIGPDDTLKVIDQGSDDSVNAVNIKKLVVD-TTDVEVTDATEDATLIQSRHRIP
EHPLDDGQILVLQVPTPEPLRSFEPSEAATKRLHAEADYTGAWLELFDQIVRFDATTTGA
DHPVQVF----GRYVMAPSPIPRFDNLKLNQARHLTLLGAGREKKIYAVPPFTDVKPLDF
EDYPFAVETFEG-----KRCRLCGAE--------GVYLDELVDEA-----TGETYY-QCN
DTNYCASSACQPTKPVD------AAAASGTESCGSKA------SLRAAARFVGLSPQSSA
PEAPSLTLRTTGNSRKGTSHA--------
>293826.Amet_1155
------------------------------------------------------------
----------MITSYNFAFLDENSKKEIRRKTLKAVAIPGYQVPFASREMPIGRGWGTGG
LQLTLSLIGKKDILKVIDQGSDESVNAVNIKKLIQR-TTGISSTDETKNASIIQSRHRIP
EVKLKEDQILVLQVPIPEPLRFVEPSEFKTKGLHADEEYTGAWLGLFEQIVKYNNVTTGA
NYPVLVN----DRYVMSPSPIPRWDNPKMDSADALILLGAGREKKIYAVPPYTTVRSLAF
TDYPFKVEDFTG-----KFCGLCGEN--------HAFLDEMIDEK-----TEKTTY-QCN
DSSYCLENMNQKINDED------EVRKVE-------------------------------
-----------------------------
>OM-RGC.v1.007753991
------------------------------------------------------------
---------MIHQKTHFAFLDESSKKEIRRATLKAVAIPGYQVPFSSREMPIGRGWGTGG
LQLTLSLVGKKDILKVIDQGADESVNAVSIKKLVQS-TTNIEVTEKTQDATLIQSRHRIP
EIPLTPDQILVLQVPMPEPLRAYESKEAVTKNLHAEQEYSGIWMMLFEQIIKYGRQTTNA
DHPVMVN----NHYIMAPSPIPRFDNPKMNQSEALILLGAGREKKIYAVPPFTPIESLAF
NDYPFAKEDFTG-----KQCKLCGSS--------DVFLDELVDEK-----TQETFY-QCN
DSSYCMEKLNNMNTKEV------ESIDV--------------------------------
-----------------------------
>221109.OB0971
------------------------------------------------------------
---------MIHQKTHFAFLDESSKKEIRRATLKAVAIPGYQVPFSSREMPIGRGWGTGG
LQLTLSLVGKKDILKVIDQGADESVNAVSIKKLVQS-TTNIEVTEKTQDATLIQSRHRIP
EIPLTPDQILVLQVPMPEPLRAYESKEAVTKNLHAEQEYSGIWMMLFEQIIKYGRQTTNA
DHPVMVN----NHYIMAPSPIPRFDNPKMNQSEALILLGAGREKKIYAVPPFTPIESLAF
NDYPFAKEDFTG-----KQCKLCGSS--------DVFLDELVDEK-----TQETFY-QCN
DSSYCMEKLNNMNTKEV------ESIDV--------------------------------
-----------------------------
>658659.HMPREF0983_01456
------------------------------------------------------------
----------MKKKYNFAFFDEGSKREIRRASLKAICIPGYQVPFASREMPIARGWGTGG
IQLSLSLVGPKDRMKVIDQGNDDSVNAISIKNLIAA-TTGVAMTTHTAQATLIQSRHRIP
EIPLKKDQILILQVPTPEPLREYEPSERATKRLHAEKEYTGAWLMLFEQIMKYGRVTMGA
DHPVLVN----ERYVMAPSPIPKFDNPKMMNSEALILLGAGREKKIYAVPPYTKVVSLDF
ADYPFEAEDFTG-----KRCRLCGAA--------HVYLDEIINEE-----TGSVSY-QCN
DTSQCQERLHEKGAEQN------GI-----------------------------------
-----------------------------
>908340.HMPREF9406_3539
------------------------------------------------------------
----------MKKKYNFAFFDEGSKREIRRASLKAICIPGYQVPFASRELPIARGWGTGG
LQLSLSLVGPRDIVKVIDQGSDESVNAISIKNLIRA-TTGVELTTHTALATLIQSRHRIP
EVPLKKDQILILQVPTPEPLREYEPSERATRRLHAEKEYTGAWLLLFEQIMKYGRVTMGA
DHPVLVN----DRYVTAPSPIPRFDNPKMMRSEALILLGAGREKKIYAIPPYTKVVSLDF
DDHPFETEDFQG-----KCCRLCGAS--------HVYLDEIIDET-----NGRVSY-QCN
DTSQCLERLNAKGREA--------------------------------------------
-----------------------------
>OM-RGC.v1.017188822
------------------------------------------------------------
--------MSRHGTYNFAFLDEGSKREIRRATLKAIAIPGYQVPFASREMPIARGWGTGG
LQLTLSLIGPDDTLKVIDQGTDESVNAVNIKALIRS-TTGVTTSDDTAEATLIQSRHRIP
DKPLRPDQILILQVPIPEPLRFVEPREEVTRRLHAERDYTGAYVLLFEQIMRHGDVTTGA
DHPVEVH----DRYVMAPSPIPRIDNPK--------------------------------
------------------------------------------------------------
------------------------------------------------------------
-----------------------------
>OM-RGC.v1.008278343
------------------------------------------------------------
----------MRIEYNFAFFDEGSKREIRRATLKAIAIPGYQVPFASREMPIARGWGTGG
LQLTLSLVGKPDILKVIDQGSDESVNAVNIKKLIAI-TTGVTVSDETAEATIIQSRHRIP
EVPLQEGQILVLQVPLPEPLRYYEPSEYETKKLHAEQEYSGAWLMLFEQIMNYGTMSTGA
DHPVMVH----GRYVMAPSPIPRFDNPKLNYSQALILLGAGREKKVYAVPPFTRVASLDF
EDYPFGVESFQD-----KCCRLCGAQ--------GVFMDEILDDV-----TGEPFY-QCN
DSSYCLQNLNGKSRG---------------------------------------------
-----------------------------
>OM-RGC.v1.008278427
------------------------------------------------------------
----------MRIDYNFAFFDEGSKREIRRATLKAVAIPGYQVPFASREMPIARGWGTGG
LQLTLSLVGKEDILKVIDQGSDESVNAVNIKKLIAM-TTGITVTEETAKAIIIQSRHRIP
EVPLQEGQILVLQVPLPEPLRYYEPSEYETKKLHAEVEYSGAWLMLFEQIMNYRTMSTGA
DHPVMVH----GRYVMAPSPIPRFDNPKLNNSRALILLGAGREKKVYAVPPYTKVVSLDF
DDYPFRVESFAN-----KCCRLCGAE--------GVFLDEILNDI-----TGEASY-QCN
DTSYCLQRLNEKSRG---------------------------------------------
-----------------------------
>665959.HMPREF1013_03033
------------------------------------------------------------
----------MNNAYNFAFFDEGSKREIRRATLKAIAIPGYQVPFASREMPIGRGWGTGG
LQLTLSLIGREDILKVIDQGSDESVNAVSIKKLVSD-TTGVQITEHTSQATIIQSRHRIP
EVPLKNEQILVLQVPLPEPLRYFEPSEHVTKKLHAEKEYSGAWLMLFEQIMKYGSMTTGA
DHPVMVH----GRYVMAPSPIPRFDNPKMDKNEALILLGAGREKKIYAVPPFTRIVSLDF
EDYPFEGESFDG-----KCCRLCGSE--------GVFLDELIDEA-----TGETYY-QCN
DTSYCYEILNEVEKTGV------N------------------------------------
-----------------------------
>OM-RGC.v1.006971175
----------------------------------------------------------MT
QSEQDTKEDSGMNEYNFAYLDEQTKRMIRRAILKGLAIPGYQVPFASREMPMPYGWGTGG
VQVSAAVLTPEDTFKVIDQGADDTTNAVSIRRFFEK-TAGVAVTEATTEASVIQTRHRIP
EAALREDQVLVYQVPIPEPLRFLEPSEVETRKMHELEEYGLMHVKLYEDIAQHGAIATAY
AYPVKVE----GRYVMDPSPIPKFDNPKLEM-AAIQLFGAGREQRIYALPPYTQVVSLDF
EDYPFEASKADH------PCGLCGAD--------DSYLDELIVDD-----EGGRLF-MCS
DTDYCAARQAAGHRGADAAPMLEGVA----------------------------------
-----------------------------
>391624.OIHEL45_01225
----------------------------------------------------------MT
QSEQDTKEDSGMNEYNFAYLDEQTKRMIRRAILKGLAIPGYQVPFASREMPMPYGWGTGG
VQVSAAVLTPEDTFKVIDQGADDTTNAVSIRRFFEK-TAGVAVTEATTEASVIQTRHRIP
EAALREDQVLVYQVPIPEPLRFLEPSEVETRKMHELEEYGLMHVKLYEDIAQHGAIATAY
AYPVKVE----GRYVMDPSPIPKFDNPKLEM-AAIQLFGAGREQRIYALPPYTQVVSLDF
EDYPFEASKADH------PCGLCGAD--------DSYLDELIVDD-----EGGRLF-MCS
DTDYCAARQAAGHRGADAAPMLEGVA----------------------------------
-----------------------------
>OM-RGC.v1.007477200
------------------------------------------------------------
-------EDRGMNDYNFAYLDEQTKRMIRRAILKGLAIPGYQVPFASREMPMPYGWGTGG
VQVSAAVLTPEDTFKVIDQGADDTTNAVSIRRFFQK-TASVAVTEATTEASVIQTRHRIP
EAALREDQVLVYQVPIPEPLRFLEPSEVETRKMHELEEYGLMHVKLYEDIAQHGAIATAY
AYPVKVE----GRYVMDPSPIPKFDNPKLEM-AAIQLFGAGREQRIYALPPYTQVVSLDF
EDHPFEASKADH------PCGLCGAE--------DSYLDELIVDD-----AGGRLF-MCS
DTDYCAARQAAGHRGADAAPTLEGMA----------------------------------
-----------------------------
>OM-RGC.v1.014570827
------------------------------------------------------------
------------------------------------------------------------
----------------------------SIRRFFQK-TAGVAVTEATNEASVIQTRHRIP
EAALREDQVLVYQVPIPEPLRFLEPSEVETRKMHELEEYGLMHVKLYEDIAQHGAIATAY
AYPVKVE----GRYVMDPSPIPKFDNPKLEM-AAVQLFGAGREQRIYALPPYTQVVSLDF
EDHPFEASKADH------PCGLCGAE--------DSYLDELIVDD-----EGGRLF-MCS
DTDYCAARQAAGHRGADAAPVLEGMA----------------------------------
-----------------------------
>MBG64499.1 carbon-phosphorus lyase [Roseobacter sp.]
------------------------------------------------------------
-----------MXDYNXAYLDXQTKRMIRRAXLKGLAIPGYQVPXASRXMPMPYGWGTGG
VQVSAAVXTPEDRFKVIXQGAXDTTNAVSIRRFFEK-TAGVAVTEATTXASVIQTRHRIP
ETPLREDQILVYQVPIPEPLRFLEPSEVETRXMHSLEEYGLMHVKLYEDISQHGAIATAY
AYPVKVE----GRYVMDPSPIPKFDNPKLEM-AGIQLFGAGREQRIYAVPPYTQVVSLDF
DDYPFEPTKADH------ACDLCGAT--------DSYLDEXIMDD-----AGGRMF-MCS
DTDYCGARRAAGHLGAQGXPLAEDAA----------------------------------
-----------------------------
>MBV49005.1 carbon-phosphorus lyase [Roseobacter sp.]
------------------------------------------------------------
-----------MSDYNFAYLDEQTKRMIRRAILKGLAIPGYQVPFASREMPMPYGWGTGG
VQVSAAVLTPEDRFKVIDQGADDTTNAVSIRRFFEK-TAGVAVTEATTEASVIQTRHRIP
ELPLREDQILVYQVPIPEPLRFLEPSEVETRKMHSLEEYGLMHVKLYEDISQHGAIATAY
AYPVKVX----GRYVMDPSPIPKFXNPKLEM-AGIXLFGAGREQRIYAVPPYTQVVSLXF
DDYPFEPTXADH------ACDLCGAT--------ESYLDELIMDD-----AGGRMF-MCS
DTDYCGARRAAGHLGAQGAPLAEDAA----------------------------------
-----------------------------
>MAB16935.1 carbon-phosphorus lyase [Roseobacter sp.]
------------------------------------------------------------
-----------MSDYNFAYLDEQTKRMIRRAILKGLAXPGYQVPFASREMPMPXGWGTGG
VQVSAAVLTPEDRFKVIDQGAXDTTNAVSIRRFFEK-TAGVAVTEATTEASVIQTRHRIP
ETPLREDQILVYQVPIPEPLRFLEPSEVETRKMHSLEEYGLMHVKLYEDISQHGAIATAY
AYPVKVE----GRYVMDPSPIPKFDNPKLEM-AGIQLFGAGREQRIYAVPPYTQVVSLDF
DDYPFEPTKADH------ACDLCGAT--------DSYLDELIMDD-----AGGRMF-MCS
DTDYCGARRAAGHLGAQGAPLAEDAA----------------------------------
-----------------------------
>MBA99140.1 carbon-phosphorus lyase [Roseobacter sp.]
------------------------------------------------------------
-----------MSDYNFAYLDEQTKRMIRRAILKGLAIPGYQVPFASREMPMPYGWGTGG
VQVSAAVLTPEDRFKVIDQGADDTTNAVSIRRFFEK-TAGVAVTEATTEASVIQTRHRIP
ELPLREDQILVYQVPIPEPLRFLEPSEVETRKMHSLEEYGLMHVKLYEDISQHGAIATAY
AYPVKVE----GRYVMDPSPIPKFDNPKLEM-AGIQLFGAGREQRIYAVPPYTQVVSLDF
DDYPFEPTKADH------ACDLCGAT--------ESYLDELIMDD-----AGGRMF-MCS
DTDYCGARRAAGHLGAQGAPLAEDAA----------------------------------
-----------------------------
>MBQ06675.1 carbon-phosphorus lyase [Roseobacter sp.]
------------------------------------------------------------
-----------MSDYNFAYLDEQTKRMIRRAILKGLAIPGYQVPFASREMPMPYGWGTGG
VQVSAAVLTPEDRFKVIDQGADDTTNAVSIRRFFEK-TAGVAVTEATTEASVIQTRHRIP
ETPLREDQILVYQVPIPEPLRFLEPSEVETRKMHSLEEYGLMHVKLYEDISQHGAIATAY
AYPVKVE----GRYVMDPSPIPKFDNPKLEM-AGIQLFGAGREQRIYAVPPYTQVVSLDF
DDYPFEPSKADH------ACDLCGAT--------DSYLDELIMDD-----AGGRMF-MCS
DTDYCGARRTAGHLGAQGAPLAEDAA----------------------------------
-----------------------------
>MAJ76802.1 carbon-phosphorus lyase [Roseobacter sp.]
------------------------------------------------------------
-----------MSDYNFAYLDEQTKRMIRRAILKGLAIPGYQVPFASREMPMPYGWGTGG
VQVSAAVLTPEDRFKVIDQGADDTTNAVSIRRFFEK-TAGVAVTEATTEASVIQTRHRIP
ETPLREDQILVYQVPIPEPLRFLEPSEVETRKMHSLEEYGLMHVKLYEDISQHGAIATAY
AYPVKVE----GRYVMDPSPIPKFDNPKLEM-AGIQLFGAGREQRIYAVPPYTQVVSLDF
DDYPFEPSKADH------ACDLCGAT--------DSYLDELIMDD-----AGGRMF-MCS
DTDYCGARRAAGHLGAQGAPLAEDAA----------------------------------
-----------------------------
>MAN08585.1 carbon-phosphorus lyase [Roseobacter sp.]
------------------------------------------------------------
-----------MSDYNFAYLDEQTKRMIRRAILKGLAIPGYQVPFASREMPMPYGWGTGG
VQVSAAVLTPEDRFKVIDQGADDTTNAVSIRRFFEK-TAGVAVTEATTEASVIQTRHRIP
ETPLREDQILVYQVPIPEPLRFLEPSEVETRKMHSLEEYGLMHVKLYEDISQHGAIATAY
AYPVKVE----GRYVMDPSPIPKFDNPKLEM-AGIQLFGAGREQRIYAVPPYTQVVSLDF
DDYPFEPTKADH------ACDLCGAT--------DSYLDELIMDD-----AGGRMF-MCS
DTDYCGARRAAGHLGAQGAPLAEDAA----------------------------------
-----------------------------
>MAX78296.1 carbon-phosphorus lyase [Roseobacter sp.]
------------------------------------------------------------
-----------MSDYNFAYLDEQTKRMIRRAILKGLAIPGYQVPFASREMPMPYGWGTGG
VQVSAAVLTPEDRFKVIDQGADDTTNAVSIRRFFEK-TAGVAVTEATTEASVIQTRHRIP
ETPLREDQILVYQVPIPEPLRFLEPSEVETRKMHSLEEYGLMHVKLYEDISQHGAIATAY
AYPVKVE----GRYVMDPSPIPKFDNPKLEM-AGIQLFGAGREQRIYAVPPYTQVVSLDF
DDYPFEPTKADH------ACDLCGAT--------DSYLDELIMDD-----AGGRMF-MCS
DTDYCGARRAAGHLGAQGAPLAEDAA----------------------------------
-----------------------------
>OM-RGC.v1.007703474
------------------------------------------------------------
-----------MSDYNFAYLDEQTKRMIRRAILKGLAIPGYQVPFASREMPMPYGWGTGG
VQVSAAVLTPEDRFKVIDQGADDTTNAVSIRRFFEK-TAGVAVTEATTEASVIQTRHRIP
ETPLREDQILVYQVPIPEPLRFLEPSEVETRKMHSLEEYGLMHVKLYEDISQHGAIATAY
AYPVKVE----GRYVMDPSPIPKFDNPKLEM-AGIQLFGAGREQRIYAVPPYTQVVSLDF
DDYPFEPTKADH------ACDLCGAT--------DSYLDELIMDD-----AGGRMF-MCS
DTDYCGARRAAGHLGAQGAPLAEDAA----------------------------------
-----------------------------
>52598.EE36_08888
------------------------------------------------------------
-----------MSDYNFAYLDEQTKRMIRRAILKGLAIPGYQVPFASREMPMPYGWGTGG
VQVSAAVLTPEDRFKVIDQGADDTTNAVSIRRFFEK-TAGVAVTEATTEASVIQTRHRIP
ETPLREDQILVYQVPIPEPLRFLEPSEVETRKMHSLEEYGLMHVKLYEDISQHGAIATAY
AYPVKVE----GRYVMDPSPIPKFDNPKLEM-AGIQLFGAGREQRIYAVPPYTQVVSLDF
DDYPFEPTKADH------ACDLCGAT--------DSYLDELIMDD-----AGGRMF-MCS
DTDYCGARRAAGHLGAQGAPLAEDAA----------------------------------
-----------------------------
>OM-RGC.v1.007755042
------------------------------------------------------------
-----------MSDYNFAYLDEQTKRMIRRAILKGLSIPGYQVPFASREMPMPYGWGTGG
VQVSAAVLTPDDTFKVIDQGADDTTNAVSIRRFFQK-TAGIAVTEATTEASVIQTRHRIP
EQDLRSDQIIVYQVPIPEPLRFLEPSEVETRKMHSLEEYGLMHVKLYEDISQHGDIATAY
AYPVKVE----GRYVMDPSPIPKFDNPKLEM-AGIQLFGAGREQRIYAIPPYTKVVSLDF
DDYPFKPTKADH------ACDLCAAT--------DSYLDELIVDD-----EGGRMF-MCS
DTDYCSTRRKQGHNGAQGVPYAEDAA----------------------------------
-----------------------------
>391626.OA307_2473
------------------------------------------------------------
-----------MSDYNFAYLDEQTKRMIRRAILKGLSIPGYQVPFASREMPMPYGWGTGG
VQVSAAVLTPDDTFKVIDQGADDTTNAVSIRRFFQK-TAGIAVTEATTEASVIQTRHRIP
EQDLRSDQIIVYQVPIPEPLRFLEPSEVETRKMHSLEEYGLMHVKLYEDISQHGDIATAY
AYPVKVE----GRYVMDPSPIPKFDNPKLEM-AGIQLFGAGREQRIYAIPPYTKVVSLDF
DDYPFKPTKADH------ACDLCAAT--------DSYLDELIVDD-----EGGRMF-MCS
DTDYCSTRRKQGHNGAQGVPYAEDAA----------------------------------
-----------------------------
>OM-RGC.v1.007754897
------------------------------------------------------------
-----------MSDYNFAYLDEQTKRMIRRAILKGLAIPGYQVPFASREMPMPYGWGTGG
VQVSAAVLTPEDTFKVIDQGADDTTNAVSIRRFFQK-TAGVAVTEATAEASVIQTRHRIP
EQELRSDQILVYQVPIPEPLRFLEPSEVETRKMHSLEDYGLMHVKLYEDISQHGDIATAY
AYPVKVE----GRYVMDPSPIPKFDNPKLEM-AGIQLFGAGREQRIYAIPPYTQVVSLDF
DDYPFQPTKADH------ACDLCGAT--------DSYLDELIMDD-----AGGRMF-MCS
DTDYCGTRRTQGHTGAQGVPYSEDAA----------------------------------
-----------------------------
>391589.RGAI101_3622
------------------------------------------------------------
-----------MSDYNFAYLDEQTKRMIRRAILKGLAIPGYQVPFASREMPMPYGWGTGG
VQVSAAVLTPEDTFKVIDQGADDTTNAVSIRRFFQK-TAGVAVTEATAEASVIQTRHRIP
EQELRSDQILVYQVPIPEPLRFLEPSEVETRKMHSLEDYGLMHVKLYEDISQHGDIATAY
AYPVKVE----GRYVMDPSPIPKFDNPKLEM-AGIQLFGAGREQRIYAIPPYTQVVSLDF
DDYPFQPTKADH------ACDLCGAT--------DSYLDELIMDD-----AGGRMF-MCS
DTDYCGTRRTQGHTGAQGVPYSEDAA----------------------------------
-----------------------------
>OM-RGC.v1.007755002
------------------------------------------------------------
-----------MSDYNFAYLDEQTKRMIRRAILKGLAIPGYQVPFASREMPMPYGWGTGG
VQVSAAVLTPDDTFKVIDQGADDTTNAVSIRRFFQK-TAGVAVTEATSEASVIQTRHRIP
EADLRDDQILVYQVPIPEPLRFLEPSEVETRKMHALEEYGLMHVKLYEDISQHGDIATAY
AYPVKVE----GRYVMDPSPIPKFDNPKLEM-AGIQLFGAGREQRIYAIPPYTQVVSLDF
DDYPFQPTKADH------ACDLCGAE--------DSYLDELIVDD-----AGGRMF-MCS
DTDYCATRRKQGHVGAQGVPYKEDAA----------------------------------
-----------------------------
>391616.OA238_2609
------------------------------------------------------------
-----------MSDYNFAYLDEQTKRMIRRAILKGLAIPGYQVPFASREMPMPYGWGTGG
VQVSAAVLTPDDTFKVIDQGADDTTNAVSIRRFFQK-TAGVAVTEATSEASVIQTRHRIP
EADLRDDQILVYQVPIPEPLRFLEPSEVETRKMHALEEYGLMHVKLYEDISQHGDIATAY
AYPVKVE----GRYVMDPSPIPKFDNPKLEM-AGIQLFGAGREQRIYAIPPYTQVVSLDF
DDYPFQPTKADH------ACDLCGAE--------DSYLDELIVDD-----AGGRMF-MCS
DTDYCATRRKQGHVGAQGVPYKEDAA----------------------------------
-----------------------------
>MAI21867.1 carbon-phosphorus lyase [Rhodospirillaceae bacterium]
------------------------------------------------------MQTAET
GPSTDSAKAAGGEAYNFAYLDEQTKRMIRRALLKALAIPGYQVPFASREMPMPYGWGTGG
VQVTAACLLPDDCLKVIDQGADDTTNAVSIRRFFQR-TAGVQTTEVTGEATLIQTRHRIP
ETELVAGQILVYQVPIPEPLRFLEPRETETRKMHALEEYGLMHVKLYEDISQHGHIATAY
SYPVKVE----GRXVMDPSPIPKFDNPKMHGSSAIQLFGAGREQRIYAIPPYTRVHSLDF
DDYPFEPMRADQ------TCALCGAE--------DSYLDEVIMDD-----KGTRMF-VCS
DTDYCGGRLEAGHEGQQGDAT---------------------------------------
-----------------------------
>MAS74255.1 carbon-phosphorus lyase [Rhodospirillaceae bacterium]
------------------------------------------------------MQTAET
GPSTDSAKAAGGEAYNFAYLDEQTKRMIRRALLKALAIPGYQVPFASREMPMPYGWGTGG
VQVTAACLLPDDCLKVIDQGADDTTNAVSIRRFFQR-TAGVQTTEVTGEATLIQTRHRIP
ETELVAGQILVYQVPIPEPLRFLEPRETETRKMHALEEYGLMHVKLYEDISQHGHIATAY
SYPVKVE----GRYVMDPSPIPKFDNPKMHGSSAIQLFGAGREQRIYAIPPYTRVHSLDF
DDYPFEPMRADQ------TCALCGAE--------DSYLDEVIMDD-----KGTRMF-VCS
DTDYCGGRLEAGHEGQQGDAT---------------------------------------
-----------------------------
>OM-RGC.v1.006694510
----------------------------------------------MN----QIMQTAET
GPSTDSAKAAGGEAYNFAYLDEQTKRMIRRALLKALAIPGYQVPFASREMPMPYGWGTGG
VQVTAACLLPDDCLKVIDQGADDTTNAVSIRRFFQR-TAGVQTTEVTGEATLIQTRHRIP
ETELVAGQILVYQVPIPEPLRFLEPRETETRKMHALEEYGLMHVKLYEDISQHGHIATAY
SYPVKVE----GRYVMDPSPIPKFDNPKMHGSSAIQLFGAGREQRIYAIPPYTRVHSLDF
DDYPFEPMRADQ------TCALCGAE--------DSYLDEVIMDD-----KGTRMF-VCS
DTDYCGGRLEAGHEGQQGDAT---------------------------------------
-----------------------------
>OM-RGC.v1.009185999
------------------------------------------------------------
------MPETSETAYNFAYLDEQTKRMIRRAILKGVAVPGYQVPFASREMPMPYGWGTGG
VQVSAACLTPEDTFKVIDQGADDTTNAVSIRKFFQK-VAEVAVTEHTNEATVIQTRHRIP
ETPLTEDQILVYQVPIPEPLRFLEPSEVETRRMHALEDYGLMHVKLYEDIARHGEIATAY
AYPVTVE----DRYVMDPSPIPKFDNPKLE-SAALQLFGAGREQRIYAVPPYTKVVSLDF
DDYPFDPSKAPH------PCALCGAE--------HTYLDEVIVDD-----AGGRMF-VCP
T-----------------------------------------------------------
-----------------------------
>OM-RGC.v1.007316198
------------------------------------------------------------
-----MNDATPEPAYNFAYLDEQTKRMIRRAILKGIAVPGYQVPFASREMPMPYGWGTGG
VQVTAACLVPEDRLKVIDQGADDTTNAVSIRRFFAR-TAGVATTTRTADATLIQTRHRIP
ETPLHAGQILVYQVPIPEPLRFLEPRETETRKMHELEEYGLMHVKLYEDIARHGQIATSY
AYPVKVS----GRYVMDPSPIPKFDNPKLSDSPAIQLFGAGREQRIYALPPYTKVVSLDF
DDHPFTASKAAH------VCDLCGAR--------ASYLDEVITDD-----LGGRMF-VCS
DTDFCTDRQAHGKRGRLSAPISGGAA----------------------------------
-----------------------------
>OM-RGC.v1.014789264
------------------------------------------------------------
------------------------------------------------------------
-------------------GADDTTNAVSIRKFFER-TAGVETTEKTAHATVIQTRHRIP
ETPLTEDQILVYQVPIPEPLRFLEPSEVETRKMHSLEEYGLMHVKLYEDISRHGTIATSY
AYPVKVE----ARYVMDPSPIPKFDNPKLE-MAAIQLFGAGREQRIYAVPPYTKVVSLDF
EDYPFDPSKAEA------PCDLCGAT--------DSYLDEVIIDD-----AGGRMF-VCS
DSDYCAARRAAQEDAA--------------------------------------------
-----------------------------
>OM-RGC.v1.007564113
------------------------------------------------------------
---------MNAQAYNFAYLDEQTKRMIRRAILKGLAIPGYQVPFASREMPMPYGWGTGG
VQVTAACLVPEDKLKVIDQGADDTTNAVSIRKFFEK-TAGVEVTEATGEASLIQTRHRIP
EQDLSKDQILVYQVPIPEPLRFLEPRETETRKMHELEEYGLMHVKLYEDISRHGEISTSY
AYPVKVE----GRYIMDPSPIPKFDNPKLSDSSAIQLFGAGREQRIYALPPYTDVQSLDF
EDYPFEVSKAPH------DCDLCGAK--------DTYLDEVITDD-----AGSRMY-VCS
DTDFCSTRRQNGHVGRLGTPVSSEVA----------------------------------
-----------------------------
>744980.TRICHSKD4_1696
------------------------------------------------------------
---------MNAQAYNFAYLDEQTKRMIRRAILKGLAIPGYQVPFASREMPMPYGWGTGG
VQVTAACLVPEDKLKVIDQGADDTTNAVSIRKFFEK-TAGVEVTEATGEASLIQTRHRIP
EQDLSKDQILVYQVPIPEPLRFLEPRETETRKMHELEEYGLMHVKLYEDISRHGEISTSY
AYPVKVE----GRYIMDPSPIPKFDNPKLSDSSAIQLFGAGREQRIYALPPYTDVQSLDF
EDYPFEVSKAPH------DCDLCGAK--------DTYLDEVITDD-----AGSRMY-VCS
DTDFCSTRRQNGHVGRLGTPVSSEVA----------------------------------
-----------------------------
>OM-RGC.v1.011511366
------------------------------------------------------------
-----------------------------------------------------------G
VQVSAAVLTPEDCFKVIDQGADDTTNAVSIRSFFER-TAGVATTTATSEATVIQTRHRIP
EEPLTEGQILVYQVPIPEPLRFLEPRESETRKMHELEEYGLMHVKLYEDISRHGHIATSY
AYPVKVE----GRYVMDPSPIPKFDNPKLGDMEAIQLFGAGREQRIYALPPYTQVVSLDF
EDHPFEASKADQ------VCGLSGAE--------DSYLDEVIVDD-----AGGRLF-CCS
DTDYCTSRRAAGHQGPAFPGDEAAA-----------------------------------
-----------------------------
>OM-RGC.v1.007784535
------------------------------------------------------------
-----------MSDYNFAYLDEQTKRMIRRAILKGIAIPGYQVPFASREMPMPYGWGTGG
VQVTAACLTPEDTLKVIDQGADDTTNAVSIRKFFEK-TAEIAVTEKTGTATVIQTRHRIP
EEPLAEGQILVYQVPIPEPLRFLEPRETETRKMHALEEYGLMHVKLYEDIARHGHIATSY
AYPVKVE----GRYVMDPSPIPKFDNPKMD-MAAIQLFGAGREQRIYAVPPYTKVVSLDF
EDHPFDPSKADH------PCDLCGAE--------HTYLDEVIIDD-----DGGRMF-VCS
DTDYCAGRQAKGHRGCLSPTEEAAQ-----------------------------------
-----------------------------
>MAM63161.1 carbon-phosphorus lyase [Maritimibacter sp.]
------------------------------------------------------------
---------MTDQAYNFAYLDEQTKRMIRRAILKGVAIPGYQVPFASREMPMPYGWGTGG
VQVSAACLTPSDTFKVIDQGADDTTNAVSIRKFFER-TAQVATTEHTAEATVIQTRHRIP
EAPLGEDQILVYQVPIPEPLRFLEPRETETRKMHSLEEYGLMHVKLYEDIARHGHIATSY
AYPVKVE----GRYVMDPSPIPKFDNPKLE-MAAIQLFGAGREQRIYAIPPYTRVVSLDF
EDHPFDPSKADH------PCDLCGAD--------HTYLDEVIVDD-----AGGRMF-VCS
DTDYCAGRQAAGHRGRLSEEDAA-------------------------------------
-----------------------------
>OM-RGC.v1.007772230
------------------------------------------------------------
---------VTDQAYNFAYLDEQTKRMIRRAILKGVAIPGYQVPFASREMPMPYGWGTGG
VQVSAACLTPSDTFKVIDQGADDTTNAVSIRKFFER-TAQVATTEHTAEATVIQTRHRIP
EAPLGEDQILVYQVPIPEPLRFLEPRETETRKMHSLEEYGLMHVKLYEDIARHGHIATSY
AYPVKVE----GRYVMDPSPIPKFDNPKLE-MAAIQLFGAGREQRIYAIPPYTRVVSLDF
EDHPFDPSKADH------PCDLCGAD--------HTYLDEVIVDD-----AGGRMF-VCS
DTDYCAGRQAAGHRGRLSEEDAA-------------------------------------
-----------------------------
>OM-RGC.v1.007500380
------------------------------------------------------------
-----------MTDYNFAYLDEQTKRMIRRAILKGLALPGYQVPFASREMPMPYGWGTGG
VQVSAATLVPEDRFKVIDQGADDTTNAVSIRKFFER-TAGVETTEHTAEASVIQTRHRIP
ETPLSEDQILVYQVPIPEPLRFLEPRETETRKMHSLEEYGLMHVKLYEDISQHGAIATSY
AYPVKVE----GRYVMDPSPIPKFDNPKLSDCPAIQLFGAGREQRIYALPPYTRVVSLDF
EDYPFEASKADH------ACDLCGAG--------DSYLDEVITDD-----QGGRIF-VCS
DTDYCRGRREAGHVGTQAQDAPMMTEARA-------------------------------
-----------------------------
>351016.RAZWK3B_09311
------------------------------------------------------------
-----------MTDYNFAYLDEQTKRMIRRAILKGLALPGYQVPFASREMPMPYGWGTGG
VQVSAATLVPEDRFKVIDQGADDTTNAVSIRKFFER-TAGVETTEHTAEASVIQTRHRIP
ETPLSEDQILVYQVPIPEPLRFLEPRETETRKMHSLEEYGLMHVKLYEDISQHGAIATSY
AYPVKVE----GRYVMDPSPIPKFDNPKLSDCPAIQLFGAGREQRIYALPPYTRVVSLDF
EDYPFEASKADH------ACDLCGAG--------DSYLDEVITDD-----QGGRIF-VCS
DTDYCRGRREAGHVGTQAQDAPMMTEARA-------------------------------
-----------------------------
>OM-RGC.v1.010507379
------------------------------------------------------------
---------MSDQAYNFAYLDEQTKRMIRRAILKGLAIPGYQVPFASREMPMPYGWGTGG
VQVSAAILTPDDRFKVIDQGADDTTNAVSIRSFFER-TAGIETTTKTADATIIQTRHRIP
EVGLTEGQTLVYQVPIPEPLRFLEPRESETRKMHSLEEYGLMHVKLYEDISRHGHIATSY
AYPVKVE----ARYVMDPSPIPKFDNPKLGDCPAIQLFGAGREQRIYALPPYTKVASLDF
DDYPFEASKADH------PCGLCGAE--------TSYLDEV-------------------
------------------------------------------------------------
-----------------------------
>MAB08502.1 carbon-phosphorus lyase [Rhodobacteraceae bacterium]
------------------------------------------------------------
---------MTQDAYNFAYLDEQTKRMIRRAILKGLAIPGYQVPFASREMPMPYGWGTGG
VQVSAAVLTPEDRFKVIDQGADDTTNAVSIRSFFER-TAGIATTTATAEASVIQTRHRIP
EVPLAEGQILVYQVPIPEPLRFLEPRESETRKMHALSEYGLMHVKLYEDIARHGHIATAY
AYPVKVE----GRYVMDPSPIPKFDNPKLGQNAAIQLFGAGREQRIYALPPWTRVESLDF
EDHPFEASKADH------PCGLCGAR--------DSYLDEVITDD-----AGGRMF-VCS
DTDFCETRQAAGHKGKDAA-----------------------------------------
-----------------------------
>OM-RGC.v1.007948519
------------------------------------------------------------
-----------MSDYNFAYLDEQTKRMIRRAILKGVAIPGYQVPFASREMPMPYGWGTGG
VQVSAACLTPEDKLKVIDQGADDTTNAVSIRKFFER-TAGVETTERTNEATVIQTRHRIP
EEPLTEDQILVYQVPIPEPLRFLEPRETETRKMHALEEYGLMHVKLYEDISRHGHIATSY
AYPVKVE----GRYVMDPSPIPKFDNPKME-MAGLQLFGAGREQRIYAIPPFTRVVSLDF
EDHPFEASKADH------PCDLCGAG--------DSYLDEVITDD-----AGGRMF-VCS
DTDFCAGRQDAGYRGRLNAEEAA-------------------------------------
-----------------------------
>314271.RB2654_09734
------------------------------------------------------------
-----------MSDYNFAYLDEQTKRMIRRAILKGVAIPGYQVPFASREMPMPYGWGTGG
VQVSAACLTPEDKLKVIDQGADDTTNAVSIRKFFER-TAGVETTERTNEATVIQTRHRIP
EEPLTEDQILVYQVPIPEPLRFLEPRETETRKMHALEEYGLMHVKLYEDISRHGHIATSY
AYPVKVE----GRYVMDPSPIPKFDNPKME-MAGLQLFGAGREQRIYAIPPFTRVVSLDF
EDHPFEASKADH------PCDLCGAG--------DSYLDEVITDD-----AGGRMF-VCS
DTDFCAGRQDAGYRGRLNAEEAA-------------------------------------
-----------------------------
>OM-RGC.v1.019199118
------------------------------------------------------------
-----------MTDYNFAYLDEQTKRMIRRAILKGLAIPGYQVPFASREMPMPYGWGTGG
VQVSAAVLTPQDKLKVIDQGADDTTNAVSIRSFFER-TAGIETTTATREATLIQTRHRIP
EEPLSEGQILVYQVPIPEPLRFLEPRESETRKMHSLEEYGLMHVKLYEDISRHGHIATSY
AYPVKVE----GRYVMDPS-----------------------------------------
------------------------------------------------------------
------------------------------------------------------------
-----------------------------
>MAH83341.1 carbon-phosphorus lyase [Magnetovibrio sp.]
------------------------------------------------------------
-----------MTEYNFAYLDEQTKRMIRRAILKGLAIPGYQVPFASREMPMPYGWGTGG
VQVSAAVLTPKDTFKVIDQGADDTTNAVSIRTFFQR-TAGVATTTTTSDATVIQTRHRIP
EEPLHEGQILVYQVPIPEPLRFLEPRESETRKMHSLEEYGLMHVKLYEDISRHGHIATSY
AYPVKVE----GRYVMDPSPIPKFDNPKLGDMAAIQLFGAGREQRIYALPPYTQVVSLDF
EDHPFEASKADH------PCGMCGAT--------DSYLDELIIDD-----AGGRMF-VCS
DTDYCEVRQAAGHKRKDAA-----------------------------------------
-----------------------------
>OM-RGC.v1.008108345
------------------------------------------------------------
-----------MTEYNFAYLDEQTKRMIRRAILKGLAIPGYQVPFASREMPMPYGWGTGG
VQVSAAVLTPKDTFKVIDQGADDTTNAVSIRTFFQR-TAGVATTTTTSDATVIQTRHRIP
EEPLHEGQILVYQVPIPEPLRFLEPRESETRKMHSLEEYGLMHVKLYEDISRHGHIATSY
AYPVKVE----GRYVMDPSPIPKFDNPKLGDMAAIQLFGAGREQRIYALPPYTQVVSLDF
EDHPFEASKADH------PCGMCGAT--------DSYLDELIIDD-----AGGRMF-VCS
DTDYCEVRQAAGHKRKDAA-----------------------------------------
-----------------------------
>OM-RGC.v1.007819226
------------------------------------------------------------
-----------MTEYNFAYLDEQTKRMIRRAILKGLAIPGYQVPFASREMPMPYGWGTGG
VQVSAAVLTPEDRFKVIDQGADDTTNAVSIRTFFQR-TAGVATTTATRDATVIQTRHRIP
EEPLHEGQILVYQVPIPEPLRFLEPRESETRKMHSLEEYGLMHVKLYEDISRHGHIATSY
AYPVRVE----GRYVMDPSPIPKFDNPKLGNMAAIQLFGAGREQRIYALPPYTQVVSLDF
EDHPFEASKADH------PCGMCGAT--------DSYLDELIMDD-----AGGRMF-VCS
DTDYCEARRAAGHIGKENGGKDAA------------------------------------
-----------------------------
>391595.RLO149_c016810
------------------------------------------------------------
-----------MTEYNFAYLDEQTKRMIRRAILKGLAIPGYQVPFASREMPMPYGWGTGG
VQVSAAVLTPEDRFKVIDQGADDTTNAVSIRTFFQR-TAGVATTTATRDATVIQTRHRIP
EEPLHEGQILVYQVPIPEPLRFLEPRESETRKMHSLEEYGLMHVKLYEDISRHGHIATSY
AYPVRVE----GRYVMDPSPIPKFDNPKLGNMAAIQLFGAGREQRIYALPPYTQVVSLDF
EDHPFEASKADH------PCGMCGAT--------DSYLDELIMDD-----AGGRMF-VCS
DTDYCEARRAAGHIGKENGGKDAA------------------------------------
-----------------------------
>375451.RD1_2391
------------------------------------------------------------
-----------MTEYNFAYLDEQTKRMIRRAILKGLAIPGYQVPFASREMPMPYGWGTGG
VQVSAAVLTPEDRFKVIDQGADDTTNAVSIRTFFQR-TAGVATTTATGDATVIQTRHRIP
EEPLHEGQILVYQVPIPEPLRFLEPRESETRKMHSLEEYGLMHVKLYEDISRHGHIATSY
AYPVKVE----GRYVMDPSPIPKFDNPKLGNMAAIQLFGAGREQRIYALPPYTQVVSLDF
EDHPFEPCRADH------ACGMCGAT--------ESYLDELIMDD-----AGGRIF-VCS
DTDYCEARRAAGHIGKDNGGKDAA------------------------------------
-----------------------------
>OM-RGC.v1.022453752
------------------------------------------------------MSPAMT
PSEQYTNEDRGMNDYNFAYLDEQTKRMIRRAILKGLAIPGYQVPFASREMPMPYGWGTGG
VQVSAAVLTPEDTFKVIDQGADDTTNAVSIRRFFQK-TAGVAVTEATNEASVIQTRHRIP
EAALREDQVLVYQVPIPEPLRFLEPSEVETRKMHELEEYGL-------------------
------------------------------------------------------------
------------------------------------------------------------
------------------------------------------------------------
-----------------------------
>OM-RGC.v1.013480941
------------------------------------------------------------
------------------------------------------------------------
-------LTPDDVFKVIDQGADDTTNAVSIRRFFEK-TAGVAVTEKTTEATVIQTRHRIP
ETPLSADQILVYQVPIPEPLRFLEPRETETRKMHGLEEYGLMHVKLYEDIARHGEIATAY
AYPVKVE----ERYVMDPSPIPKFDNPKLE-SPALQLFGAGREQRIYALPPYTKVVSLDF
EDYPFDPSKAAH------PCALCGAE--------DSYLDEVIVDD-----AGGRMF-VCS
DTDYCASRRETGEAA---------------------------------------------
-----------------------------
>OM-RGC.v1.008619993
------------------------------------------------------------
-----------MKEYNFAYLDEQTKRMIRRAILKGLAIPGYQVPFASREMPMPYGWGTGG
VQVSAAVLTPDDTLKVIDQGADDTTNAVSIRRFFQR-TAGVDVTEKTGEASVIQTRHRIP
EQALREGQIIVYQVPIPEPLRFLEPSEVETRKMHALEDYGLMHVKLYEDISQHGDIATAY
AYPVKVE----GRYVMDPSPIPKFDNPKLD-MAAIQLFGAGREQRIYALPPYTKVVSLDF
DDYPFQPTKADH------ACALCGST--------TSYLDELITDD-----AGGRMF-ICS
DTDYCATRVEDAA-----------------------------------------------
-----------------------------
>314232.SKA53_06722
------------------------------------------------------------
-----------MKEYNFAYLDEQTKRMIRRAILKGLAIPGYQVPFASREMPMPYGWGTGG
VQVSAAVLTPDDTLKVIDQGADDTTNAVSIRRFFQR-TAGVDVTEKTGEASVIQTRHRIP
EQALREGQIIVYQVPIPEPLRFLEPSEVETRKMHALEDYGLMHVKLYEDISQHGDIATAY
AYPVKVE----GRYVMDPSPIPKFDNPKLD-MAAIQLFGAGREQRIYALPPYTKVVSLDF
DDYPFQPTKADH------ACALCGST--------TSYLDELITDD-----AGGRMF-ICS
DTDYCATRVEDAA-----------------------------------------------
-----------------------------
>MAZ20078.1 carbon-phosphorus lyase [Roseovarius sp.]
------------------------------------------------------------
-----------MTEYNFAYLDEQTKRMIRRAILKGMAIPGYQVPFASREMPMPYGWGTGG
VQVSAAVLTPEDCFKVIDQGADDTTNAVSIRRFFEK-TAGVAVTERTAEASVIQTRHRIP
EEALREDQIIVYQVPIPEPLRFLEPRETETRKMHSLEEYGLMHVKLYEDIAQHGNIATAY
AYPVKVE----GRYVMDPSPIPKFDNPKLE-MDAIQLFGAGREQRIYALPPHTKVVSLDF
EDHPFDPSKADH------PCAICGAE--------DSYLDEVITDD-----AGGRMF-VCS
DTDYCRGRVEAAAGAKAEDAA---------------------------------------
-----------------------------
>OM-RGC.v1.008079824
------------------------------------------------------------
-----------MTDYNFAYLDEQTKRMIRRAILKGMAIPGYQVPFASREMPMPYGWGTGG
VQVSAAVLTPEDCFKVIDQGADDTTNAVSIRRFFEK-TAGVAVTERTAEASVIQTRHRIP
EEALREDQIIVYQVPIPEPLRFLEPRETETRKMHSLEEYGLMHVKLYEDIAQHGNIATAY
AYPVKVE----GRYVMDPSPIPKFDNPKLE-MDAIQLFGAGREQRIYALPPHTKVVSLDF
EDHPFDPSKADH------PCAICGAE--------DSYLDEVITDD-----AGGRMF-VCS
DTDYCRGRVEAAAGAKAEDAA---------------------------------------
-----------------------------
>89187.ISM_06245
------------------------------------------------------------
-----------MTDYNFAYLDEQTKRMIRRAILKGMAIPGYQVPFASREMPMPYGWGTGG
VQVSAAVLTPEDCFKVIDQGADDTTNAVSIRRFFEK-TAGVAVTERTAEASVIQTRHRIP
EEALREDQIIVYQVPIPEPLRFLEPRETETRKMHSLEEYGLMHVKLYEDIAQHGNIATAY
AYPVKVE----GRYVMDPSPIPKFDNPKLE-MDAIQLFGAGREQRIYALPPHTKVVSLDF
EDHPFDPSKADH------PCAICGAE--------DSYLDEVITDD-----AGGRMF-VCS
DTDYCRGRVEAAAGAKAEDAA---------------------------------------
-----------------------------
>MBC57980.1 carbon-phosphorus lyase [Confluentimicrobium sp.]
------------------------------------------------------------
--------MTESGQYNFAYLDEQTKRMIRRALLKALAVPGYQVPFASREMPMPYGWGTGG
VQVSAACLTPDDTFKVIDQGADDTTNAVSIRKFFQH-TAGVNVTEHTAEATVIQTRHRIP
EQALGEDQILVYQVPIPEPLRYLEPRETETRKMHALQEYGLMHVKLYEDIARHGSIATSY
AYPVKVE----ERYVMDPSPIPKFDNPKLE-MAAIQLFGAGREQRIYAVPPYTRVVSLDF
EDYPFEASKADH------PCGLCGAE--------DTYLDEVIMDD-----EGGRMF-VCS
DTDYCASRRAAGHVGAMGVPVGEDAA----------------------------------
-----------------------------
>OM-RGC.v1.007511285
------------------------------------------------------------
--------MTESGQYNFAYLDEQTKRMIRRALLKALAVPGYQVPFASREMPMPYGWGTGG
VQVSAACLTPDDTFKVIDQGADDTTNAVSIRKFFQH-TAGVNVTEHTAEATVIQTRHRIP
EQALGEDQILVYQVPIPEPLRYLEPRETETRKMHALQEYGLMHVKLYEDIARHGSIATSY
AYPVKVE----ERYVMDPSPIPKFDNPKLE-MAAIQLFGAGREQRIYAVPPYTRVVSLDF
EDYPFEASKADH------PCGLCGAE--------DTYLDEVIMDD-----EGGRMF-VCS
DTDYCASRRAAGHVGAMGVPVGEDAA----------------------------------
-----------------------------
>MAC77158.1 carbon-phosphorus lyase [Rhodobacteraceae bacterium]
------------------------------------------------------------
-----------MDDYNFAYLDEQTKRMIRRAILKGLAVPGYQVPFASREMPMPYGWGTGG
VQVSAASLTPDDTLKVIDQGADDTTNAVSIRKFFER-TAGVATTEETAEATIIQTRHRIP
EVELTEDQILVYQVPIPEPLRFLEPRETETRKMHSLMEYGLMHVKLYEDISRHGNIATAY
AYPVMVN----DRYVMDPSPIPKFDNPKME-MAAIQLFGAGREQRIYAVPPWTRVVSLDF
EDYPFEPTKADH------TCDLCGSE--------TSYLDEVILDD-----AGNRMF-VCS
DTDYCRSRVEAGHAGRLAGEAV--------------------------------------
-----------------------------
>MAY45466.1 carbon-phosphorus lyase [Rhodobacteraceae bacterium]
------------------------------------------------------------
-----------MDDYNFAYLDEQTKRMIRRAILKGLAVPGYQVPFASREMPMPYGWGTGG
VQVSAASLTPDDTLKVIDQGADDTTNAVSIRKFFER-TAGVATTEETAEATIIQTRHRIP
EVELTEDQILVYQVPIPEPLRFLEPRETETRKMHSLMEYGLMHVKLYEDISRHGNIATAY
AYPVMVN----DRYVMDPSPIPKFDNPKME-MAAIQLFGAGREQRIYAVPPWTRVVSLDF
EDYPFEPTKADH------TCDLCGSE--------TSYLDEVILDD-----AGNRMF-VCS
DTDYCRSRVEAGHAGRLAGEAV--------------------------------------
-----------------------------
>MBB96482.1 carbon-phosphorus lyase [Rhodobacteraceae bacterium]
------------------------------------------------------------
-----------MDDYNFAYLDEQTKRMIRRAILKGLAVPGYQVPFASREMPMPYGWGTGG
VQVSAATLTPDDTLKVIDQGADDTTNAVSIRKFFER-TAGVATTEETTEASIIQTRHRIP
EVDLTEDQVLVYQVPIPEPLRFLEPRETETRKMHSLEEYGLMHVKLYEDISRHGNISTAF
AYPVMVN----DRYVMDPSPIPKFDNPKME-MAAIQLFGAGREQRIYAVPPWTKVVSLDF
EDYPFEASKADH------SCELCGSD--------SSYLDEVILDD-----AGNRMF-VCS
DTDYCRSRREAGHQGRLAGETV--------------------------------------
-----------------------------
>246200.SPO0471
------------------------------------------------------------
---------MTEQAYNFAYLDEQTKRMIRRAILKGLAVPGYQVPFASREMPMPYGWGTGG
VQVSAATLTPDDRLKVIDQGADDTTNAVSIRKFFER-TAGVATTEATQEATVIQTRHRIP
EAELTEDQILVYQVPIPEPLRFLEPRETETRKMHSLQEYGLMHVKLYEDISQHGAISTAY
AYPVRVA----ERYVMDPSPIPKFDNPKME-MAAIQLFGAGREQRIYAVPPYTRVVSLDF
EDYPFEATKAEH------PCDLCGAE--------DSYLDEVIMDD-----AGGRMF-VCS
DTDYCRSRREAAA-----------------------------------------------
-----------------------------
>OM-RGC.v1.007501339
------------------------------------------------------------
-----------MSDYNFAYLDEQTKRMIRRAILKGLAIPGYQVPFASREMPMPYGWGTGG
VQVSAAALTPGDTFKVIDQGADDTTNAVSIRKFFER-TAGVATTEETEKASIIQTRHRIP
EADLREDQIIVYQVPIPEPLRFLEPRETETRKMHALEEYGLMHVKLYEDISQHGAIATAY
AYPVKVE----GRYVMDPSPIPKFDNPKME-MAAIQLFGAGREQRIYAVPPYTKVVSLDF
EDYPFEATKADH------PCDLCAAE--------DSYLDEVILDD-----QGGRMF-VCS
DTDYCRSRREAGHVGRLGQDAPLTTGPEAA------------------------------
-----------------------------
>644076.SCH4B_0605
------------------------------------------------------------
-----------MSDYNFAYLDEQTKRMIRRAILKGLAIPGYQVPFASREMPMPYGWGTGG
VQVSAAALTPGDTFKVIDQGADDTTNAVSIRKFFER-TAGVATTEETEKASIIQTRHRIP
EADLREDQIIVYQVPIPEPLRFLEPRETETRKMHALEEYGLMHVKLYEDISQHGAIATAY
AYPVKVE----GRYVMDPSPIPKFDNPKME-MAAIQLFGAGREQRIYAVPPYTKVVSLDF
EDYPFEATKADH------PCDLCAAE--------DSYLDEVILDD-----QGGRMF-VCS
DTDYCRSRREAGHVGRLGQDAPLTTGPEAA------------------------------
-----------------------------
>OM-RGC.v1.008013895
------------------------------------------------------------
-----------MNDYNFAYLDEQTKRMIRRAILKGLAVPGYQVPFASREMPMPYGWGTGG
VQVSAATLTPDDTLKVIDQGADDTTNAVSIRKFFEK-TAGVATTEETAKASVIQTRHRIP
EAELTEDQILVYQVPIPEPLRFLEPRETETRKMHSLQEYGLMHVKLYEDISQHGAIATAY
AYPVKVE----GRYVMDPSPIPKFDNPKME-MAAIQLFGAGREQRIYAVPPFTQVVSLDF
EDYPFEASKADH------PCDLCAAE--------DSYLDEVILDD-----AGNRMF-VCS
DTDYCRTRRDAGHTGRLGEGAA--------------------------------------
-----------------------------
>439496.RBY4I_3367
------------------------------------------------------------
-----------MNDYNFAYLDEQTKRMIRRAILKGLAVPGYQVPFASREMPMPYGWGTGG
VQVSAATLTPDDTLKVIDQGADDTTNAVSIRKFFEK-TAGVATTEETAKASVIQTRHRIP
EAELTEDQILVYQVPIPEPLRFLEPRETETRKMHSLQEYGLMHVKLYEDISQHGAIATAY
AYPVKVE----GRYVMDPSPIPKFDNPKME-MAAIQLFGAGREQRIYAVPPFTQVVSLDF
EDYPFEASKADH------PCDLCAAE--------DSYLDEVILDD-----AGNRMF-VCS
DTDYCRTRRDAGHTGRLGEGAA--------------------------------------
-----------------------------
>OM-RGC.v1.008013525
------------------------------------------------------------
-----------MTDYNFAYLDEQTKRMIRRAILKGLAVPGYQVPFASREMPMPYGWGTGG
VQVSAATLTPDDTLKVIDQGADDTTNAVSIRKFFEN-TAGVATTEETEKASVIQTRHRIP
EAELSEDQILVYQVPIPEPLRFLEPRETETRKMHSLQEYGLMHVKLYEDISQHGAIATSY
AYPVKVA----DRYVMDPSPIPKFDNPKMN-MAAIQLFGAGREQRIYAVPPYTEVVSLDF
EDYPFEASKADH------PCDLCAAE--------DSYLDEVILDD-----AGNRMF-VCS
DTDYCRSRRDAGHLGRLSEEAA--------------------------------------
-----------------------------
>391619.RGBS107_09166
------------------------------------------------------------
-----------MTDYNFAYLDEQTKRMIRRAILKGLAVPGYQVPFASREMPMPYGWGTGG
VQVSAATLTPDDTLKVIDQGADDTTNAVSIRKFFEN-TAGVATTEETEKASVIQTRHRIP
EAELSEDQILVYQVPIPEPLRFLEPRETETRKMHSLQEYGLMHVKLYEDISQHGAIATSY
AYPVKVA----DRYVMDPSPIPKFDNPKMN-MAAIQLFGAGREQRIYAVPPYTEVVSLDF
EDYPFEASKADH------PCDLCAAE--------DSYLDEVILDD-----AGNRMF-VCS
DTDYCRSRRDAGHLGRLSEEAA--------------------------------------
-----------------------------
>OM-RGC.v1.008013902
------------------------------------------------------------
-----------MSDYNFAYLDEQTKRMIRRAILKGLAVPGYQVPFASREMPMPYGWGTGG
VQVSAATLTPEDTLKVIDQGADDTTNAVSIRKFFEN-TAGVATTEETEKASVIQTRHRIP
EAELSEDQILVYQVPIPEPLRFLEPRETETRKMHALQEYGLMHVKLYEDISQHGAIATSY
AYPVKVA----GRYVTDPSPIPKFDNPKMN-MAAIQLFGAGREQRIYAVPPYTEVVSLDF
EDFPFEASKADH------PCDLCAAE--------DSYLDEVILDD-----AGNRMF-VCS
DTDYCRSRRDAGHMGRLSEEAA--------------------------------------
-----------------------------
>439497.RR11_2330
------------------------------------------------------------
-----------MSDYNFAYLDEQTKRMIRRAILKGLAVPGYQVPFASREMPMPYGWGTGG
VQVSAATLTPEDTLKVIDQGADDTTNAVSIRKFFEN-TAGVATTEETEKASVIQTRHRIP
EAELSEDQILVYQVPIPEPLRFLEPRETETRKMHALQEYGLMHVKLYEDISQHGAIATSY
AYPVKVA----GRYVTDPSPIPKFDNPKMN-MAAIQLFGAGREQRIYAVPPYTEVVSLDF
EDFPFEASKADH------PCDLCAAE--------DSYLDEVILDD-----AGNRMF-VCS
DTDYCRSRRDAGHMGRLSEEAA--------------------------------------
-----------------------------
>OM-RGC.v1.006270148
----------------------------------------MKATTKIT----SAPRKKKA
KLKPRQKMEKTMSDYNFAYLDEQTKRMIRRAILKGLAIPGYQVPFASREMPMPYGWGTGG
VQVSAATLTPDDTLKVIDQGADDTTNAVSIRKFFER-TAGVETTEVTAKASVIQTRHRIP
EAALNEDQILVYQVPIPEPLRFLEPRETETRKMHALEEYGLMHVKLYEDISQHGDIATSY
AYPVKVE----DRYVMDPSPIPKFDNPKLE-MAAIQLFGAGREQRIYALPPYTKVVSLDF
EDFPFVASKADH------PCDLCAAE--------DSYLDEVILDD-----AGNRMF-VCS
DTDYCRSRRAEGHVGRLGEQEGAAA-----------------------------------
-----------------------------
>388739.RSK20926_10699
----------------------------------------MKATTKIT----SAPRKKKA
KLKPRQKMEKTMSDYNFAYLDEQTKRMIRRAILKGLAIPGYQVPFASREMPMPYGWGTGG
VQVSAATLTPDDTLKVIDQGADDTTNAVSIRKFFER-TAGVETTEVTAKASVIQTRHRIP
EAALNEDQILVYQVPIPEPLRFLEPRETETRKMHALEEYGLMHVKLYEDISQHGDIATSY
AYPVKVE----DRYVMDPSPIPKFDNPKLE-MAAIQLFGAGREQRIYALPPYTKVVSLDF
EDFPFVASKADH------PCDLCAAE--------DSYLDEVILDD-----AGNRMF-VCS
DTDYCRSRRAEGHVGRLGEQEGAAA-----------------------------------
-----------------------------
>OM-RGC.v1.007818714
------------------------------------------------------------
-----------MSDYNFAYLDEQTKRMIRRAILKGLAVPGYQVPFASREMPMPYGWGTGG
VQVSAATLTPEDTLKVIDQGADDTTNAVSIRKFFER-TAGVATTEETTKASVIQTRHRIP
EAELTEDQILVYQVPIPEPLRFLEPRETETRKMHSLEEYGLMHVKLYEDISQHGDIATSY
AYPVKVE----DRYVMDPSPIPKFDNPKLE-MAAIQLFGAGREQRIYAVPPYTRVVSLDF
EDYPFEATKADH------PCDLCGSE--------HSYLDEVILDD-----AGNRMF-VCS
DTDYCRTRRAEGHVGRLGESEGEAA-----------------------------------
-----------------------------
>314262.MED193_17624
------------------------------------------------------------
-----------MSDYNFAYLDEQTKRMIRRAILKGLAVPGYQVPFASREMPMPYGWGTGG
VQVSAATLTPEDTLKVIDQGADDTTNAVSIRKFFER-TAGVATTEETTKASVIQTRHRIP
EAELTEDQILVYQVPIPEPLRFLEPRETETRKMHSLEEYGLMHVKLYEDISQHGDIATSY
AYPVKVE----DRYVMDPSPIPKFDNPKLE-MAAIQLFGAGREQRIYAVPPYTRVVSLDF
EDYPFEATKADH------PCDLCGSE--------HSYLDEVILDD-----AGNRMF-VCS
DTDYCRTRRAEGHVGRLGESEGEAA-----------------------------------
-----------------------------
>OM-RGC.v1.006862573
----------------------------------------------------------PE
LPGADLYDEEVHDSYNFAYLDEQTKRMIRRALLKALAIPGYQVPFASREMPMPYGWGTGG
VQVTAACLTPDDCVKVIDQGADDTTNAVSIRSFFAR-TAGVRTTEVTAEASLIQTRHRIP
ETELTEGQLLVYQVPIPEPLRFLEPRETETRKMHALSEYGLMHVKLYEDISQHGHIATAY
AYPVNVE----GHYVMDPSPIPKFDNPKMSNCAAIQLFGAGREQRIYAIPPYCHVKSLDF
EDYPFDRLRAPG------ACALCGAD--------DSYLDEVIMDD-----QGTRMY-VCS
DTDYCSARRGQGHVGDQSALFDSEEG----------------------------------
-----------------------------
>OM-RGC.v1.006342625
----------------------------------------MIEQ--------MTDPSANG
TNDADTHNLDSTDSYNFAYLDEQTKRMIRRALLKALAIPGYQVPFASREMPMPYGWGTGG
VQVTAACLTPDDCIKVIDQGADDTTNAVSIRSFFAR-TAGVRTTESTDEASLIQTRHRIP
ETELTEGQLLVYQVPIPEPLRFLEPRETETRKMHALSEYGLMHVKLYEDISQHGHIATAY
AYPVNVE----GHYVMDPSPIPKFDNPKMSNCAAIQLFGAGREQRIYAIPPYCHVKSLDF
EDYPFERLRAPG------ACALCGAD--------DSYLDEVIMDD-----QGTRMF-VCS
DTDFCSTRREQGHVGDQSGLLDSEEG----------------------------------
-----------------------------
>OM-RGC.v1.006336169
----------------------------------------MTEQ--------ITTLSANN
TNDAPEHNLDATDSYNFAYLDEQTKRMIRRALLKALAIPGYQVPFASREMPMPYGWGTGG
VQVTAACLTPDDCVKVIDQGADDTTNAVSIRSFFAR-TAGVRTTEATDEASLIQTRHRIP
ETELTEGQLLVYQVPIPEPLRFLEPRETETRKMHALSEYGLMHVKLYEDISQHGHIATAY
AYPVSVE----GHYVMDPSPIPKFDNPKMSNCAAIQLFGAGREQRIYAIPPYCHVKSLDF
EDYPFDRLRAPG------ACALCGAD--------DSYLDEVIMDD-----KGTRMY-VCS
DTDFCSTRREQGHVGDQSGLFDREEV----------------------------------
-----------------------------
>OM-RGC.v1.006348490
----------------------------------------MTEQ--------ITTLLAND
TNDAAKHNLDAADSYNFAYLDEQTKRMIRRALLKALAIPGYQVPFASREMPMPYGWGTGG
VQVTAACLTPDDCVKVIDQGADDTTNAVSIRSFFAR-TAGVRTTEATEQASLIQTRHRIP
EVELTEEQLLVYQVPIPEPLRFLEPRETETRKMHALSEYGLMHVKLYEDISQHGHIATAY
AYPVNVE----GHYVMDPSPIPKFDNPKMSNCAAIQLFGAGREQRIYAIPPYCHVKSLDF
EDYPFDRLRAPG------ACALCGAD--------DSYLDEVIMDD-----EGTRMY-VCS
DTDFCSTRRERGHIGDQSGLFDSEEG----------------------------------
-----------------------------
>OM-RGC.v1.022233379
------------------------------------------------------------
------------------------------------------------------------
----------------------------------------------------------IP
ETELTEEQLLVYQVPIPEPLRFLEPRETETRKMHALSEYGLMHVKLYEDISQHGHIATAY
AYPVNVE----GHYVMDPSPIPKFDNPKMNNCAAIQLFGAGREQRIYAIPPYCHVKSLDF
EDYPFDRLRAPG------ACALCGAD--------DSYLDEVIMDN-----EGTRIY-VCS
DTDFCSTRR---------------------------------------------------
-----------------------------
>OM-RGC.v1.007688469
------------------------------------------------------------
-------MTLHDQNYNFGYLDEQTKRMVRRALLKALAIPGYQVPFASREMPMPYGWGTGG
VQVTAACLTPEDTLKVIDQGADDTTNAVSIRKFFQR-TAGVAVTEHTEQASLIQTRHRIP
ETPLTEGQILVYQVPIPEPLRFLEPRETETRRMHALEDYGLMYVKLYEDIAHNGEISTAY
AYPVKVE----GRYVMDPSPIPRFDNPKLES-AAIQLFGAGREQRIYALPPYCQVVSLDF
EDHPFEASKADH------DCDLCGCA--------TSYLDEIIVDD-----AGGRMF-ICS
DTDFCAGRQAAGRIGRLSGKDTA-------------------------------------
-----------------------------
>MAU45625.1 carbon-phosphorus lyase [Yangia sp.]
------------------------------------------------------------
-----MTAMQHDPAYNFAYLDEQTKRMIRRALLKALAIPGYQVPFASREMPMPYGWGTGG
VQVTAACLTPEDRLKVIDQGADDTTNAVSIRKFFER-TAGVETTRHTTESTIIQTRHRIP
EAPLTEGQILVYQVPIPEPLRFLEPRETETRKMHALEEYGLMYVKLYEDIAHNGAISTAY
AYPVKVE----GRYVMDPSPIPKFDNPRLES-AAIQLFGAGREQRIYAVPPYTQVVSLDF
EDHPFEASKADH------DCDLCGCG--------TSYLDEVIVDD-----AGGRMF-VCS
DTDFCAGRRAEGHRGRLSGEDAA-------------------------------------
-----------------------------
>OM-RGC.v1.007563594
------------------------------------------------------------
-----MTAMQHDPAYNFAYLDEQTKRMIRRALLKALAIPGYQVPFASREMPMPYGWGTGG
VQVTAACLTPEDRLKVIDQGADDTTNAVSIRKFFER-TAGVETTEHTTESTIIQTRHRIP
EAPLTEGQILVYQVPIPEPLRFLEPRETETRKMHALEEYGLMYVKLYEDIAHNGAISTAY
AYPVKVE----GRYVMDPSPIPKFDNPRLES-AAIQLFGAGREQRIYAVPPYTQVVSLDF
EDHPFEASKADH------DCDLCGCG--------TSYLDEVIVDD-----AGGRMF-VCS
DTDFCAGRRAEGHRGRLSGEDAA-------------------------------------
-----------------------------
>501479.CSE45_2451
------------------------------------------------------------
-----MTAMQHDPAYNFAYLDEQTKRMIRRALLKALAIPGYQVPFASREMPMPYGWGTGG
VQVTAACLTPEDRLKVIDQGADDTTNAVSIRKFFER-TAGVETTEHTTESTIIQTRHRIP
EAPLTEGQILVYQVPIPEPLRFLEPRETETRKMHALEEYGLMYVKLYEDIAHNGAISTAY
AYPVKVE----GRYVMDPSPIPKFDNPRLES-AAIQLFGAGREQRIYAVPPYTQVVSLDF
EDHPFEASKADH------DCDLCGCG--------TSYLDEVIVDD-----AGGRMF-VCS
DTDFCAGRRAEGHRGRLSGEDAA-------------------------------------
-----------------------------
>MAE88426.1 carbon-phosphorus lyase [Pelagibaca sp.]
------------------------------------------------------------
-----MTAMQHDPAYNFAYLDEQTKRMIRRALLKALAIPGYQVPFASREMPMPYGWGTGG
VQVTAACLTPEDRLKVIDQGADDTTNAVSIRKFFER-TAGVATTEHTNEASVIQTRHRIP
EAPLGAGQILVYQVPIPEPLRFLEPRETETRKMHALEEYGLMYVKLXEDIAHNGAISTAY
AYPVKVE----GRYVMDPSPIPXFDNPKLES-GAIQLFGAGREQRIYAIPPYTQVVSLDF
EDHPFEPSKADH------DCDLCGCG--------TSYLDEVITDD-----AGGRMF-VCS
DTDFCAARQAEGHRGRLSGEDAA-------------------------------------
-----------------------------
>OM-RGC.v1.007562643
------------------------------------------------------------
-----MTAMQHDPAYNFAYLDEQTKRMIRRALLKALAIPGYQVPFASREMPMPYGWGTGG
VQVTAACLTPEDRLKVIDQGADDTTNAVSIRKFFER-TAGVATTEHTNEASVIQTRHRIP
EAPLGAGQILVYQVPIPEPLRFLEPRETETRKMHALEEYGLMYVKLYEDIAHNGAISTAY
AYPVKVE----GRYVMDPSPIPKFDNPKLES-GAIQLFGAGREQRIYAIPPYTQVVSLDF
EDHPFEPSKADH------DCDLCGCG--------TSYLDEVITDD-----AGGRMF-VCS
DTDFCAARQAEGHRGRLSGEDAA-------------------------------------
-----------------------------
>314265.R2601_08076
------------------------------------------------------------
-----MTAMQHDPAYNFAYLDEQTKRMIRRALLKALAIPGYQVPFASREMPMPYGWGTGG
VQVTAACLTPEDRLKVIDQGADDTTNAVSIRKFFER-TAGVATTEHTNEASVIQTRHRIP
EAPLGAGQILVYQVPIPEPLRFLEPRETETRKMHALEEYGLMYVKLYEDIAHNGAISTAY
AYPVKVE----GRYVMDPSPIPKFDNPKLES-GAIQLFGAGREQRIYAIPPYTQVVSLDF
EDHPFEPSKADH------DCDLCGCG--------TSYLDEVITDD-----AGGRMF-VCS
DTDFCAARQAEGHRGRLSGEDAA-------------------------------------
-----------------------------
>MAY34239.1 carbon-phosphorus lyase [Rhodovulum sp.]
------------------------------------------------------------
--------MTQSGQYNFAYLDEQTKRMIRRALLKGLAIPGYQVPFASREMPMPYGWGTGG
VQVTAACLVPEDCLKVIDQGADDTTNAVSIRKFFQR-TAGVDVTEQTTASTVIQTRHRIP
ETPLREGQILVYQVPIPEPLRFIEPRETETRKMHALAEYGLMHVKLYEDIARHGAISTAY
AYPVSVE----GRYVMDPSPIPKFDNPKMEM-AGIQLFGAGREQRIYALPPYTRVVSLDF
EDYPFDPMRAEH------PCDMCGAE--------DTYLDEVIIDD-----AGGRMF-VCS
DTDHCTARRAAGHRGRLAATEDAA------------------------------------
-----------------------------
>OM-RGC.v1.007640158
------------------------------------------------------------
--------MTQSGQYNFAYLDEQTKRMIRRALLKGLAIPGYQVPFASREMPMPYGWGTGG
VQVTAACLVPEDCLKVIDQGADDTTNAVSIRKFFQR-TAGVDVTEQTTASTVIQTRHRIP
ETPLREGQILVYQVPIPEPLRFIEPRETETRKMHALAEYGLMHVKLYEDIARHGAISTAY
AYPVSVE----GRYVMDPSPIPKFDNPKMEM-AGIQLFGAGREQRIYALPPYTRVVSLDF
EDYPFDPMRAEH------PCDMCGAE--------DTYLDEVIIDD-----AGGRMF-VCS
DTDHCTARRAAGHRGRLAATEDAA------------------------------------
-----------------------------
>MAV23079.1 carbon-phosphorus lyase [Gammaproteobacteria bacterium]
------------------------------------------------------------
-----------MSDYNFAYLDEQTKRMIRXAILKGLAIPGYQVPFASREMPMPXGWGTGG
VQVSAATLTPEXTLKVIDQGADDTTNAISIRKFFEK-TAKIATTEKTSSASVIQTRHRIP
EXXLTEDQILVYQVPIPEPLRXLEPSEIETRXMHALEEYGLMHVKLYEXISRHXAIATSY
AYPVKVE----DRYVMDPSPIPKFDNPKMEM-AAIQLFGAGREQRIYALPPHTKVVSLDF
DDFPFEPSKADY------SXDLXGSE--------NSYLDEVIVDD-----XGGRIF-VCS
DTDFCSSRQXXNSELXYE------------------------------------------
-----------------------------
>OM-RGC.v1.008214608
------------------------------------------------------------
-----------MSDYNFAYLDEQTKRMIRRAILKGLAIPGYQVPFASREMPMPYGWGTGG
VQVSAATLTPEDTLKVIDQGADDTTNAISIRKFFEK-TAKIATTEKTSSASVIQTRHRIP
EEQLTEDQILVYQVPIPEPLRFLEPSEIETRKMHALEEYGLMHVKLYEDISRHGAIATSY
AYPVKVE----DRYVMDPSPIPKFDNPKMEM-AAIQLFGAGREQRIYALPPHTKVVSLDF
DDFPFEPSKADY------SCDLCGSE--------NSYLDEVIVDD-----EGGRIF-VCS
DTDFCSSRQAINSELTYE------------------------------------------
-----------------------------
>OM-RGC.v1.012572566
------------------------------------------------------------
------------------------------------------------------------
--VSAATLTPEDTLKVIDQGADDTTNAISIRKFFEK-TAKISTTEKTSSATIIQTRHRIP
EEQLTEDQILVYQVPIPEPLRFLEPSEVETRKMHALEEYGLMHVKLYEDISRHGAIATSY
AYPVKVE----DRYVMDPSPIPKFDNPKMEM-AAIQLFGAGREQRIYALPPHTKVVSLDF
DDFPFEPSKADY------CCDLCGSE--------NSYLDEVIVDD-----EGGRIF-VCS
DTDFCSSRQAINSELIYE------------------------------------------
-----------------------------
>OM-RGC.v1.008203781
------------------------------------------------------------
---------VTDAAYNFAYLDEQTKRMIRRALLKALAIPGYQVPFASREMPMPYGWGTGG
VQVTAACLTPEDTLKVIDQGADDTTNAVSIRQFFER-TAGVATTEATTEASVIQTRHRIP
ETPLAEGQVLVYQVPIPEPLRFLEPSEVETRKMHALEEYGLMHVKLYEDIARHGEIVTSY
AYPVKVE----GRYVMDPSPIPKYDNPKISDCPAIQLFGAGREQRIYAIPPYTRVVSLDF
EDHPFDPSKADA------ACALCGSE--------ASYLDEVITDD-----AGSRMF-VCS
DTDYCATRRAGGEVAA--------------------------------------------
-----------------------------
>OM-RGC.v1.007691776
------------------------------------------------------------
-----------MSDYNFAYLDEQTKRMIRRAILKALAIPGYQVPFASREMPMPYGWGTGG
VQVSAACLIPNDTMKVIDQGADDTTNAVSIRKFFER-TAGIRVTERTSAASVIQTRHRIP
ETPLTEGQILVYQVPIPEPLRFLEPRETETRKMHALEEYGLMHVKLYEDIAQHGQIATSY
AYPVKVE----DRYVMDPSPIPRFDNPKMEM-AAVQLFGAGREQRIYAIPPHTKVASLDF
DDYPFEAVKAEG------ECALCGAD--------QTYLDEVIVDD-----NGGRIF-VCS
DTDYCEARRAKGHQNQRGIPSQGDAA----------------------------------
-----------------------------
>OM-RGC.v1.007948203
------------------------------------------------------------
-----------MSEYNFAYLDEQTKRMIRRAILKGLAIPGYQVPFASREMPMPYGWGTGG
VQVSAATLTPDDTFKVIDQGADDTTNAVSIRKFFEK-TGGVAVTERTAEATVIQTRHRIP
EEPLKEGQVLVYQVPIPEPLRFLEPSEVETRKMHALEEYGLMHVKLYEDISRHGHISTAY
AYPVKVE----GRYVMDPSPIPKFDNPKMEM-AAIQLFGAGREQRIYALPPHTQVVSLDF
EDHPFDPSKAAH------PCDMCGAG--------DSYLDEVIVDD-----RGGRMF-VCS
DTDYCRARREAGHRGRLAAEEMA-------------------------------------
-----------------------------
>252305.OB2597_05555
------------------------------------------------------------
-----------MSEYNFAYLDEQTKRMIRRAILKGLAIPGYQVPFASREMPMPYGWGTGG
VQVSAATLTPDDTFKVIDQGADDTTNAVSIRKFFEK-TGGVAVTERTAEATVIQTRHRIP
EEPLKEGQVLVYQVPIPEPLRFLEPSEVETRKMHALEEYGLMHVKLYEDISRHGHISTAY
AYPVKVE----GRYVMDPSPIPKFDNPKMEM-AAIQLFGAGREQRIYALPPHTQVVSLDF
EDHPFDPSKAAH------PCDMCGAG--------DSYLDEVIVDD-----RGGRMF-VCS
DTDYCRARREAGHRGRLAAEEMA-------------------------------------
-----------------------------
>OM-RGC.v1.008384568
------------------------------------------------------------
-----------MNEYNFAYLDEQTKRMIRRAILKGLAIPGYQVPFASREMPMPYGWGTGG
VQVSAATLTPKDTLKVIDQGADDTTNAISIRKFFQK-TANVEVTEVTKDATVIQTRHRIP
ETDLSDEQILVYQVPIPEPLRFLEPSEPETRKMHALEEYGLMHVKLYEDISKHGAIATSY
AYPVKVE----GRYVMDPSPIPKFDNPKMEM-SAIQLFGAGREQRIYALPPYTKVVSLDF
EDYPFEASKAEH------SCELCGSH--------NSYLDEVIVDD-----TGGRIF-VCS
DTDYCSSQQKIIKEAV--------------------------------------------
-----------------------------
>MAQ83951.1 carbon-phosphorus lyase [Maritimibacter sp.]
------------------------------------------------------------
------MSDDTLADYNFAYLDEQTKRMIRRAILKGLAVPGYQVPFASREMPMPYGWGTGG
VQVSAATLTPDDTLKVIDQGADDTTNAVSIRKFFQK-TAGVATTTRTAEASVIQTRHRIP
EEDLTEDQILVYQVPIPEPLRFLEPRETETRKMHALEEYGLMHVKLYEDISRHGHIATSY
AYPVKVE----DRYVMDPSPIPKFDNPKMEM-AAIQLFGAGREQRIYALPPYTKVVSLDF
EDHPFDASKAPH------PCALCGAD--------DSYLDEVITDD-----AGGRMF-VCS
DTDYCEGRRAAGHAGAMTEDAA--------------------------------------
-----------------------------
>OM-RGC.v1.008316438
------------------------------------------------------------
-----------MSEYNFAYLDEQTKRMIRRAILKGLAIPGYQVPFASREMPMPYGWGTGG
VQVSAATLTPEDTLKVIDQGADDTTNAISIRKFFQK-TAEVAVTEKTADASLIQTRHRIP
EVELSEDQILVYQVPIPEPLRFLEPSEVETRKMHALEEYGLMHVKLYEDISKHGAIATSY
AYPVRVE----GRYVMDPSPIPKFDNPKMEM-AAIQLFGAGREQRIYALPPYTAVISLDF
EDYPFEASKADH------VCDLCGAE--------NSYLDEVIVDD-----QGGRIF-VCS
DTDFCTSRQEQAKEKAA-------------------------------------------
-----------------------------
>HOT232_3_0500m_c12868_1
------------------------------------------------------------
-----------MSDYNFAYLDEQTKRMIRRAILKGLAIPGYQVPFASREMPMPYGWGTGG
VQVSAATLTPDDTLKVIDQGADDTTNAVSIRKFFEK-TAKVAVTERTAEATIIQTRHRIP
EEDLTEDQILVYQVPIPEPLRFLEPSEVETRKMHALEEYGLMHVKLYEDIARHGEISTAY
AYPVKVE----DRYVMDPSPIPKFDNPKLEM-AGIQLFGAGREQRIYALPPYTRVVSLDF
EDHPFERTRAQE------DCGLCGAG--------DSYLDEVIMDD-----AGARMF-VCS
DTDYCRARREAGHRGAMAGEGEAFA-----------------------------------
-----------------------------
>MBT54027.1 carbon-phosphorus lyase [Mameliella sp.]
------------------------------------------------------------
-----------MNNYNFAYLDEQTKRMIRRAILKGLAVPGYQVPFASREMPMPYGWGTGG
VQVSAATLMPEDTLKVIDQGADDTTNAVSIRKFFER-TAGIATTEETAKASVIQTRHRIP
EEPLTEDQILVYQVPIPEPLRFLEPSEIETRKMHALEDYGLMHVKLYEDIARHGQIATAY
AYPVKVE----GRYVMDPSPIPKFDNPKMSDNAAIQLFGAGREQRIYALPPYTKVVSLDF
QDFPFEATKAEA------ACDLCAAE--------DSYLDEVIVDD-----AGGRMF-VCS
DTDYCRARRAAGHVGAKAAQEDAA------------------------------------
-----------------------------
>MAU53635.1 carbon-phosphorus lyase [Roseovarius sp.]
------------------------------------------------------------
-----------MTDYNFAYLDEQTKRMIRRAILKALAIPGYQVPFASREMPMPYGWGTGG
VQVTAACLTPEDRLKVIDQGADDTTNAVSIRKFFEK-TAGVATTEETARASLIQTRHRIP
ETPLTEDQILVYQVPIPEPLRFLEPRETETRKMHALEEYGLMHVKLYEDISRHGAIATAY
AYPVRVE----GRYVMDPSPIPKFDNPKLSDCPAIQLFGAGREQRIYALPPWTKVVSLDF
EDHPFEPAKADA------PCALCGSE--------TSYLDEVIVDD-----AGGRIF-VCS
DTDHCRARRAAGHRGAEGAPYEEAGA----------------------------------
-----------------------------
>MBK44284.1 carbon-phosphorus lyase [Roseovarius sp.]
------------------------------------------------------------
-----------MTDYNFAYLDEQTKRMIRRAILKALAIPGYQVPFASREMPMPYGWGTGG
VQVTAACLTPEDRLKVIDQGADDTTNAVSIRKFFEK-TAGVATTEETARASLIQTRHRIP
ETPLTEDQILVYQVPIPEPLRFLEPRETETRKMHALEEYGLMHVKLYEDISRHGAIATAY
AYPVRVE----GRYVMDPSPIPKFDNPKLSDCPAIQLFGAGREQRIYALPPWTKVVSLDF
EDHPFEPAKADA------PCALCGSE--------TSYLDEVIVDD-----AGGRIF-VCS
DTDHCRARRAAGHRGAEGAPYEEAGA----------------------------------
-----------------------------
>OM-RGC.v1.011306437
------------------------------------------------------------
-----------VTDYNFAYLDEQTKRMIRRAILKALAIPGYQVPFASREMPMPYGWGTGG
VQVTAACLTPEDRLKVIDQGADDTTNAVSIRKFFEK-TAGVATTEETARASLIQTRHRIP
ETPLTEDQILVYQVPIPEPLRFLEPRETETRKMHALEEYGLMHVKLYEDISRHGAIATAY
AYPVRVE----GRYVMDPSPIPKFDNPKLSDCPAIQLFGAGREQRIYALPPWTKVVSLDF
EDHPFEPAKADA------PCALCGSE----------------------------------
------------------------------------------------------------
-----------------------------
>OM-RGC.v1.007754403
------------------------------------------------------------
-----------MTDYNFAYLDEQTKRMIRRAILKALAIPGYQVPFASREMPMPYGWGTGG
VQVSAACLTPGDTFKVIDQGADDTTNAVSIRKFFEK-TARVATTEETARASIIQTRHRIP
EEALSEDQILVYQVPIPEPLRFLEPSEVETRKMHALEEYGLMHVKLYEDISQHGAIATAY
AYPVKVE----GRYVMDPSPIPKFDNPKLSM-AAIQLFGAGREQRIYALPPYTKVVSLDF
EDHPFEPTKAAH------DCDLCGAA--------DSYLDEVIMDD-----AGGRMF-VCS
DTDYCRARRAAGHIGAQGAPYEEATA----------------------------------
-----------------------------
>314264.ROS217_04255
------------------------------------------------------------
-----------MTDYNFAYLDEQTKRMIRRAILKALAIPGYQVPFASREMPMPYGWGTGG
VQVSAACLTPGDTFKVIDQGADDTTNAVSIRKFFEK-TARVATTEETARASIIQTRHRIP
EEALSEDQILVYQVPIPEPLRFLEPSEVETRKMHALEEYGLMHVKLYEDISQHGAIATAY
AYPVKVE----GRYVMDPSPIPKFDNPKLSM-AAIQLFGAGREQRIYALPPYTKVVSLDF
EDHPFEPTKAAH------DCDLCGAA--------DSYLDEVIMDD-----AGGRMF-VCS
DTDYCRARRAAGHIGAQGAPYEEATA----------------------------------
-----------------------------
>MAN99604.1 carbon-phosphorus lyase [Roseovarius sp.]
------------------------------------------------------------
-----------MTDYNFAYLDEQTKRMIRRAILKALAIPGYQVPFASREMPMPYGWGTGG
VQVSAACLTPTDTLKVIDQGADDTTNAVSIRKFFEK-TAQVATTEETARASLIQTRHRIP
EEPLTEDQILVYQVPIPEPLRFLEPSEIETRKMHALEEYGLMHVKLYEDISQHGAIATAY
AYPVKVE----GRYVMDPSPIPKFDNPKLSM-AAIQLFGAGREQRIYALPPYTQVVSLDF
EDHPFQASKADH------DCDLCGAA--------DSYLDEVITDD-----AGGRMF-VCS
DTDYCRARRAAGHIGAQGAPYEEATA----------------------------------
-----------------------------
>OM-RGC.v1.019613786
------------------------------------------------------------
-----------MTDYNFAYLDEQTKRMIRRAILKALAIPGYQVPFASREMPMPYGWGTGG
VQVSAACLTPTDTLKVIDQGADDTTNAVSIRKFFEK-TAQVATTEETARASLIQTRHRIP
EEPLTEDQILVYQVPIPEPLRFLEPSEIETRKMHALEEYGLMHVKLYEDISQHGAIATAY
AYPVKVE----GRYVM--------------------------------------------
------------------------------------------------------------
------------------------------------------------------------
-----------------------------
>OM-RGC.v1.007754995
------------------------------------------------------------
-----------MSDYNFAYLDEQTKRMIRRAILKALAIPGYQVPFASREMPMPYGWGTGG
VQVSAACLTPNDTFKVIDQGADDTTNAVSIRKFFEK-TAQVATTEETARASLIQTRHRIP
EEPLTEDQILVYQVPIPEPLRFLEPSEVETRKMHALEEYGLMHVKLYEDISQHGAIATAY
AYPVKVE----GRYVMDPSPIPKFDNPKLSM-AAIQLFGAGREQRIYALPPYTQVVSLDF
EDHPFEATKADH------DCDLCGAS--------HSYLDEVIMND-----AGGRMF-VCS
DTDYCRARRAGGHIGAQGAPYEEATV----------------------------------
-----------------------------
>391613.RTM1035_14237
------------------------------------------------------------
-----------MSDYNFAYLDEQTKRMIRRAILKALAIPGYQVPFASREMPMPYGWGTGG
VQVSAACLTPNDTFKVIDQGADDTTNAVSIRKFFEK-TAQVATTEETARASLIQTRHRIP
EEPLTEDQILVYQVPIPEPLRFLEPSEVETRKMHALEEYGLMHVKLYEDISQHGAIATAY
AYPVKVE----GRYVMDPSPIPKFDNPKLSM-AAIQLFGAGREQRIYALPPYTQVVSLDF
EDHPFEATKADH------DCDLCGAS--------HSYLDEVIMND-----AGGRMF-VCS
DTDYCRARRAGGHIGAQGAPYEEATV----------------------------------
-----------------------------
>MAH69074.1 carbon-phosphorus lyase [Afipia sp.]
------------------------------------------------------------
---------MNAPVYNFAYLDEQTKRMIRRAILKAIAIPGYQVPFASREMPMPYGWGTGG
VQVTAAILGREDTLKVIDQGSDDTTNAISIRKFFEK-TANVKTTTVTSDATVIQTRHRIP
ETALNDNQVLVYQVPIPEPLRFLEPRETETRRMHALGQYGLMHVKLYEDIARHGHIATTY
AYPVKVN----ERYVMDPSPTPKFDNPKMDDCEALQLFGAGREKRIYAIPPHTKVTSLDF
EDHPFETYRFDA------PCALCGSK--------TSYLDEVVVDD-----RGGRMF-VCS
DTDYCETRRAGGYQGAGFGADHQVT-----------------------------------
-----------------------------
>709797.CSIRO_2497
------------------------------------------------------------
---------MNPPAYNFAYLDEQTKRMIRRAILKAIAIPGYQVPFASREMPMPYGWGTGG
VQVTAAILGVDDTLKVIDQGSDDTTNAISIRKFFEK-TAGVKTTTVTSDATVIQTRHRIP
ETALNGNQVLVYQVPIPEPLRFLEPRETETRRMHGLAEYGLMHVKLYEDIARHGHIATTY
AYPVKVN----ERYVMDPSPTPKFDNPKMDDCSALQLFGAGREKRIYAIPPHTKVTSLDF
EDHPFETYRFAA------PCALCGSD--------SSYLDEVVVDD-----RGGRMF-VCS
DTDYCETRRAAGHQGAGFGADHQVT-----------------------------------
-----------------------------
>1037409.BJ6T_12870
------------------------------------------------------------
---------MNAPAYNFAYLDEQTKRMIRRAILKAIAIPGYQVPFASREMPMPYGWGTGG
VQVTAAILGPQDVLKVIDQGSDDTTNAISIRKFFAK-TAGVATTTATEDATVIQTRHRIP
ETSLHANQVLVYQVPIPEPLRFLEPRETETRRMHALAEYGLMHVKLYEDIARFGHIATAY
AYPVKVN----ARYVMDPSPTPKFDNPKMDNCPALQLFGAGREKRIYAIPPYTQVVSLDF
EDHPFEPYRFNA------PCALCGAE--------NSYLDEIVTDD-----KGGRMF-VCS
DTDYCEGRQAAGHHGSLSAAPYKEKAQEGSNG----------------------------
-----------------------------
>224911.blr1224
------------------------------------------------------------
---------MNAPAYNFAYLDEQTKRMIRRAILKAIAIPGYQVPFASREMPMPYGWGTGG
VQVTAAILGPEDVLKVIDQGSDDTTNAISIRKFFAK-TAGVATTTATDAATVIQTRHRIP
EAALNENQVLVYQVPIPEPLRFLEPRETETRRMHALAEYGLMHVKLYEDIARFGHIATAY
AYPVKVN----ARYVMDPSPTPKFDNPKMDNCPALQLFGAGREKRIYAIPPYTQVVSLDF
EDHPFEPYRFNA------PCALCGAD--------NSYLDEIVTDD-----KGGRMF-VCS
DTDYCEGRQAAGHHGSLSAAPYKEKAQETSNG----------------------------
-----------------------------
>OM-RGC.v1.007437889
------------------------------------------------------------
---------MNAPTYNFAYLDEQTKRMIRRAILKAIAIPGYQVPFASREMPMPYGWGTGG
VQVTAAILGPDDVLKVIDQGSDDTTNAISIRKFFAK-TAGVATTTSTEAATVIQTRHRIP
EAPLQEGQVLVYQVPIPEPLRFLEPRETETRRMHALAEYGLMHVKLYEDIARFGHIATSY
AYPVKVN----ARYVMDPSPTPKFDNPKMDNCPALQLFGAGREKRIYAIPPYTSVVSLDF
EDHPFTRYKFDA------PCALCGAE--------DSYLDEIVTDD-----KGSRMF-VCS
DTDYCEGRQAAGHRGTQNAAPHKEGAHV--------------------------------
-----------------------------
>288000.BBta_5845
------------------------------------------------------------
---------MNAPTYNFAYLDEQTKRMIRRAILKAIAIPGYQVPFASREMPMPYGWGTGG
VQVTAAILGPDDVLKVIDQGSDDTTNAISIRKFFAK-TAGVATTTSTEAATVIQTRHRIP
EAPLQEGQVLVYQVPIPEPLRFLEPRETETRRMHALAEYGLMHVKLYEDIARFGHIATSY
AYPVKVN----ARYVMDPSPTPKFDNPKMDNCPALQLFGAGREKRIYAIPPYTSVVSLDF
EDHPFTRYKFDA------PCALCGAE--------DSYLDEIVTDD-----KGSRMF-VCS
DTDYCEGRQAAGHRGTQNAAPHKEGAHV--------------------------------
-----------------------------
>114615.BRADO5353
------------------------------------------------------------
---------MNAPTYNFAYLDEQTKRMIRRAILKAIAIPGYQVPFASREMPMPYGWGTGG
VQVTAAILGPDDVLKVIDQGSDDTTNAISIRKFFAK-TAGVATTTSTDAATVIQTRHRIP
EAPLRAGQVLVYQVPIPEPLRFLEPRETETRRMHALAEYGLMHVKLYEDIARFGHIATSY
AYPVKVN----ARYVMDPSPTPKFDNPKMDNCPALQLFGAGREKRIYAIPPYTSVVSLDF
EDHPFTRYKFDA------PCALCGAE--------DSYLDEIVTNN-----KGSRMY-VCS
DTDYCEGRQAAGHCGTESAAPHKEAAHG--------------------------------
-----------------------------
>258594.RPA0692
------------------------------------------------------------
---------MTEATYNFAYLDEQTKRMIRRAILKGIAIPGYQVPFASREMPMPYGWGTGG
VQVTASILGPDDTLKVIDQGSDDTTNAISIRKFFAK-TAGVATTTATPDASVIQTRHRIP
ETPLHEGQVLVYQVPIPEPLRYLEPRETETRRMHALAEYGLMHVKLYEDIAKFGHIATAY
AYPVKVA----GRYVMDPSPTPKFDNPKMDNCPALQLFGAGREKRIYAIPPYTQVVSLDF
EDHPFTRYRQDG------CCALCGAD--------DSYLDEIVTDN-----AGTRMF-VCS
DTDYCEGRRAQGHTGSETAPMESAHA----------------------------------
-----------------------------
>652103.Rpdx1_0744
------------------------------------------------------------
---------MTEATYNFAYLDEQTKRMIRRAILKAIAIPGYQVPFASREMPMPYGWGTGG
VQVTASILGPDDTLKVIDQGSDDTTNAISIRKFFAK-TAGVATTTATPDASVIQTRHRIP
ETPLREGQVLVYQVPIPEPLRFLEPRETETRRMHALAEYGLMHVKLYEDIAKFGHIATAY
AYPVKVA----GRYVMDPSPTPKFDNPKMDNCPALQLFGAGREKRIYAIPPYTQVVSLDF
EDHPFTRYRQDG------CCALCGAD--------DSYLDEIVTDN-----AGTRMF-VCS
DTDYCEGRRAEGHTGSETAPMESAHA----------------------------------
-----------------------------
>316056.RPC_1283
------------------------------------------------------------
---------MNAPTYNFAYLDEGTKRMIRRAILKAIAIPGYQVPFASREMPMPYGWGTGG
VQVTAAILGPQDVLKVIDQGSDDTTNAISIRKFFAK-TAGVATTTRTEEASVIQTRHRIP
EAPLHAGQVLVYQVPIPEPLRYLEPRETETRRMHALGEYGLMHVKLYEDIAKFGHIATAY
AYPVKVA----GRYVMDPSPTPKFDNPKMNDCEALQLFGAGREKRIYAIPPYTQVVSLDF
EDHPFTRYRQDA------PCALCGAE--------DSYLDEIVTDD-----QGSRMF-VCS
DTDYCETRQRDGHVGSESAPNKEHAHD---------------------------------
-----------------------------
>316055.RPE_3107
------------------------------------------------------------
---------MNAPAYNFAYLDEQTKRMIRRAILKAIAIPGYQVPFASREMPMPYGWGTGG
VQVTAAILGPDDVLKVIDQGSDDTTNAISIRKFFAK-TAGVATTTNTTDASVIQTRHRIP
EAPLHEGQVLVYQVPIPEPLRFLEPRETETRRMHALAEYGLMHVKLYEDIAKFGHIATAY
AYPVKVN----GRYVMDPSPTPKFDNPKMDDCPALQLFGAGREKRIYAIPPYTRVVSLDF
EDHPFTRYRQDA------PCALCGAE--------DSFLDEIVIDD-----QGGRMF-VCS
DTDYCETRRAQGHHGSETAPYQERSDA---------------------------------
-----------------------------
>316057.RPD_3828
------------------------------------------------------------
---------MNAPHYNFAYLDEQTKRMIRRAILKAIAIPGYQVPFASREMPMPYGWGTGG
VQVTAAILGPDDVLKVIDQGSDDTTNAISIRKFFAK-TAGVATTTSTADASVIQTRHRIP
EAPLHEGQVLVYQVPIPEPLRFLEPRETETRRMHALAEYGLMHVKLYEDIAKFGHIATSY
AYPVKVN----ARYVMDPSPTPKFDNPKMDDCPALQLFGAGREKRIYAIPPYTQVVSLDF
EDHPFTRYRQDA------PCALCGAE--------DSYLDEIVTDD-----RGGRMF-VCS
DTDYCETRQAQGHRGSESAPQTESADA---------------------------------
-----------------------------
>316058.RPB_4092
------------------------------------------------------------
---------MNAPQYNFAYLDEQTKRMIRRAILKAIAIPGYQVPFASREMPMPYGWGTGG
VQVTAAILGPDDVLKVIDQGSDDTTNAISIRKFFAK-TAGVATTTSTTDASVIQTRHRIP
EAPLHEGQVLVYQVPIPEPLRFLEPRETETRRMHALAEYGLMHVKLYEDIAKFGHIATSY
AYPVKVN----SRYVMDPSPTPKFDNPKMDDCPALQLFGAGREKRIYAIPPYTHVVSLDF
QDHPFTRYRQDA------PCALCGSE--------ESYLDEIVTDD-----RGGRMF-VCS
DTDYCETRQVQGHRGSESAPHQERADA---------------------------------
-----------------------------
>639283.Snov_2505
------------------------------------------------------------
-MSASDVGDMPEITYNFAYLDEQTKRMIRRAILKAIAVPGYQVPFAAREMPMPYGWGTGG
VQVTAAVLGRDDVLKVIDQGADDTTNAVAIRGFFEK-TARVATTTSTTEATVIQTRHRIP
ETKLREDQILVYQVPIPEPLRFLEPRETETRQLHALAEYGLMHVKLYEDIARHGHIATTY
AYPVEVA----GRYVMDPSPIPKFDNPKMDDSPALQLFGAGREKRIYAIPPHTRVRSLDF
EDHPFKVQRFAK------PCALCGAT--------GVYLDEVILDD-----KGGRMF-VCS
DTDFCNTRQEAGHRGEMGVPAGTIQNHVMPGLDPGIHAAPSARPVQDVDGRVKPGHDGPL
AGEGREEIAQTGTVRSGSYIGLGRTESRS
>MBP28656.1 carbon-phosphorus lyase [Methylobacterium sp.]
------------------------------------------------------------
--------------------------MIRRAILKAIAVPGYQVPFASREMPMPYGWGTGG
VQVTAAILGQSDVLKVIDQGADDTTNAVSIRRFFAK-TSGVATTTRTTEATVIQTRHRIP
ETPLTEGQILVYQVPIPEPLRFLEPRETETRQLHALAEYGAMHVKLYEDISRHGHIATTY
AYPVEVA----GRYVMDPSPTPKFDNPKMDDCPALQLFGAGRERRIYAVPPYTRVRSLDF
EDHPFRVQEFTQ------PCALCGAR--------GHYLDEVVTDD-----SGGRMF-ICS
DTDICETRVAEAAR----------------------------------------------
-----------------------------
>426355.Mrad2831_3854
------------------------------------------------------------
MSAAIAHRPESEPGYNFAYLDEGTKRMIRRAILKAIAVPGYQVPFASREMPMPYGWGTGG
VQVTAAILGRSDVLKVIDQGADDTTNAVSIRRFFAK-TSGVATTTRTAEATVIQTRHRIP
ETPLTEGQTLVYQVPIPEPLRFLEPRETETRQLHALAEYGAMHVKLYEDISRHGHIATTY
AYPVEVA----GRYVMDPSPTPKFDNPKMDDCPALQLFGAGRERRIYAVPPHTRVRSLDF
EDHPFRVQHFDQ------PCALCGAE--------GVYLDEVLLDD-----AGRRMF-VCS
DTDHCEGRRADGHVGAGDAA----------------------------------------
-----------------------------
>426117.M446_2911
----------------------------------------------------------MS
GIAARESGPEEGTGYNFAYLDEGTKRMIRRAILKAIAVPGYQVPFASREMPMPYGWGTGG
VQVTAAILGRGDVLKVIDQGSDDTTNAVSIRAFFAR-TAGVAVTTRTREASVIQTRHRIP
EHPLTEGQVLVYQVPIPEPLRFLEPRETETRQLHALAEYGLMHVKLYEDIARHGHIATTY
AYPVEVA----GRYVMDPSPTPKFDNPKMDDCPALQLFGAGREKRIYAVPPHTRVRSLDF
EDHPFRVQRFER------PCALCGAE--------GVYLDEVLLDD-----RGRRMF-VCS
DTDFCEERRDAGHRGAGE------------------------------------------
-----------------------------
>460265.Mnod_4210
---------------------------------------------------------MSA
TLLHDAAVEAPHPGYNFAYLDEGTKRMIRRAILKAIAVPGYQVPFASREMPMPYGWGTGG
VQVTAAILGRRDVLKVIDQGSDDTTNAVSIRAFFAR-TAGVAVTTRTAEATVIQTRHRIP
EHPLAEGQTLVYQVPIPEPLRFLEPRETETRQLHALAEYGLMHVKLYEDIARHGHIATTY
AYPVEVA----GRYVMDPSPTPKFDNPKMDDCPALQLFGAGREKRIYAVPPYTRVRSLDF
EDHPFRVQHFER------PCALCGAR--------EVYLDEVLLDD-----AGGRMF-VCS
DTDFCEERRAAGHQGEGV------------------------------------------
-----------------------------
>438753.AZC_3395
------------------------------------------------------MNAPFE
TAQASTPAGMPAITYNFAYLDEQTKRMIRRAILKAIAIPGYQVPFASREMPMPYGWGTGG
VQVTAAILGPDDVLKVIDQGSDDTTNAVAIRGFFET-TAGVATTTRTQDATVIQTRHRVP
ETALQAHQVLVYQVPIPEPLRFLEPRETETRKLHALADYGLMHVKLYEDIARHGHIATTY
AYPVEVD----GRYVMDPSPIPKFDNPKMDDSPALQLFGAGREKRIYAIPPHTKVVPLDF
EDHPFKVQHFAK------PCALCGAT--------GVYLDEVILDD-----RGGRMF-VCS
DTDHCNTRQGEGHRGEMSGLPEAAE-----------------------------------
-----------------------------
>78245.Xaut_1313
------------------------------------------------------------
--MMLEYISMPAITYNFAYLDEQTKRMIRRAILKAIAIPGYQVPFASREMPMPYGWGTGG
VQVTAAILGAKDVLKVIDQGSDDTTNAVAIRTFFET-TAGVATTTRTQDATIIQTRHRIP
EAPLREGQVIVYQVPIPEPLRYLEPRETETRRLHALSDYGLMQVKLYEDIAKHGHIATTY
AYPVKVA----GRYVMDPSPIPKFDNPKMDDSPALQLFGAGREKRIYAIPPYTCVVSLDF
EDHPFAVQAFAE------PCALCGAK--------GVYLDEVILDD-----KGGRMF-VCS
DTDHCATRQAEGHTGSMSAPYGEGQP----------------------------------
-----------------------------
>MAI99356.1 carbon-phosphorus lyase [Nisaea sp.]
---------------------------------------------------------MTD
QVAAPASKTAFDATYNFAFLDEQTKRMIRRAILKAVAIPGYQVPFASREMPMPYGWGTGG
IQVTASVIGPDDVLKVIDQGADDTTNAISIRKFFQR-TTGVATTEHTREASLIQTRHRIP
EAPLQAGQILIYQVPIPEPLRFLEPREKETRQMHALEEYGLMHVKLYEDIARHGHIATTY
AYPVKVA----GRYVMDPSPTPKFDNPKMDSMAALQLFGAGREKRIYAIPPYTEVKSLDF
DDHPFELPSWES------ACALCGAE--------DTYLDEVILDD-----NGARMF-ICS
DTDHCAARQAAGHRGSXNQDQPSAXGEPKEAVQ---------------------------
-----------------------------
>MAK75882.1 carbon-phosphorus lyase [Nisaea sp.]
--------------------------------------------------------MKTG
KDAAAENGTTVNATYNFAFLDEQTKRMIRRALLKAVAIPGYQVPFASREMPMPYGWGTGG
IQVTASVIGPEDVLKVIDQGSDDTTNAISIRKFFER-TTGVETTEKTAAATLIQTRHRIP
EAPLSEGQILIYQVPIPEPLRFLEPRETETRQMHALEEYGLMHVKLYEDIARHGHIATTY
AYPVKVA----GRYVMDPSPTPKFDNPKMDAMPALQLFGAGREKRIYAIPPYTEVKSLDF
DDHPFELPTWDS------VCAACGAA--------DTYLDEVILDD-----QGGRMF-VCS
DTDHCAARQAAGHRGPGPATEPRR------------------------------------
-----------------------------
>OM-RGC.v1.006876294
--------------------------------------------------------MKTG
KDAAAENGTTVNATYNFAFLDEQTKRMIRRALLKAVAIPGYQVPFASREMPMPYGWGTGG
IQVTASVIGPEDVLKVIDQGSDDTTNAISIRKFFER-TTGVETTEKTAAATLIQTRHRIP
EAPLSEGQILIYQVPIPEPLRFLEPRETETRQMHALEEYGLMHVKLYEDIARHGHIATTY
AYPVKVA----GRYVMDPSPTPKFDNPKMDAMPALQLFGAGREKRIYAIPPYTEVKSLDF
DDHPFELPTWDS------VCAACGAA--------DTYLDEVILDD-----QGGRMF-VCS
DTDHCAARQAAGHRGPGPATEPRR------------------------------------
-----------------------------
>OM-RGC.v1.008310855
------------------------------------------------------------
----------FDRSYNFAYLDEQTKRMIRRAILKAVATPGYQVPFASREMPMPYGWGTGG
IQVTASVIGANDILKVIDQGSDDTTNAVSIRKFFKR-TTGIETTARTEQATLIQTRHRIP
ETPLREGQILIYQVPIPEPLRFLEPREVETRRMHALEDYGLMHVKLYEDISRFGHIATTY
AYPVRVD----GRYVMDPSPTPKFDNPKMDNMPALQLFGAGREKRIYAIPPYTEVKSLDF
EDYPFELPEWDT------ACALCGAK--------HTFLDEVILDD-----AGNRMF-VCS
DTDYCARRQNAQAAE---------------------------------------------
-----------------------------
>OM-RGC.v1.011013640
------------------------------------------------------------
-MMSQQNKPSFDQTYNFAYLDEQTKRMIRRAILKAVATPGYQVPFASREMPMPYGWGTGG
IQVTASVIGPDDILKVIDQGSDDTTNAVSIRKFFVR-TTGVETTEQTEQATLIQTRHRIP
ETPLREGQIIVYQVPIPEPLRFLEPREVETRRMHALEDYGLMHVKLYEDISRFGHIATTY
AYPVRVN----GRYVMDPSPTPKFDNPKMDNMPALQLFGAGREKRIYAIPPYTEVKSLDF
DDYTFELPEWDT------A-----------------------------------------
------------------------------------------------------------
-----------------------------
>OM-RGC.v1.008043309
------------------------------------------------------------
------SKPSFDTAYNFAYLDEQTKRMIRRAILKAVATPGYQVPFASREMPMPYGWGTGG
IQVTASVIGAEDILKVIDQGSDDTTNAVSIRKFFVR-TTGVETTEQTEQATLIQTRHRIP
ETPLREGQILVYQVPIPEPLRFLEPREVETRRMHALEDYGLMHVKLYEDISRFGHIATTY
AYPVRVD----GRYVMDPSPTPKFDNPKMDNMPALQLFGAGREKRIYAIPPYTEVKSLDF
DDYPFELPEWDT------ACALCGAE--------DTFLDEVILDD-----AGDRMF-VCS
DTDHCANWQKAQAAE---------------------------------------------
-----------------------------
>OM-RGC.v1.017761429
------------------------------------------------------------
------------------------------------------------------GWGTGG
IQVTASVIGADDTLKVIDQGSDDTTNAVSIRKFFVR-TTGVETTEQTEQATLIQTRHRIP
ETPLREGQILVYQVPIPEPLRFLEPREVETRRMHALEDYGLMHVKLYEDISRFGHIATTY
AYPVRID----GRYVMDPSPTPKFDNPKMNNMPALQLFGAGREKRIYAIPPYTEVKSLDF
DDYPFELPEW--------------------------------------------------
------------------------------------------------------------
-----------------------------
>OM-RGC.v1.008533105
------------------------------------------------------------
-----------VEGYNFGYLDEQTKRMIRRALLKGVAIPGYQVPFGGREMPMPYGWGTGG
VQLTASILGADDILKVIDQGADDTTNAVSIRHFFQR-VAGVETTTATTAADVIQTRHRIP
ETPLRSGQILVFQVPIPEPLRFIEPSEQETRLMHALEEYGVMHVKLYEDIARYGHIATTY
AYPVKVD----GRYVMDPSPIPKFDNPKLDGNPALMLFGAGREKRLYAIPPYTRVESLDF
EDHPFEVQSWEH------TCALCGSD--------HSYLDEVITDD-----KGGRMF-VCS
DTDYCQTRRGEVA-----------------------------------------------
-----------------------------
>MAM58995.1 carbon-phosphorus lyase [Salinicola sp.]
------------------------------------------------------------
-----------MDGYNFAYLDEQTKRMIRRALLKAVAIPGYQVPFGGREMPMPYGWGTGG
VQLTASILGADDILKVIDQGADDTTNAVSIRHFFQR-VAGVETTTATTAADVIQTRHRIP
ETPLRAGQILVFQVPIPEPLRFIEPSEQETRLMHALEEYGVMHVKLYEDIARYGHIATTY
AYPVKVD----GRYVMDPSPIPKFDNPKLDGNPALMLFGAGREKRLYAIPPHTRVESLDF
EDHPFEIQRWEH------SCALCGSD--------RSYLDEVITDD-----KGGRMF-VCS
DTDYCQTRRGEVA-----------------------------------------------
-----------------------------
>OM-RGC.v1.008851133
------------------------------------------------------------
----------------FAYLDEQTKRMIRRALLKAVAIPGYQVPFGGREMPMPYGWGTGG
VQLTASILGADDILKVIDQGADDTTNAVSIRHFFQR-VAGVETTTATTAADVIQTRHRIP
ETPLRAGQILVFQVPIPEPLRFIEPSEQETRLMHALEEYGVMHVKLYEDIARYGHIATTY
AYPVKVD----GRYVMDPSPIPKFDNPKLDGNPALMLFGAGREKRLYAIPPHTRVESLDF
EDHPFEIQRWEH------SCALCGSD--------RSYLDEVITDD-----KGGRMF-VCS
DTDYCQTRRGEVA-----------------------------------------------
-----------------------------
>MAL74738.1 carbon-phosphorus lyase [Rhodospirillaceae bacterium]
------------------------------------------------------------
---MSTETQDDGLEYNFAYLDEQTKRMIRRALLKAVAVPGYQVPFAGREMPMPYGWGTGG
IQVTASILEPDDVLKVIDQGADDTTNAVSIRKFFQR-VAGVATTEKTEGATLIQTRHRIP
EMPLHEGQILVYQVPIPEPLRFLEPRETETRKMHALEEYGLMHVKLYEDIARHGHIATTY
AYPVKVN----DRYIMDPSPTPKFDNPKMNRCAALQLFGAGREKRIYAVPPYTDVVSLDF
EDHPFEIQAWDN------PCSLCGET--------NSFLDEVIMDD-----QGTRMF-VCS
DTDHCTTRQQQGYQGPGQEAAE--------------------------------------
-----------------------------
>MAX61131.1 carbon-phosphorus lyase [Rhodospirillaceae bacterium]
------------------------------------------------------------
---MSTETQDDGLEYNFAYLDEQTKRMIRRALLKAVAVPGYQVPFAGREMPMPYGWGTGG
IQVTASILEPDDVLKVIDQGADDTTNAVSIRKFFQR-VAGVATTEKTEGATLIQTRHRIP
EMPLHEGQILVYQVPIPEPLRFLEPRETETRKMHALEEYGLMHVKLYEDIARHGHIATTY
AYPVKVN----DRYIMDPSPTPKFDNPKMNRCAALQLFGAGREKRIYAVPPYTDVVSLDF
EDHPFEIQAWDN------PCSLCGET--------NSFLDEVIMDD-----QGTRMF-VCS
DTDHCTTRQQQGYQGPGQEAAE--------------------------------------
-----------------------------
>MBB55874.1 carbon-phosphorus lyase [Rhodospirillaceae bacterium]
------------------------------------------------------------
---MSTETQDDGLEYNFAYLDEQTKRMIRRALLKAVAVPGYQVPFAGREMPMPYGWGTGG
IQVTASILEPDDVLKVIDQGADDTTNAVSIRKFFQR-VAGVATTEKTEGATLIQTRHRIP
EMPLHEGQILVYQVPIPEPLRFLEPRETETRKMHALEEYGLMHVKLYEDIARHGHIATTY
AYPVKVN----DRYIMDPSPTPKFDNPKMNRCAALQLFGAGREKRIYAVPPYTDVVSLDF
EDHPFEIQAWDN------PCSLCGET--------NSFLDEVIMDD-----QGTRMF-VCS
DTDHCTTRQQQGYQGPGQEAAE--------------------------------------
-----------------------------
>OM-RGC.v1.006982173
--------------------------------------------------------CWQG
GCGMSTETQDDGLEYNFAYLDEQTKRMIRRALLKAVAVPGYQVPFAGREMPMPYGWGTGG
IQVTASILEPDDVLKVIDQGADDTTNAVSIRKFFQR-VAGVATTEKTEGATLIQTRHRIP
EMPLHEGQILVYQVPIPEPLRFLEPRETETRKMHALEEYGLMHVKLYEDIARHGHIATTY
AYPVKVN----DRYIMDPSPTPKFDNPKMNRCAALQLFGAGREKRIYAVPPYTDVVSLDF
EDHPFEIQAWDN------PCSLCGET--------NSFLDEVIMDD-----QGTRMF-VCS
DTDHCTTRQQQGYQGPGQEAAE--------------------------------------
-----------------------------
>MAO91668.1 carbon-phosphorus lyase [Rhodospirillales bacterium]
------------------------------------------------------------
---MSTETQDDELEYNFAYLDEQTKRMIRRALLKAVAVPGYQVPFAGREMPMPYGWGTGG
IQVTASILEPDDVLKVIDQGADDTTNAVSIRKFFQR-VAGVATTEKTEDATLIQTRHRIP
EMPLHEGQILVYQVPIPEPLRFLEPRETETRKMHALEEYGLMHVKLYEDIARHGHIATTY
AYPVKVN----DRYIMDPSPTPKFDNPKMNRCAALQLFGAGREKRIYAVPPYTDVVSLDF
EDHPFEIQAWDE------PCSLCGET--------NSFLDEVIMDD-----QGTRMF-VCS
DTDHCSTRQQQGYQGPGQEAAE--------------------------------------
-----------------------------
>MAX48686.1 carbon-phosphorus lyase [Rhodospirillaceae bacterium]
------------------------------------------------------------
---MSTETQDDELEYNFAYLDEQTKRMIRRALLKAVAVPGYQVPFAGREMPMPYGWGTGG
IQVTASILEPDDVLKVIDQGADDTTNAVSIRKFFQR-VAGVATTEKTEDATLIQTRHRIP
EMPLHEGQILVYQVPIPEPLRFLEPRETETRKMHALEEYGLMHVKLYEDIARHGHIATTY
AYPVKVN----DRYIMDPSPTPKFDNPKMNRCAALQLFGAGREKRIYAVPPYTDVVSLDF
EDHPFEIQAWDE------PCSLCGET--------NSFLDEVIMDD-----QGTRMF-VCS
DTDHCSTRQQQGYQGPGQEAAE--------------------------------------
-----------------------------
>OM-RGC.v1.013626017
------------------------------------------------------------
------------------------------------------------------------
-----------------DQGADDTTNAVSIRKFFQR-VAGVATTEKTEDATLIQTRHRIP
EMPLHEGQILVYQVPIPEPLRFLEPRETETRKMHALEEYGLMHVKLYEDIARHGHIATTY
AYPVKVN----DRYIMDPSPTPKFDNPKMNRCAALQLFGAGREKRIYAVPPYTDVVSLDF
EDHPFEIQAWDE------PCSLCGET--------NSFLDEVIMDD-----QGTRMF-VCS
DTDHCSTRQQQGYQGPGQEAAE--------------------------------------
-----------------------------
>991905.SL003B_0425
------------------------------------------------------------
--MTTPLPAPDAADYNFAYLDEQTKRMIRRAILKAIAIPGYQVPFASREMPMPYGWGTGG
VQVTAAVLGRDDVLKVIDQGSDDTTNAVAIRGFFEK-TARVRTTTVTAEASVIQTRHRIP
ERELTEDQILVFQVPIPEPLRFLEPRETETRKMHALEEYGLMHVKLYEDIARHGHIATTY
AYPVKVE----GRYVMDPSPTPKFDNPKLDNMKALQLYGAGREKRIYAVPPYTRVVSLDF
EDYPFEVQRFEK------PCALCGAE--------GVYLDEVVLDD-----RGGRMF-VCS
DSDHCEERRAAGHRGEMAADPAFANESENPPTSVLKE-----------SGE---------
-----------------------------
>MAU96007.1 carbon-phosphorus lyase [Fulvimarina sp.]
------------------------------------------------------------
--------MTALPSYNFAYLDEQTKRMIRRAILKAVAIPGYQVPFASREMPMPYGWGTGG
VQVTAAIIGPEDVLKVIDQGSDDTTNAVSIRAFFAR-VAKVAVTTKTAEATIIQTRHRIP
EAPLSEGQTLVYQVPIPEPLRFLEPRETETRIMHALEEYGLMHVKLYEDIAQHGHIATTY
AYPVKVE----GRYVMDPSPIPKFDNPKMDDCPALQLFGAGREQRIYAIPPFTKVTSLDF
EDHPFSVQQFSQ------PCGLCGAT--------GVYLDEIVTDD-----RGGRLY-ACS
DTDYCEERREKGHVGADGADMRAAR-----------------------------------
-----------------------------
>MBA90594.1 carbon-phosphorus lyase [Phyllobacteriaceae bacterium]
------------------------------------------------------------
----MTNEHGVIAQYNFAYLDEQTKRMIRRAILKAVAIPGYQVPFASREMPMPYGWGTGG
VQVTASIIGEDDCLKVIDQGADDTTNAVSIRKFFEK-TAGMAPTTKTAEATIIQTRHRIP
ETPLSQGQILVYQVPIPEPLRFLEPRETETRKMHALEEYGLMHVKLYEDIARNGHIATTY
AYPVKVE----GRYVMDPSPTPKFDNPKMNNSPALQLFGAGREKRIYAIPPYTQVVSLDF
EDHPFTVQTFDE------PCALCGSR--------GVYLDEVILDD-----QGGRMF-VCS
DTDHCEGKRSATGNTHAEAAQ---------------------------------------
-----------------------------
>MAW85079.1 carbon-phosphorus lyase [Phyllobacteriaceae bacterium]
------------------------------------------------------------
----MTNEHGVIAQYNFAYLDEQTKRMIRRAILKAVAIPGYQVPFASREMPMPYGWGTGG
VQVTASIIGEDDCLKVIDQGADDTTNAVSIRKFFEK-TAGMAPTTKTAEATIIQTRHRIP
ETPLSQGQILVYQVPIPEPLRFLEPRETETRKMHALEEYGLMHVKLYEDIARNGHIATTY
AYPVKVE----GRYVMDPSPTPKFDNPKMNNSPALQLFGAGREKRIYAIPPYTQVVSLDF
EDHPFTVQTFDE------PCALCGSR--------GVYLDEVILDD-----QGGRMF-VCS
DTDHCEGKRSATGNTHAEAAQ---------------------------------------
-----------------------------
>MAZ02199.1 carbon-phosphorus lyase [Sneathiella sp.]
------------------------------------------------------------
------MSNFENTAYNFAYLDEQTKRMIRRALLKAVAIPGYQVPFASREMPMPYGWGTGG
IQVTAAVIGPEDVLKVIDQGSDDTTNAVSIRNFFQK-TTNVETTEETAKASLIQTRHRIP
ETPLTDGQILVYQVPIPEPLRFLEPRETETRKMHALEEYGLMHVKLYEDISRHGDIATTY
AYPVNVA----GRYVMDPSPTPKFDNPKMNNMPALQLFGAGREKRIYAIPPYTEVVSLDF
EDYPFTIQKWEE------PCALCGET--------ESFLDEVILDD-----AGGRMF-VCS
DSHYCKSRQEQGHSGSQSPDAEKASREVAE------------------------------
-----------------------------
>OM-RGC.v1.016614529
------------------------------------------------------------
------------------------KRMIRRALLKAVAIPGYQVPFAGREMPMPYGWGTGG
VQVTAAVIGPNDTLKVIDQGADDTTNAVSIRQFFAK-TANVATTEKTAEASIIQTRHRIP
EKELREDQVLVYQVPIPEPLRFLEPRETETRKMHALEEYGLMHVKLYEDIARHGHIATTY
AYPVMVD----DRYVMDPSPTPKFDNPKMNDMAALQLFGAGREKRIY-------------
------------------------------------------------------------
------------------------------------------------------------
-----------------------------
>MAB00693.1 carbon-phosphorus lyase [Stappia sp.]
--------------------------------------------------------MTVN
ATQQGSGLAGEIASYNFAYLDEQTKRMIRRAILKAIAIPGYQVPFASREMPMPYGWGTGG
VQVTAAVIGPDDTLKVIDQGADDTTNAVSIRAFFQK-VANVAVTTRTREASIIQTRHRIP
EAPLAEGQVLVYQVPIPEPLRFLEPRETETRKMHALEEYGLMHVKLYEDIARHGHIATTY
AYPVLVA----DRYVMDPSPTPKFDNPKMDNSPALQLFGAGREKRIYAIPPHTKVVSLDF
EDHPFEIQSFEE------PCALCGAH--------GVYLDEVILDD-----RGGRMF-VCS
DTDNCEERRDAGHRGHLAPDEAYGARETTA------------------------------
-----------------------------
>MBM18763.1 carbon-phosphorus lyase [Stappia sp.]
--------------------------------------------------------MTVN
ATQQGSGLAGEIASYNFAYLDEQTKRMIRRAILKAIAIPGYQVPFASREMPMPYGWGTGG
VQVTAAVIGPDDTLKVIDQGADDTTNAVSIRAFFQK-VANVAVTTRTREASIIQTRHRIP
EAPLAEGQVLVYQVPIPEPLRFLEPRETETRKMHALEEYGLMHVKLYEDIARHGHIATTY
AYPVLVA----DRYVMDPSPTPKFDNPKMDNSPALQLFGAGREKRIYAIPPHTKVVSLDF
EDHPFEIQSFEE------PCALCGAH--------GVYLDEVILDD-----RGGRMF-VCS
DTDNCEERRDAGHRGHLAPDEAYGARETTA------------------------------
-----------------------------
>OM-RGC.v1.006568147
--------------------------------------------------------MTVN
ATQQGSGLAGEIASYNFAYLDEQTKRMIRRAILKAIAIPGYQVPFASREMPMPYGWGTGG
VQVTAAVIGPDDTLKVIDQGADDTTNAVSIRAFFQK-VANVAVTTRTREASIIQTRHRIP
EAPLAEGQVLVYQVPIPEPLRFLEPRETETRKMHALEEYGLMHVKLYEDIARHGHIATTY
AYPVLVA----DRYVMDPSPTPKFDNPKMDNSPALQLFGAGREKRIYAIPPHTKVVSLDF
EDHPFEIQSFEE------PCALCGAH--------GVYLDEVILDD-----RGGRMF-VCS
DTDNCEERRDAGHRGHLAPDEAYGARETTA------------------------------
-----------------------------
>MBC01057.1 carbon-phosphorus lyase [Rhodobacteraceae bacterium]
------------------------------------------------------------
-------MTGDIASYNFAYLDEQTKRMIRRAILKAIAIPGYQVPFASREMPMPYGWGTGG
VQVTASIIGPDDRLKVIDQGADDTTNAVSIRAFFQK-VANVAVTTHTGEATIIQTRHRIP
EEPLVEGQVLVYQVPIPEPLRFLEPRETETRKMHALEEYGLMHVKLYEDIARHGHIATTY
AYPVLVA----GRYVMDPSPTPKFDNPKMDMSPALQLFGAGREKRIYAIPPFTRVVSLDF
EDHPFEIQSFEE------PCALCGAE--------NVYLDEVILDD-----RGGRMF-VCS
DTDHCEGRLEQGHKGRLAPEDAYATRETAQ------------------------------
-----------------------------
>MAS07583.1 carbon-phosphorus lyase [Ahrensia sp.]
------------------------------------------------------------
----MTDTDDGLATYNFAYLDEQTKRMIRRAILKGIAIPGYQVPFASREMPMPYGWGTGG
VQVTASIIGPDDTLKVIDQGADDTTNAVSIRAFFAK-VADVATTTETAKATVIQTRHRIP
EERLTEGQILVYQVPIPEPLRYLEPRETETRKMHALAEYGLMHVKLYEDIARNGHIATTY
AYPVKVE----GRYVMDPSPTPKFDNPKMHMSDALQLFGAGREKRIYAIPPHTDVVSLDF
EDYPFEIQTFEE------PCALCAAQ--------GVYLDEVILDD-----RGGRMF-VCS
DTDYCEKRREEGHRGHLASDTMEAAE----------------------------------
-----------------------------
>MAZ19557.1 carbon-phosphorus lyase [Ahrensia sp.]
------------------------------------------------------------
-------MDDGLATYNFAYLDEQTKRMIRRAILKGIAIPGYQVPFASREMPMPYGWGTGG
VQVTASILGPDDTLKVIDQGADDTTNAVSIRAFFAK-VADVATTTETAKATVIQTRHRIP
EERLTEGQILVYQVPIPEPLRYLEPRETETRKMHALAEYGLMHVKLYEDIARNGHIATTY
AYPVKVE----GRYVMDPSPTPKFDNPKMHMSDALQLFGAGREKRIYAIPPHTDVVSLDF
EDYPFEIQHFEE------PCALCAAQ--------GVYLDEVILDD-----RGGRMF-VCS
DTDYCEKRRAEGHRGHLAGDTLEAAE----------------------------------
-----------------------------
>OM-RGC.v1.007152033
------------------------------------------------------------
---MDADMDDGLATYNFAYLDEQTKRMIRRAILKGIAIPGYQVPFASREMPMPYGWGTGG
VQVTASILGPDDTLKVIDQGADDTTNAVSIRAFFAK-VADVATTTETAKATVIQTRHRIP
EERLTEGQILVYQVPIPEPLRYLEPRETETRKMHALAEYGLMHVKLYEDIARNGHIATTY
AYPVKVE----GRYVMDPSPTPKFDNPKMHMSDALQLFGAGREKRIYAIPPHTDVVSLDF
EDYPFEIQHFEE------PCALCAAQ--------GVYLDEVILDD-----RGGRMF-VCS
DTDYCEKRRAEGHRGHLAGDTLEAAE----------------------------------
-----------------------------
>765698.Mesci_1674
------------------------------------------------------------
--------MTDIATYNFAYLDEQTKRMIRRAILKGIAIPGYQVPFASREMPMPYGWGTGG
VQVTASIIGPDDVLKVIDQGADDTTNAVSIRAFFKK-VANVAVTTDTASATIIQTRHRIP
EHPLTAAQVLVYQVPIPEPLRFLEPRETETRKMHALEEYGLMHVKLYEDIAKHGRIATTY
AYPVKVE----GRYVMDPSPTPKFDNPKMHRSPALQLFGAGREKRIYAVPPFTEVVSLDF
EDHPFEVQTFDQ------PCALCAAE--------NVYLDEVILDD-----HGGHMF-VCS
DTDHCEKRRADGHRGHLAPESHLASGTREPAQ----------------------------
-----------------------------
>266835.mlr3346
------------------------------------------------------------
--------MTDIATYNFAYLDEQTKRMIRRAILKGIAIPGYQVPFASREMPMPYGWGTGG
VQVTASIIGPDDVLKVIDQGADDTTNAVSIRAFFKK-VANVAVTTNTASATIIQTRHRIP
EHPLTAGQVLVYQVPIPEPLRFLEPRETETRKMHALEEYGLMHVKLYEDIAKHGRIATTY
AYPVKVE----GRYVMDPSPTPKFDNPKMHRSPALQLFGAGREKRIYAVPPFTDVVSLDF
EDHPFEVQTFDQ------PCALCAAE--------NVYLDEVILDD-----HGGHMF-VCS
DTDHCEKRREEGHRGHLAPETHLGSEKMEPAQ----------------------------
-----------------------------
>536019.Mesop_1719
------------------------------------------------------------
----MTTQSTDIATYNFAYLDEQTKRMIRRAILKGIAIPGYQVPFASREMPMPYGWGTGG
VQVTASIIGPNDVLKVIDQGADDTTNAVSIRAFFKK-VANVAVTTDTASATIIQTRHRIP
EHPLTAGQVLVYQVPIPEPLRFLEPRETETRKMHALEEYGLMHVKLYEDIAKHGRIATTY
AYPVKVE----GRYVMDPSPTPKFDNPKMHRSPALQLFGAGREKRIYAVPPFTEVVSLDF
EDHPFEVQTFDQ------PCALCAAE--------NVYLDEVILDD-----HGGHMF-VCS
DTDHCEKRRADGHRGHLAPETHSVSEKMEPAQ----------------------------
-----------------------------
>MAS11903.1 carbon-phosphorus lyase [Nitratireductor sp.]
------------------------------------------------------------
--------MNEIAQYNFAYLDEQTKRMIRRAILKAIAIPGYQVPFASREMPMPYGWGTGG
VQVTASIIGMDDVLKVIDQGADDTTNAVSIRAFFQR-VANVEVTTHTADATIIQTRHRIP
EEPLKAGQVLVYQVPIPEPLRFLEPRETETRKMHALEEYGLMHVKLYEDIAQHGHIATTF
AYPVKVE----GRYVMDPSPTPKFDNPKMHMSKALQLFGAGREKRIYAVPPYTRVESLDF
EDHPFEIQTFDE------PCALCGGT--------NVYLDEVVLDD-----RGGRMF-VCS
DTDNCEARRAEGHRGHLSGEEAAT------------------------------------
-----------------------------
>OM-RGC.v1.007376565
------------------------------------------------------------
----MNAHAEAIAQYNFAYLDEQTKRMIRRAILKAIAIPGYQVPFASREMPMPYGWGTGG
VQVTASVIGPQDVLKVIDQGADDTTNAVSIRAFFQK-VAQVSVTTHTGEATIIQTRHRIP
EEPLKEGQVLVYQVPIPEPLRFLEPRETETRKMHALEEYGLMHVKLYEDIAQHGHIATTF
AYPVKVE----GRYVMDPSPTPKFDNPKMHMSKALQLFGAGREKRIYAIPPYTHVESLDF
DDHPFEVQRFEE------PCALCGAH--------GVYLDEVVLDD-----RGGRMF-VCS
DTDHCEERRAEGHRGHLSGEEAAT------------------------------------
-----------------------------
>MAP18975.1 carbon-phosphorus lyase [Aurantimonas sp.]
------------------------------------------------------------
-------MTAALPAYNFAYLDEQTKRMIRRAILKAIAIPGYQVPFASREMPMPYGWGTGG
VQVTAAILGPNDVLKVIDQGADDTTNAVSIRAFFEK-TARVATTTRTSEATIVQTRHRIP
ETPLTAGQIIVYQVPIPEPLRFLEPRETETRVMHALEEYGLMHVKLYEDIARHGHIATTY
AYPVKVE----GRYVMDPSPIPKFDNPKMHRSPALQLFGAGREKRIYALPPFTDVVSLDF
EDHPFAVQAFDR------PCALCGAE--------NVYLDEVVTDD-----RGGRMF-VCS
DTDHCETRREAGHTGDGGPALRHENSQGEA------------------------------
-----------------------------
>MAY30857.1 carbon-phosphorus lyase [Aurantimonas sp.]
------------------------------------------------------------
-------MTAALPAYNFAYLDEQTKRMIRRAILKAIAIPGYQVPFASREMPMPYGWGTGG
VQVTASILGPNDVLKVIDQGADDTTNAVSIRAFFEK-TAQVATTTRTSEATIVQTRHRIP
ETPLTAGQIIVFQVPIPEPLRFLEPRETETRVMHALEEYGLMHVKLYEDIARHGHIATTY
AYPVKVE----GRYVMDPSPIPKFDNPKMHRSPALQLFGAGREKRIYALPPFTDVVSLDF
EDHPFAVQAFDR------PCALCGAE--------NVYLDEVVTDD-----RGGRMF-VCS
DTDHCETRREAGHAGDGGPALRQETRQGEA------------------------------
-----------------------------
>OM-RGC.v1.007198422
------------------------------------------------------------
-------MTAALPAYNFAYLDEQTKRMIRRAILKAIAIPGYQVPFASREMPMPYGWGTGG
VQVTASILGPNDVLKVIDQGADDTTNAVSIRAFFEK-TAQVATTTRTSEATIVQTRHRIP
ETPLTAGQIIVFQVPIPEPLRFLEPRETETRVMHALEEYGLMHVKLYEDIARHGHIATTY
AYPVKVE----GRYVMDPSPIPKFDNPKMHRSPALQLFGAGREKRIYALPPFTDVVSLDF
EDHPFAVQAFDR------PCALCGAE--------NVYLDEVVTDD-----RGGRMF-VCS
DTDHCETRREAGHAGDGGPALRQETRQGEA------------------------------
-----------------------------
>439375.Oant_2193
------------------------------------------------------------
--------MSDLANYNFAYLDEQTKRMIRRAILKAIAIPGYQVPFASREMPMPYGWGTGG
VQVTAAILGPDDVLKVIDQGADDTTNAVSIRAFFQK-TADVAVTTHTGEATIIQTRHRIP
EYPLTEGQVIVYQVPIPEPLRFLEPRETETRKMHALAEYGLMHVKLYEDIARHGHIAKTY
DYPVMIE----GRYVMAPSPTPKFDNPKMHMSPALQLFGAGREKRIYAVPPYTQVVSLDF
EDHPFEVQKFKE------PCALCGAK--------GVYLDEVVLDD-----RGGSMF-VCS
DTDFCEDRQANGHFGHLAANKEAAAKETVK------------------------------
-----------------------------
>641118.OINT_1001103
------------------------------------------------------------
--------MSDLANYNFAYLDEQTKRMIRRAILKAIAIPGYQVPFASREMPMPYGWGTGG
VQVTASIIGPDDVLKVIDQGADDTTNAVSIRAFFQK-TADVAVTTHTGEATIIQTRHRIP
EYPLTEGQVIVYQVPIPEPLRFLEPRETETRKMHALAEYGLMHVKLYEDIARHGHIAKTY
DYPVMIE----GRYVMAPSPTPKFDNPKMHMSPALQLFGAGREKRIYAVPPYTDVVSLDF
EDHPFEVQKFKE------PCALCGAK--------GVYLDEVVLDD-----RGGSMF-VCS
DTDFCEDRQANGHFGHLAANKEAAQ-----------------------------------
-----------------------------
>176299.Atu0178
------------------------------------------------------------
-MLKEVSFDDGLAAYNFAYLDEQTKRMIRRAILKAIAIPGYQVPFASREMPMPYGWGTGG
VQLTASILGPDDVLKVIDQGADDTTNAVSIRAFFQK-VADVAVTTRTKDATIIQTRHRIP
EEELHSGQVLVYQVPIPEPLRFLEPRETETRVMHALEEYGLMHVKLYEDIARNGRISTTY
AYPVKVA----GRYVMDPSPTPKFDNPKMNMSDALQLFGAGREKRIYAVPPYTDVVSLDF
EDHPFEIQRFDK------PCALCGGE--------NVYLDEVVLDD-----KGGRMF-VCS
DTDHCEDRRAHGHKGHLLADVKEAAE----------------------------------
-----------------------------
>OM-RGC.v1.007083391
------------------------------------------------------------
-MLKEVSFDDGLAAYNFAYLDEQTKRMIRRAILKAIAIPGYQVPFASREMPMPYGWGTGG
VQVTASILGPDDVLKVIDQGADDTTNAVSIRAFFQK-VANVAVTTRTKDATIIQTRHRIP
EEELHSGQVLVYQVPIPEPLRFLEPRETETRVMHALEEYGLMHVKLYEDIARNGRISTTY
AYPVKVA----GRYVMDPSPTPKFDNPKMHLSDALQLFGAGREKRIYAVPPYTDVVSLDF
EDHPFEIQRFDK------PCALCGGE--------NVYLDEVVLDD-----KGGRMF-VCS
DTDHCEDRRAHGHKGHLLADVKEAAE----------------------------------
-----------------------------
>1050720.Agau_C101285
------------------------------------------------------------
-MLKEVSFDDGLAAYNFAYLDEQTKRMIRRAILKAIAIPGYQVPFASREMPMPYGWGTGG
VQVTASILGPDDVLKVIDQGADDTTNAVSIRAFFQK-VANVAVTTRTKDATIIQTRHRIP
EEELHSGQVLVYQVPIPEPLRFLEPRETETRVMHALEEYGLMHVKLYEDIARNGRISTTY
AYPVKVA----GRYVMDPSPTPKFDNPKMHLSDALQLFGAGREKRIYAVPPYTDVVSLDF
EDHPFEIQRFDK------PCALCGGE--------NVYLDEVVLDD-----KGGRMF-VCS
DTDHCEDRRAHGHKGHLLADVKEAAE----------------------------------
-----------------------------
>861208.AGROH133_03153
------------------------------------------------------------
-MLKEVSFDDGLAAYNFAYLDEQTKRMIRRAILKAIAIPGYQVPFASREMPMPYGWGTGG
VQVTAAILGPDDVLKVIDQGADDTTNAVSIRAFFQK-VADVAVTTRTKDATIIQTRHRIP
EEELHSGQVLVYQVPIPEPLRFLEPRETETRVMHALEEYGLMHVKLYEDIARNGRISTTY
AYPVKVA----GRYVMDPSPTPKFDNPKMHLSDALQLFGAGREKRIYAVPPYTDVVSLDF
EDHPFEIQSFDK------PCALCGGE--------NVYLDEVVLDD-----KGGRMF-VCS
DTDHCEDRRAHGHKGHLLADVKEAAE----------------------------------
-----------------------------
>311403.Arad_0288
------------------------------------------------------------
--------MTDLATYNFAYLDEQTKRMIRRAILKAIAIPGYQVPFASREMPMPYGWGTGG
VQLTAAIIGPDDVLKVIDQGADDTTNAVSIRAFFQK-VANVAVTTRTEEATIIQTRHRIP
EAKLGPNQVLVYQVPIPEPLRFLEPRETETRKMHALEEYGLMHVKLYEDIARNGRIATTY
AYPVKVA----GRYVMDPSPTPKFDNPKMHLSDALQLFGAGREKRIYAVPPYTDVVSLDF
EDHPFEVQRFEK------PCALCGAE--------QVYLDEVILDD-----KGGRMF-VCS
DTDFCEDRRAHGHVGPMLAPNGPAPNQEAAE-----------------------------
-----------------------------
>311402.Avi_0273
------------------------------------------------------------
-MITEVSLADEIATYNFAYLDEQTKRMIRRAILKAIAIPGYQVPFASREMPMPYGWGTGG
VQVTAAILGPDDVLKVIDQGADDTTNAVSIRAFFQK-VANVAVTTHTGDATIIQTRHRIP
EEKLRAGQVLVYQVPIPEPLRFLEPRETETRKMHALEEYGLMHVKLYEDIARNGRIATTY
AYPVKVA----GRYVMDPSPTPKFDNPKMHRSEALQLFGAGREKRIYAVPPYTDVVSLDF
EDHPFTVQSFDK------PCALCGAE--------HVYLDEVILDD-----KGGRMF-VCS
DTDHCEDRRAKGHRGEMLAETQQGEAAQ--------------------------------
-----------------------------
>OM-RGC.v1.007258974
------------------------------------------------------------
--------MNDLATYNFAYLDEQTKRMIRRAILKAIAIPGYQVPFASREMPMPYGWGTGG
VQVTASILGPDDVLKVIDQGADDTTNAVSIRAFFQK-VADVAVTTRTTEATIIQTRHRIP
EEQLREGQTLVYQVPIPEPLRFLEPRETETRKMHALEEYGLMHVKLYEDIARNGHIATTY
AYPVKVE----GRYVMDPSPTPKFDNPKMHMSEALQLFGAGREKRIYAVPPYTEVVSLDF
EDHPFEVQKFDK------PCALCGAE--------NVYLDEVVLDD-----KGGRMF-VCS
DTDHCEDRRAHGHAGAMLAAAAKESQEAAE------------------------------
-----------------------------
>216596.RL0174
------------------------------------------------------------
--------MTDLASYNFAYLDEQTKRMIRRAILKAIAIPGYQVPFASREMPMPYGWGTGG
VQVTASIIGPDDVLKVIDQGADDTTNAVSIRAFFQK-VANVAVTTHTKDATIIQTRHRIP
EEKLGVGQVLVYQVPIPEPLRFLEPRETETRKMHALEEYGLMHVKLYEDIAHNGRISRTY
AYPVKVH----GRYVMDPSPTPKFDNPKMHMSDALQLFGAGREKRIYAVPPYTDVVSLDF
EDYPFDIQRFDK------PCALCGAE--------DVYLDEVVLDD-----KGGRMF-VCS
DTDHCEDRRAHGHAGEMLAREAAE------------------------------------
-----------------------------
>395492.Rleg2_4121
------------------------------------------------------------
--------MSDLASYNFAYLDEQTKRMIRRAILKAIAIPGYQVPFASREMPMPYGWGTGG
VQVTASIIGPDDVLKVIDQGADDTTNAVSIRAFFQK-VANVAVTTRTSDATIIQTRHRIP
EEKLKDGQVLVYQVPIPEPLRFLEPRETETRKMHALEEYGLMHVKLYEDIAHNGRISRTY
AYPVKVH----GRYVMDPSPTPKFDNPKMHMSDALQLFGAGREKRIYAVPPYTDVVSLDF
EDYPFDIQRFDK------PCALCGGE--------DVYLDEVVLDD-----RGGRMF-VCS
DTDHCEDRRAHGHAGEMLAREAAE------------------------------------
-----------------------------
>347834.RHE_CH00164
------------------------------------------------------------
--------MSDLASYNFAYLDEQTKRMIRRAILKAIAIPGYQVPFASREMPMPYGWGTGG
VQVTASIIGPDDVLKVIDQGADDTTNAVSIRAFFQK-VANVAVTTRTSEATIIQTRHRIP
EEKLGAGQVLVYQVPIPEPLRFLEPRETETRKMHALEEYGLMHVKLYEDIARNGRIATTY
AYPVKVH----GRYVMDPSPTPKFDNPKMHRSEALQLFGAGREKRIYAVPPYTDVVSLDF
EDHPFEIQRFDK------PCALCGAE--------DVYLDEVILDD-----KGGRMF-VCS
DTDHCEDRRAQGHAGEMLAREAAE------------------------------------
-----------------------------
>491916.RHECIAT_CH0000208
------------------------------------------------------------
--------MSDLASYNFAYLDEQTKRMIRRAILKAIAIPGYQVPFASREMPMPYGWGTGG
VQVTASIIGPDDVLKVIDQGADDTTNAVSIRAFFQK-VANVAVTTHTGEATIIQTRHRIP
EERLKAGQVLVYQVPIPEPLRFLEPRETETRKMHALEEYGLMHVKLYEDIARNGRIATTY
AYPVKVH----GRYVMDPSPTPKFDNPKMHQSEALQLFGAGREKRIYAVPPYTDVVSLDF
EDHPFEIQRFGK------PCALCGAE--------DVYLDEVILDD-----KGGRMF-VCS
DTDHCEDRRAHGHAGEMLAREAAE------------------------------------
-----------------------------
>MAI47938.1 carbon-phosphorus lyase [Filomicrobium sp.]
------------------------------------------------------------
--------MTSATGYNFAYLDEQTKRMIRRALLKAVAIPGYQVPFASREMPMPYGWGTGG
VQVTASVIGKDDVLKVIDQGSDDTTNAVSIRKFFAK-TTGVETTTATEEASIIQTRHRIP
ERELEEDQILVYQVPIPEPLRFLEPRETETRKLHALEEYGLMHVRLYEDIAQHGHISKTY
AYPVKVD----GRYMMDPSPTPKFDNPKMHNSKALQLFGAGRESRIYAIPPYTEVVSLDF
EDHPFEQTKFEH------PCGLCGAT--------GVYLDEVITDD-----KGGRLF-CCS
DTDFCERRRAEGHRGEQLGDAHSFVETTTPPSDLERTR----------------------
-----------------------------
>OM-RGC.v1.007590755
------------------------------------------------------------
-------MTDKFQNYNFAYLDEQTKRMIRRSLLKAIAIPGYQVPFASREMPMPYGWGTGG
VQLTAACLTPGDKIKVIDQGADDTTNAVSIRKFFEK-TAGIKTTFKTNQADIIQTRHRIP
EEPLVDGQIIVFQVPIPEPLRFLEPRESETRKMHALSEYGLMHVKLYEDISIHGHISTSY
AYPVKVE----GRYVMDPSPIPKFDNPKLSKSAALQLFGAGREQRIYALPPYTSVTSLDF
EDFPFSRLRAQG------NCALCGAT--------ESYLDEIITND-----KGTRSY-ICS
DTDYCNSRTELGHLGNGLDEVES-------------------------------------
-----------------------------
>OM-RGC.v1.007554820
----------------------------------------------------------MR
GGAPRGGPARMTEGYNFAYLDENTKRMIRRALLKALAIPGYQTPFASREMPMPYGWGTGG
VQVTAAVLTPDDVLKVIDQGADDTTNAVSIRAFFQK-TADVAVTTRADAATVIQTRHRIP
ETPLREGQILVYQVPIPEPLRFLEPREVETRKMHALEEYGLMHVKLYEDIARHGRIATSY
SYPAKVE----GRYVMSPSPIPKFDNPKLSDCPAIQLFGAGREQRIYAIPPYTRVESLDF
EDHPFEPSKAEG------ACALCGDE--------ATYLDEVITDD-----RGARMF-VCS
DTDHCERRRAAAEAA---------------------------------------------
-----------------------------
>OM-RGC.v1.007591604
------------------------------------------------------------
-------MLEADNHYNFAYLDEQTKRMIRRAILKAISIPGYQVPFASREMPMPYGWGTGG
VQVTAACLVPKDIVKVIDQGADDTTNAVSIRQFFEK-TAEVKTTEKTQEASLIQTRHRIP
ETSLSEGQILVYQVPIPEPLRFIEPRESETRKMHALKEYGLMHVKLYEDIAHHGHIATSY
AYPVEVE----GRYVMDPSPIPKFDNPKLSNCPALQLFGAGREQRIYALPPYCKVVSLDF
EDHPFSQLRADQ------KCVLCGAD--------ESYLDEIIIDN-----AGSRAF-ICS
DTDFCSSRQANGFAGAGLGEAVL-------------------------------------
-----------------------------
>MAJ35028.1 carbon-phosphorus lyase [SAR116 cluster bacterium]
------------------------------------------------------------
---------MMSNDYNFAYLDEQTKRMIRRGLLKSIAIPGYQVPFASREMPMPYGWGTGG
VQVTSACLVPEDKIKVIDQGADDTTNAVSIRQFFEK-TAKVETTTHTEKASLIQTRHRIP
EHDLDENQILVYQVPIPEPLRFLEPRESETRKMHALTEYGLMHVKLYEDIAHHGHIATSY
AYPVKVE----GRYVMDPSPIPKFDNPKMSMCPALQLFGAGREQRLYAIPPYCEVISLDF
EDHPFTRLKANA------ECELCSAN--------NSYLDEVIIDD-----EGNRMF-VCS
DTHYCEARQADGHRGKRNRLDQEGYDATHI------------------------------
-----------------------------
>OM-RGC.v1.007344635
------------------------------------------------------------
----------MSNDYNFAYLDEQTKRMIRRGLLKSIAIPGYQVPFASREMPMPYGWGTGG
VQVTSACLVPEDKIKVIDQGADDTTNAVSIRQFFEK-TAKVETTTHTEKASLIQTRHRIP
EHDLDENQILVYQVPIPEPLRFLEPRESETRKMHALTEYGLMHVKLYEDIAHHGHIATSY
AYPVKVE----GRYVMDPSPIPKFDNPKMSMCPALQLFGAGREQRLYAIPPYCEVISLDF
EDHPFTRLKANA------ECELCSAN--------NSYLDEVIIDD-----EGNRMF-VCS
DTHYCEARQADGHRGKRNRLDQEGYDATHI------------------------------
-----------------------------
>OM-RGC.v1.006292588
------------------------------------------------------------
--MTSINPNSMTDDYNFAYLDEQTKRMIRRGLLKAIAIPGYQVPFASREMPMPYGWGTGG
VQVTSACLTPDDTIKVIDQGADDTTNAVSIRQFFEK-TALVNTTTDTEAASLIQTRHRIP
EHDLSEGQILVYQVPIPEPLRFLEPRERETRKMHALSEYGLMHVKLYEDIAHHGHIATSY
AYPVKVE----ERYVMDPSPIPKFDNPKMANCPALQLFGAGREQRLYAIPPYCNVVSLDF
EDYPFTRLKADT------ICALCAAN--------DSYLDEVIIDD-----SGTRMY-VCS
DTHYCEDRQSKGHTGTANSLDDPDNVDRPISNKGGDNAASV-------------------
-----------------------------
>OM-RGC.v1.012060701
------------------------------------------------------------
--MTDINQKIVTDDYNFAYLDEQTKRMIRRGLLKAIAIPGYQVPFASREMPMPYGWGTGG
VQVTSACLTPDDTIKVIDQGADDTTNAVSIRQFFEK-TALVSTTTDTEAASVIQTRHRIP
EHDLKQSQILVYQVPIPEPLRFLEPRERETRKMHALSEYGLMHVKLYEDIAHHGHIATSY
AYPVKVE----GRYVMDPSPIPKFDNPKMANCPALQLFGAGREQRLYAIPPYCNVVSLDF
EDH---------------------------------------------------------
------------------------------------------------------------
-----------------------------
>OM-RGC.v1.006474542
------------------------------------------------------------
--MNATAQIFDQGEYNFAYLDEQTKRMIRRAILKGIAIPGYQVPFASREMPMPYGWGTGG
VQVTASILGKDDCLKMIDQGSDDTTNAVSLRGFFEK-TANVRTTYETSEATVIQTRHRIP
EKELREDQVLVFQVPIPEPLRFLEPRETETRKMHALEDYGLMHVKLYEDIAKNGHIATTY
AYPVMVN----DRYVMDPSPTPKFDNPKIDEMAALQLYGAGREKRIYAIPPYTKVKSLDF
EDYPFEVQKFDK------PCGLCGAE--------HVYLDEVILDD-----KGGRMF-VCS
DSDYCEERRTAGHVGPMAANPASQHIGGHGTNAEEASR----------------------
-----------------------------
>244592.SADFL11_4498
------------------------------------------------------------
--MNATAQIFDQGEYNFAYLDEQTKRMIRRAILKGIAIPGYQVPFASREMPMPYGWGTGG
VQVTASILGKDDCLKMIDQGSDDTTNAVSLRGFFEK-TANVRTTYETSEATVIQTRHRIP
EKELREDQVLVFQVPIPEPLRFLEPRETETRKMHALEDYGLMHVKLYEDIAKNGHIATTY
AYPVMVN----DRYVMDPSPTPKFDNPKIDEMAALQLYGAGREKRIYAIPPYTKVKSLDF
EDYPFEVQKFDK------PCGLCGAE--------HVYLDEVILDD-----KGGRMF-VCS
DSDYCEERRTAGHVGPMAANPASQHIGGHGTNAEEASR----------------------
-----------------------------
>OM-RGC.v1.006585176
------------------------------------------------------------
--MNDTAQIFEQGEYNFAYLDEQTKRMIRRAILKGIAIPGYQVPFASREMPMPYGWGTGG
VQVTAAILGKDDCLKMIDQGSDDTTNAVSLRGFFEK-TAGVRTTFETSEASVIQTRHRIP
EKTLREDQIIVFQVPIPEPLRFLEPRETETRKMHALEDYGLMHVKLYEDIAKNGHIATTY
AYPVKVN----DRYVMDPSPTPKFDNPKIDQMAALQLYGAGREKRIYAIPPYTKVKSLDF
EDYPFEVQKFDK------PCGLCGAE--------NVYLDEVILDD-----KGGRMF-VCS
DSDYCEERRADGHLGPMAADPAAHQFGATQAEETAR------------------------
-----------------------------
>384765.SIAM614_26441
------------------------------------------------------------
--MNDTAQIFEQGEYNFAYLDEQTKRMIRRAILKGIAIPGYQVPFASREMPMPYGWGTGG
VQVTAAILGKDDCLKMIDQGSDDTTNAVSLRGFFEK-TAGVRTTFETSEASVIQTRHRIP
EKTLREDQIIVFQVPIPEPLRFLEPRETETRKMHALEDYGLMHVKLYEDIAKNGHIATTY
AYPVKVN----DRYVMDPSPTPKFDNPKIDQMAALQLYGAGREKRIYAIPPYTKVKSLDF
EDYPFEVQKFDK------PCGLCGAE--------NVYLDEVILDD-----KGGRMF-VCS
DSDYCEERRADGHLGPMAADPAAHQFGATQAEETAR------------------------
-----------------------------
>MAS42759.1 carbon-phosphorus lyase [Rhodobacteraceae bacterium]
------------------------------------------------------------
-------MTPQDTEYNFAYLDEQTKRMIRRALLKAVAIPGYQVPFASREMPMPYGWGTGG
VQVTAATLTPEDTLKVIDQGADDTTNAVSIRKFFQK-VAGISVTEKTAEATVIQTRHRIP
ERDLEAGQILVYQVPIPEPLRFLEPRETETRKMHALAEYGLMHVKLYEDIARHGHIATAY
AYPVLVE----GRYVMDPSPIPKFDNPKLSNSPALQLFGAGREQRIHAIPPFTQVVSLDF
EDHPFTRGGADA------DCAICAAS--------GVYLDEVIVDD-----AGGRMF-VCS
DTDHCRERLEAGHRGPMGAPAEGEAA----------------------------------
-----------------------------
>MBR28776.1 carbon-phosphorus lyase [Rhodobacteraceae bacterium]
------------------------------------------------------------
-------MTPQDTEYNFAYLDEQTKRMIRRALLKAVAIPGYQVPFASREMPMPYGWGTGG
VQVTAATLTPEDTLKVIDQGADDTTNAVSIRKFFQK-VAGISVTEKTAEATVIQTRHRIP
ERDLEAGQILVYQVPIPEPLRFLEPRETETRKMHALAEYGLMHVKLYEDIARHGHIATAY
AYPVLVE----GRYVMDPSPIPKFDNPKLSNSPALQLFGAGREQRIHAIPPFTQVVSLDF
EDHPFTRGGADA------DCAICAAS--------GVYLDEVIVDD-----AGGRMF-VCS
DTDHCRERLEAGHRGPMGAPAEGEAA----------------------------------
-----------------------------
>MBR29521.1 carbon-phosphorus lyase [Rhodobacteraceae bacterium]
------------------------------------------------------------
-------MTPQDTEYNFAYLDEQTKRMIRRALLKAVAIPGYQVPFASREMPMPYGWGTGG
VQVTAATLTPEDTLKVIDQGADDTTNAVSIRKFFQK-VAGISVTEKTAEATVIQTRHRIP
ERDLEAGQILVYQVPIPEPLRFLEPRETETRKMHALAEYGLMHVKLYEDIARHGHIATAY
AYPVLVE----GRYVMDPSPIPKFDNPKLSNSPALQLFGAGREQRIHAIPPFTQVVSLDF
EDHPFTRGGADA------DCAICAAS--------GVYLDEVIVDD-----AGGRMF-VCS
DTDHCRERLEAGHRGPMGAPAEGEAA----------------------------------
-----------------------------
>OM-RGC.v1.007411195
------------------------------------------------------------
-------MIASGAEYNFAYLDEQTKRMIRRALLKAVAIPGYQVPFASREMPMPYGWGTGG
VQVTAATLTPEDVLKVIDQGADDTTNAVSIRKFFQR-VAGVAVTEATAEATLIQTRHRIP
ETPLTEGQILVYQVPIPEPLRFLEPRETETRKMHALEEYGLMHVKLYEDIARHGHIATAY
AYPVKVE----GRYVMDPSPIPKFDNPKMSNSPALQLFGAGREQRIYAIPPWTEVVSLDF
EDHPFDPGGAKE------ACALCDAR--------GVYLDEVIVDD-----AGGRMF-VCS
DTDHCRTRREAGHVGASAPASQGACA----------------------------------
-----------------------------
>272942.RCAP_rcc01197
------------------------------------------------------------
----------MSEGYSFAYLDAATKRMIRRALLKALAVPGYQVPFASREMPMPYGWGTGG
VQVTAACLIPEDVLKVIDQGADDTTNAVSIRRFFER-TAGVATTTHTQDATLIQTRHRIP
EAPLSEDQILVFQVPIPEPLRFLEPREAETRRMHALADYGLMHVKLYEDIARHGAIATSY
AYPVLVE----GRHVMDPSPIPKFDNPKLSDCPAIQLFGAGRECRIHALPPYTRVVSLDF
EDHPFEATKAEA------ACDLCGAG--------TSYLDEVITDD-----AGGRMF-CCS
DTDFCAGRRAAGHLGRLSEGAA--------------------------------------
-----------------------------
>1051075.PDI_1745
------------------------------------------------------------
----------------------------MAGVSGRVSPATYQVPSASREMPMPYGWGTGG
VQVTAACLTPEDRLKVIDQGADDTTNAVSIRRFFQR-TAGVEVTERTAEATLIQTRHRIP
EQPLTEAQILVYQVPIPEPLRFLEPRETETRKMHELEEYGLMHVKLYEDIARHGEIATSY
AYPVKVE----GRYVMDPSPIPKFDNPKLADNPAIQLFGAGRESRIYAVPPYSQVVSLDF
EDHPFMASKADH------DCDLCGAS--------GSYLDEVITDD-----RGSRMF-VCS
DTDFCNSRQEDGHRGRLSAQEVA-------------------------------------
-----------------------------
>412597.PaTRP_010100011463
------------------------------------------------------------
---------MTGQAYNFAYLDEQTKRMIRRALLKALAIPGYQVPFASREMPMPYGWGTGG
VQVTAACLTPDDRLKVIDQGADDTTNAVSIRRFFQR-TAGVETTEATSEATVIQTRHRIP
ETPLTEGQILVYQVPIPEPLRFLEPRETETRKMHELEEYGLMHVKLYEDIARHGEIATSY
AYPVRVG----GRYVMDPSPIPKFDNPKLGGNPAIQLFGAGREARIYALPPYSDVVSLDF
EDHPFTPSKTDH------ECDLCGAG--------DSYLDEVITDD-----RGARMF-VCS
DTDFCASRQAQGHRGRLAPQGDTP------------------------------------
-----------------------------
>MAV47802.1 carbon-phosphorus lyase [Rhodospirillaceae bacterium]
------------------------------------------------------------
------MSALVREHYNFAYLDEHTKRMIRRALLKGVAIPGYQVPFASREMPMPYGWGTGG
VQVSAACMVPEDRVKVIDQGADDTTNAISIRKFFER-TAGVTVTERTKEATLIQTRHRIP
EQPLSEDQILVYQVPIPEPLRFLEPRETETRKMHALSEYGLMHVKLYEDISQHGEIATSY
AYPAEVN----GRHVFDPSPIPKFDNPKLDNSPALQLFGAGREQRIYAVPPYTRVRSLDF
EDYPFVAARAEH------RCALCGST--------HTYLDEVIIDD-----EGGRMF-VCS
DTDYCNEQQRANAEAERDAG----------------------------------------
-----------------------------
>MAW53793.1 carbon-phosphorus lyase [Geminicoccus sp.]
------------------------------------------------------------
------MSTLVREHYNFAYLDEHTKRMIRRALLKGVAIPGYQVPFASREMPMPYGWGTGG
VQVSAACMVPDDRVKVIDQGADDTTNAISIRKFFER-TAGVALTERTAEATLIQTRHRIP
EHPLSEGQILVYQVPIPEPLRFLEPRETETRKMHALSEYGLMHVKLYEDISQHGEIATSY
AYPAEVN----GRHVFDPSPIPKFDNPKLDNAPALQLFGAGREQRIYAVPPYTRVRSLDF
EDYPFVAARAEH------QCALCGAL--------HTYLDEVIIDD-----EGGRMF-VCS
DTDYCNERQQANQETGNDAG----------------------------------------
-----------------------------
>MAL39045.1 carbon-phosphorus lyase [Thalassospira sp.]
------------------------------------------------------------
MEQTVTYSADGATAYNFAYLDEQTKRMIRRALLKAVAIPGYQVPFAGREMPMPYGWGTGG
VQVTAAVIGPNDTLKVIDQGADDTTNAVSIRQFFAK-TANVATTEKTTEASIIQTRHRIP
EKELREDQVLVYQVPIPEPLRFLEPRETETRKMHALEEYGLMHVKLYEDIARHGHIATTY
AYPVMVD----DRYVMDPSPTPKFDNPKMNDMAALQLFGAGREKRIYALPPYTKVKSLDF
EDHPFEVQTWKD------ECGMCGAR--------DSYLDEVILDD-----QGNRMF-VCS
DTDYCSERQEVGHRGPQHHDQPLGKAAREKAAE---------------------------
-----------------------------
>MBC45735.1 carbon-phosphorus lyase [Thalassospira sp.]
------------------------------------------------------------
MEQTVKNPADGAPDYXFAYLDEQTKRMIRRALLKAVAIPGYQVPFAGREMPMPYGWGTGG
VQVTAAVIGPNDTLKVIDQGADDTTNAVSIRQFFAK-TAQVATTEKTAEASIIQTRHRIP
EKELREDQVLVYQVPIPEPLRFLEPRXTETRKMHALEEYGLMXVKLYEDISRHGHXATTY
AYPVMVD----DRYVMDPSPTPKFXXPKMNXMAALQLFGAGREKRIYALPPYTKVKSLDF
EXHPFEVQTWED------ECGMCGAR--------DSYLDEVIXDD-----QGNRMF-VCS
DTDYCAERQEAGHRGPQHXDQPLGXADRGKAAE---------------------------
-----------------------------
>MBC05216.1 carbon-phosphorus lyase [Thalassospira sp.]
------------------------------------------------------------
MEQTVKNPADGAPDYNFAYLDEQTKRMIRRALLKAVAIPGYQVPFAGREMPMPYGWGTGG
VQVTAAVIGPNDTLKVIDQGADDTTNAVSIRQFFAK-TAQVATTEKTAEASIIQTRHRIP
EKELREDQVLVYQVPIPEPLRFLEPRETETRKMHALEEYGLMHVKLYEDIARHGHIATTY
AYPVMVD----DRYVMDPSPTPKFDNPKMNDMAALQLFGAGREKRIYALPPYTKVKSLDF
EDHPFEVQTWED------ECGMCGAR--------DSYLDEVILDD-----QGNRMF-VCS
DTDYCAERQDAGHRGPQHHDQPLGTADRGKAAE---------------------------
-----------------------------
>OM-RGC.v1.006622838
------------------------------------------------------------
MEQTVKNPADGAPDYNFAYLDEQTKRMIRRALLKAVAIPGYQVPFAGREMPMPYGWGTGG
VQVTAAVIGPNDTLKVIDQGADDTTNAVSIRQFFAK-TAQVATTEKTAEASIIQTRHRIP
EKELREDQVLVYQVPIPEPLRFLEPRETETRKMHALEEYGLMHVKLYEDIARHGHIATTY
AYPVMVD----DRYVMDPSPTPKFDNPKMNDMAALQLFGAGREKRIYALPPYTKVKSLDF
EDHPFEVQTWED------ECGMCGAR--------DSYLDEVILDD-----QGNRMF-VCS
DTDYCAERQDAGHRGPQHHDQPLGTADRGKAAE---------------------------
-----------------------------
>MBE69780.1 carbon-phosphorus lyase [Thalassospira sp.]
------------------------------------------------------------
MEQTVKNPADGAPDYNFAYLDEQTKRMIRRALLKAVAIPGYQVPFAGREMPMPYGWGTGG
VQVTAAVIGPNDTLKVIDQGADDTTNAVSIRQFFAK-TAQVATTEKTAEASIIQTRHRIP
EKELREDQVLVYQVPIPEPLRFLEPRXTETRKMHALEEYGLMHVKLYEDISRHGHIATTY
AYPVMVD----DRYVMDPSPTPKFDNPKMNNMAALQLFGAGREKRIYALPPYTKVKSLDF
EDHPFEVQTWED------ECGMCGAR--------DSYLDEVILDD-----QGNRMF-VCS
DTDYCAERQEAGHRGPQHHDQPLGSADRGKAAE---------------------------
-----------------------------
>OM-RGC.v1.006597464
------------------------------------------------------------
MEQTVKNPADGAPDYNFAYLDEQTKRMIRRALLKAVAIPGYQVPFAGREMPMPYGWGTGG
VQVTAAVIGPNDTLKVIDQGADDTTNAVSIRQFFAK-TAQVATTEKTAEASIIQTRHRIP
EKELREDQVLVYQVPIPEPLRFLEPRETETRKMHALEEYGLMHVKLYEDISRHGHIATTY
AYPVMVD----DRYVMDPSPTPKFDNPKMNNMAALQLFGAGREKRIYALPPYTKVKSLDF
EDHPFEVQTWED------ECGMCGAR--------DSYLDEVILDD-----QGNRMF-VCS
DTDYCAERQEAGHRGPQHHDQPLGTADRGKAAE---------------------------
-----------------------------
>MBV16966.1 carbon-phosphorus lyase [Thalassospira sp.]
------------------------------------------------------------
MEQTVHNAADTASAYNFAYLDEQTKRMIRRALLKAVAIPGYQVPFAGREMPMPYGWGTGG
VQVTAAVIGPKDTLKVIDQGADDTTNAVSIRQFFAK-TANVATTEKTAEASIIQTRHRIP
EKELREDQVLVYQVPIPEPLRFLEPRETETRKMHALEEYGLMHVKLYEDIARHGHIATTY
AYPVMVD----DRYVMDPSPTPKFDNPKMDNMAALQLFGAGREKRIYALPPYTKVKSLDF
EDHPFEVQSWDD------ECGMCGSH--------DSYLDEVILDD-----KGNRMF-VCS
DTDYCSERQEAGHRGPQHHDQPLGSPKSNPSSEKAAE-----------------------
-----------------------------
>OM-RGC.v1.006421861
------------------------------------------------------------
MEQTVHNAADTASAYNFAYLDEQTKRMIRRALLKAVAIPGYQVPFAGREMPMPYGWGTGG
VQVTAAVIGPKDTLKVIDQGADDTTNAVSIRQFFAK-TANVATTEKTAEASIIQTRHRIP
EKELREDQVLVYQVPIPEPLRFLEPRETETRKMHALEEYGLMHVKLYEDIARHGHIATTY
AYPVMVD----DRYVMDPSPTPKFDNPKMDNMAALQLFGAGREKRIYALPPYTKVKSLDF
EDHPFEVQSWDD------ECGMCGSH--------DSYLDEVILDD-----KGNRMF-VCS
DTDYCSERQDAGHRGPQHHDQPLGGPKSNPSSEKAAE-----------------------
-----------------------------
>MBA06896.1 carbon-phosphorus lyase [Thalassospira sp.]
------------------------------------------------------------
MEQTVNNPVEASSAYNFAYLDEQTKRMIRRALLKAVAIPGYQVPFAGREMPMPYGWGTGG
VQVTAAVIGPDDTLKVIDQGADDTTNAVSIRQFFAK-TANVATTEKTAEASIIQTRHRIP
EKELREDQILVYQVPIPEPLRFLEPRETETRKMHALEEYGLMHVKLYEDISRHGHIATTY
AYPVMVD----DRYVMDPSPTPKFDNPKMDMMAALQLFGAGREKRIYALPPYTKVKSLDF
EDHPFEVQSWXD------ECGMCGAT--------DSYLDEVILDD-----XGNRMF-VCS
DTDYCSERQEAGXRGPQHHXQPLGXSHSNGKAAE--------------------------
-----------------------------
>MAL29322.1 carbon-phosphorus lyase [Thalassospira sp.]
------------------------------------------------------------
MEQTVNNPVEASSAYNFAYLDEQTKRMIRRALLKAVAIPGYQVPFAGREMPMPYGWGTGG
VQVTAAVIGPDDTLKVIDQGADDTTNAVSIRQFFAK-TANVATTEKTAEASIIQTRHRIP
EKELREDQILVYQVPIPEPLRFLEPRETETRKMHALEEYGLMHVKLYEDISRHGHIATTY
AYPVMVD----DRYVMDPSPTPKFDNPKMDMMAALQLFGAGREKRIYALPPYTKVKSLDF
DDHPFEVQSWKD------ECGMCGAT--------DSYLDEVILDD-----RGNRMF-VCS
DTDYCSERQEAGHRGPQHHDQPLGTSHSNGKAAE--------------------------
-----------------------------
>OM-RGC.v1.006544749
------------------------------------------------------------
MEQTVNNPVEASSAYNFAYLDEQTKRMIRRALLKAVAIPGYQVPFAGREMPMPYGWGTGG
VQVTAAVIGPDDTLKVIDQGADDTTNAVSIRQFFAK-TANVATTEKTAEASIIQTRHRIP
EKELREDQILVYQVPIPEPLRFLEPRETETRKMHALEEYGLMHVKLYEDISRHGHIATTY
AYPVMVD----DRYVMDPSPTPKFDNPKMDMMAALQLFGAGREKRIYALPPYTKVKSLDF
DDHPFEVQSWKD------ECGMCGAT--------DSYLDEVILDD-----RGNRMF-VCS
DTDYCSERQEAGHRGPQHHDQPLGTSHSNGKAAE--------------------------
-----------------------------
>MAB35024.1 carbon-phosphorus lyase [Thalassospira sp.]
------------------------------------------------------------
MEQTVNNPLEASSAYNFAYLDEQTKRMIRRALLKAVAIPGYQVPFAGREMPMPYGWGTGG
VQVTAAVIGPDDTLKVIDQGADDTTNAVSIRQFFAK-TANVATTEKTAEASIIQTRHRIP
EKELREDQILVYQVPIPEPLRFLEPRETETRKMHALEEYGLMHVKLYEDISRHGHIATTY
AYPVMVD----DRYVMDPSPTPKFDNPKMDMMAALQLFGAGREKRIYALPPYTKVKSLDF
EDHPFEVQSWKD------ECGMCGAT--------DSYLDEVILDD-----KGNRMF-VCS
DTDYCSERQEAGHRGPQHHDQPLGKSHSNGKAAE--------------------------
-----------------------------
>MAZ32705.1 carbon-phosphorus lyase [Thalassospira sp.]
------------------------------------------------------------
MEQTVNNPAQASSAYNFAYLDEQTKRMIRRALLKAVAIPGYQVPFAGREMPMPYGWGTGG
VQVTAAVIGPDDTLKVIDQGADDTTNAVSIRQFFAK-TANVATTEKTAEASIIQTRHRIP
EKELREDQILVYQVPIPEPLRFLEPRETETRKMHALEEYGLMHVKLYEDISRHGHIATTY
AYPVMVD----DRYVMDPSPTPKFDNPKMDMMAALQLFGAGREKRIYALPPYTKVKSLDF
EDHPFEVQSWKD------ECGMCGAT--------DSYLDEVILDD-----KGNRMF-VCS
DTDYCSERQEAGHRGPQHHDQPLGSSHSNGKAAE--------------------------
-----------------------------
>OM-RGC.v1.007820962
------------------------------------------------------------
------------VDYNFAYLDEQTKRMIRRAILKGLAIPGYQVPFSSREMPMPYGWGTGG
VQVSASILTPEDRLKVIDQGADDTTNAVSIRKFFEK-TAKIPTTEKTDEATVIQTRHRIP
EQPLMDSQILVYQVPIPEPLRFLEPRESETRKMHALQEYGLMHVKLYEDISINGAIATSY
AYPVKVE----DRYVMDPSPIPKFDNPKMEM-EAVQLFGAGREQRIYALPPFTKVRSLDF
EDYPFEPSKADY------KCNLCGSD--------SSYLDEVIIDD-----QGRRMF-VCS
DTDYCQKMIVEHGEVSKPDDKRELP-----------------------------------
-----------------------------
>OM-RGC.v1.007827798
------------------------------------------------------------
------------VDYNFAYLDEQTKRMIRRAILKGLAIPGYQVPFSSREMPMPYGWGTGG
VQVSASILTPEDRLKVIDQGADDTTNAVSIRKFFEK-TANIPTTENTEEATVIQTRHRIP
EQPLMDSQILVYQVPIPEPLRFLEPRESETRKMHALQEYGLMHVKLYEDISINGAIATSY
AYPVKVE----DRYVMDPSPIPKFDNPKMEM-EAVQLFGAGREQRIYALPPFTKVRSLDF
EDYPFEPSKADY------KCNLCGSD--------SSYLDEVIIDD-----KGGRMF-VCS
DTDYCQKMIAKHGEVSKPDDQRELP-----------------------------------
-----------------------------
>MAJ95938.1 carbon-phosphorus lyase [SAR116 cluster bacterium]
------------------------------------------------------------
-------MSNSEEDFNFAYLDEQTKRMIRRALIKAICIPGYQVPFASREMPMPYGWGTGG
VQVTAACLQETDVLKVIDQGSDDTTNAVSIRKFFER-VAGVKTTENTGKASVIQTRHRIP
EQVLSEDQILVYQVPIPEPLRFLEPRETETRVMHALEEYGLMHVKLYEDISINGEISTAY
AYPVKVN----DRYIMDPSPTPKFDNPKMNFCPAIQLFGAGREQRIYAVPPYTKVISLDF
EDYPFEASRAEK------TXEICGAT--------NTYLDEVVIDD-----KGTRMF-SCS
DSDYCNSRKS--------------------------------------------------
-----------------------------
>OM-RGC.v1.008417132
------------------------------------------------------------
-------MSNSEEDFNFAYLDEQTKRMIRRALIKAICIPGYQVPFASREMPMPYGWGTGG
VQVTAACLQETDVLKVIDQGSDDTTNAVSIRKFFER-VAGVKTTENTGKASVIQTRHRIP
EQVLSEDQILVYQVPIPEPLRFLEPRETETRVMHALEEYGLMHVKLYEDISINGEISTAY
AYPVKVN----DRYIMDPSPTPKFDNPKMNFCPAIQLFGAGREQRIYAVPPYTKVISLDF
EDYPFEASRAEK------TCEICGAT--------NTYLDEVVIDD-----TGTRMF-SCS
DSDYCNSRKS--------------------------------------------------
-----------------------------
>MAW12989.1 carbon-phosphorus lyase [Rhodobacteraceae bacterium]
------------------------------------------------------------
----------MNEHYNFAYLDEQTKRMIRRALLKALAIPGYQVPFASREMPMPYGWGTGG
VQVTAACLVAEDKLKVIDQGADDTTNAVSIRKFFAH-TAGVVTTEDTAEASIIQTRHRVP
EEQLNDQQILVYQVPIPEPLRFLEPRETETRQMHALREYGLMHVKLYENIAEHGQISTAY
AYPVLVA----NHYVMDPSPIPKFDNPKLGDCAAIQLFGAGREQRIYAIPPYTKVISLDF
EDHPFEPMKIDE------SCALCGAE--------DAFLDEVIMDD-----EGKRMF-VCS
DTDYCRKNILARKQDDMS------------------------------------------
-----------------------------
>OM-RGC.v1.008108321
------------------------------------------------------------
----------MNEHYNFAYLDEQTKRMIRRALLKALAIPGYQVPFASREMPMPYGWGTGG
VQVTAACLVAEDKLKVIDQGADDTTNAVSIRKFFAH-TAGVVTTEDTAEASIIQTRHRVP
EEQLNDQQILVYQVPIPEPLRFLEPRETETRQMHALREYGLMHVKLYENIAEHGQISTAY
AYPVLVA----NHYVMDPSPIPKFDNPKLGDCAAIQLFGAGREQRIYAIPPYTKVISLDF
EDHPFEPMKIDE------SCALCGAE--------DAFLDEVIMDD-----EGKRMF-VCS
DTDYCRKNILARKQDDMS------------------------------------------
-----------------------------
>OM-RGC.v1.008136006
------------------------------------------------------------
----------MNEHYNFAYLDEQTKRMIRRALLKALAIPGYQVPFASREMPMPYGWGTGG
VQVTAACLKLDDVLKVIDQGADDTTNAVSIRKFFAR-TANVATTEETSEASIIQTRHRVP
EEKLTDQQILVYQVPIPEPLRFLEPRETETRQMHALREYGLMHVKLYENIAEHGQISTAY
AYPVLVA----NHYVMDPSPIPKFDNPKLDDCAAIQLFGAGREQRIYAIPPHTKVISLDF
EDHPFEPMKIDE------VCALCGAD--------DAFLDEVIMDD-----DGTRMF-VCS
DTDYCRKNIEAQQRGGPS------------------------------------------
-----------------------------
>OM-RGC.v1.008136127
------------------------------------------------------------
----------MNEHYNFAYLDEQTKRMIRRALLKALAIPGYQVPFASREMPMPYGWGTGG
VQVTAACLKSDDVLKVIDQGADDTTNAVSIRKFFAR-TANVATTENTSEASIIQTRHRVP
EEKLTDQQILVYQVPIPEPLRFLEPRETETRQMHALREYGLMHVKLYENIAEHGQISTAY
AYPVLVA----DHYVMDPSPIPKFDNPKLDDCAAIQLFGAGREQRIYAIPPHTKVISLDF
EDHPFEPMKIDE------VCALCGAD--------DAFLDEVIMDD-----DGTRMF-VCS
DTDYCRKNIEAQQKGGSS------------------------------------------
-----------------------------
>OM-RGC.v1.008399663
------------------------------------------------------------
----------------------QTKRMIRRALLKALAIPGYQVPFASREMPMPYGWGTGG
VQVTAACLTPDDCVKVIDQGADDTTNAVSIRSFFAR-TAGVRTTELTEKASLIQTRHRIP
ETELNEEQLLVYQVPIPEPLRFLEPRETETRKMHALSEYGLMHVKLYEDIAQHGHIATAY
AYPVNVE----GHYVMDPSPIPKFDNPKMNNCAAIQLFGAGREQRIYAIPPYCRVKSLDF
EDYPFDKLRAPG------ACALCGAG--------NSYLDEVIMDD-----EGTRMY-VCS
DTDFCSTRREQGYVGDQSDLFDSKED----------------------------------
-----------------------------
>OM-RGC.v1.015518282
------------------------------------------------------------
--MANEFTSTFIEDYNFAYLDEQTKRMIRRAILKALAVPGYQVPFASREMPMPYGWGTGG
VQVSAACLVPDDILKVIDQGADDTTNAVSIRKFFQK-TANIKTTEKTSEASIIQTRHRIP
EETLSENQILVYQVPIPEPLRFLEPRETETRTMHALEEYGLMHVKLYEDISKFGDISTAY
AYPVIVE----NRYIMDPSPIPKFDNPKLNESN---------------------------
------------------------------------------------------------
------------------------------------------------------------
-----------------------------
>OM-RGC.v1.007143291
----------------------------------------------------------MT
THSEIHDDLSFEDSYNFAYLDEQTKRMIRRALLKAVAIPGYQVPFASREMPMPYGWGTGG
VQVTAACLVPDDCVKVIDQGADDTTNAVSIRSFFER-TAGVATTEKTTDASLIQTRHRIP
ETPLTENQILVYQVPIPEPLRFLEPRETETRKMHALTEYGLMYVKLYEDISQHGHIATSY
AYPVKVD----DRYIMDPSPIPKFDNPKMDDCPALQLFGAGREQRIYAIPPYSKVKSLDF
DDYPFSQLRAPK------TCAICGAD--------DSYLDEMIIDD-----EGGRMF-VCS
DTDFCASRQNEQAFEPAEVAS---------------------------------------
-----------------------------
>OM-RGC.v1.007226303
----------------------------------------------------------MT
LNADPNSSADKDASYNFAYLDEQTKRMIRRALLKAVAIPGYQVPFAAREMPMPYGWGTGG
VQVTAACLTPDDCLKVIDQGADDTTNAVSIRSFFEK-TAAVKTTENTAEASIIQTRHRIP
ETPLNENQILVYQVPIPEPLRFLEPRETETRKMHALAEYGLMHVKLYEDISQHGHIATAY
AYPVEVE----NRYIMDPSPIPKFDNPKMNNSPALQLFGAGREQRIYAIPPYCQVQSLDF
DDYPFNRLRAPQ------SCEVCGSE--------NSYLDEMIVDD-----AGGRMF-VCS
DTDYCSRRQAGQDAEPEVGQ----------------------------------------
-----------------------------
>OM-RGC.v1.009261717
---------------------------------------------------------MTA
PDQAPDRPATADGAYNFAYLDEQTKRMIRRALLKATAIPGYQVPFASREMPMPYGWGTGG
VQVTAACLLPEDCLKVIDQGADDTTNAVSIRRFFQR-TAGVETTEVTTEASIIQTRHRIP
ETELGEGQLLVYQVPIPEPLRFLEPRETETRKMHALEEYGLMHVKLYEDISQHGHISTAY
AYPVKIE----SRYVMDPSPIPKFDNPKMHRSAAIQLFGAGREQRIYAIPPYTEVVSLDF
EDYPFEAMRADQ------SCALCGAD--------DSYLDEVIVD----------------
------------------------------------------------------------
-----------------------------
>MAI00752.1 carbon-phosphorus lyase [SAR116 cluster bacterium]
-----------------------------------------------------MTDPSDT
SLGDTPPEGTHDQDYNFAYLDEQTKRMIRRALLKGLAIPGYQVPFASREMPMPYGWGTGG
VQVTSACLVPDDCIKVIDQGADDTTNAVSIRKFFER-TAGVRTTEKTGEASLIQTRHRIP
ETPLEEGQILVYQVPIPEPLRFLEPRETETRKMHALEEYGLMHVKLYEDISSHGHISTAY
AYPVSVE----ERYVMDPSPIPKFDNPKMHQCPAVQLFGAGREQRIYALPPYTDVVSLDF
EDHPFTRLRNDG------VCGLCGAD--------DTYLDEVIMDD-----EGTRMF-VCS
DTDYCATRIEEAAE----------------------------------------------
-----------------------------
>OM-RGC.v1.007259244
-----------------------------------------------------MTDPSDT
SLGDTPPEGTHDQDYNFAYLDEQTKRMIRRALLKGLAIPGYQVPFASREMPMPYGWGTGG
VQVTSACLVPDDCIKVIDQGADDTTNAVSIRKFFER-TAGVRTTEKTGEASLIQTRHRIP
ETPLEEGQILVYQVPIPEPLRFLEPRETETRKMHALEEYGLMHVKLYEDISSHGHISTAY
AYPVSVE----ERYVMDPSPIPKFDNPKMHQCPAVQLFGAGREQRIYALPPYTDVVSLDF
EDHPFTRLRNDG------VCGLCGAD--------DTYLDEVIMDD-----EGTRMF-VCS
DTDYCATRIEEAAE----------------------------------------------
-----------------------------
>OM-RGC.v1.007646153
--------------------------------------------------------MSPD
NSTPGLLVSDSEKDYNFAYLDEQTKRMIRRALLKALAIPGYQVPFASREMPMPYGWGTGG
VQVTAACLMPDDCLKVIDQGADDTTNAVSIRRFFQR-TAGVATTEATSEASIIQTRHRIP
EIPLGEQQILVYQVPIPEPLRFLEPRETETRKMHALAEYGLMHVKLYEDISRHGHIATAY
AYPVKVE----ERYVMDPSPIPKFDNPKMHRSPAIQLFGAGREQRIYAIPPHTEVVSLDF
EDYPFEPMRADQ------ICALCGAT--------DSYLDEVLMDD-----EGTRMY-VCS
DTDYCNGRLGRA------------------------------------------------
-----------------------------
>OM-RGC.v1.007231570
--------------------------------------------------------MSPD
GNPRIPPGNRSEKEYNFAYLDEQTKRMIRRALLKALAVPGYQVPFASREMPMPYGWGTGG
VQVTSACLMPDDCLKVIDQGADDTTNAVSIRRFFQR-TAGVATTEATSEASIIQTRHRIP
ETPLTEGQILVYQVPIPEPLRFLEPRETETRKMHALAEYGLMHVKLYEDISSHGHIATAY
AYPVKVE----ERYVMDPSPIPKFDNPKMHRSPAIQLFGAGREQRIYAIPPHTDVVSLDF
EDYPFEPMRADQ------TCALCGAT--------DSYLDEVLMDD-----AGTRMY-VCS
DTDFCGGRLEAAKEGDNR------------------------------------------
-----------------------------
>OM-RGC.v1.006940155
-------------------------------------------------------MSPDS
STPGNTPGSAPGDDYNFAYLDEQTKRMIRRALLKALAVPGYQVPFASREMPMPYGWGTGG
VQVTAACLMPDDCLKVIDQGADDTTNAVSIRRFFQR-TAGVATTEATGEASIIQTRHRIP
ETPLSEGQILVYQVPIPEPLRFLEPRETETRKMHALAEYGLMHVKLYEDISSHGHIATAY
AYPVKVE----ERYVMDPSPIPKFDNPKMHRSPAIQLFGAGREQRIYAIPPHTDVVSLDF
EDYPFEPMRADQ------TCALCGAT--------DSYLDEVLMDD-----AGTRMY-VCS
DTDYCGGRLEARDDHDLEGGIG--------------------------------------
-----------------------------
>OM-RGC.v1.012937069
-----------------------------------------------------------M
SPDSSTPGGAQGDDYNFAYLDEQTKRMIRRALLKALAVPGYQVPFASREMPMPYGWGTGG
VQVTSACLMPDDCLKVIDQGADDTTNAVSIRRFFQR-TAGVATTEATSEASIIQTRHRIP
ETPLTEGQILVYQVPIPEPLRFLEPRETETRKMHALAEYGLMHVKLYEDISSHGHIATAY
AYPVKVE----ERYVMDPSPIPKFDNPKMHRSPAIQLFGAGREQRIYAIPP---------
------------------------------------------------------------
------------------------------------------------------------
-----------------------------
>OM-RGC.v1.011825856
------------------------------------------------------------
------------------------------------------------------------
IQLSASILGPNDTFKVIDQGADDTTNAVSIRSFFAR-VCGVDTTEETQQASVIQTRHRVP
EVLLRENQILVYQVPQPEPMRPLEPREIETRMMHAYEEYGLMHVRLYDDIAKFGEIAVAY
SYPVMVN----GRHLMSPSPIPKYDNPKMHRMAALQIFSAGREKRIYAIPPYTEVKSLDF
EDHPFSVARPKH------CCGLCGAE--------DSFLVEVVLDN-----DNNRMH-VCS
DTAYCSDRQAKGHFGPMHANYTD-------------------------------------
-----------------------------
>OM-RGC.v1.012376127
------------------------------------------------------------
------------------------------------------------------------
------IIGQYDTLKVIDQGADDTTNAVNIRHFFAK-TTGVKTTEKTELASIIQTRHRIP
EVKLKADQILVYQVPIPEPLRWIEPREAETRKMHSLTEYGVMHVGLYENIAHFGRVTTSY
DYPVKVN----DHYVMSPSPIPKFDNPKMNYMAALQLFGAGREKRIYAIPPYTKVESLDF
DDHPFEIEVWSE------CCALCNSN--------HSFLDEIITDN-----NGSRLF-VCS
DSNFCSERREKGHTGTAMPKESK-------------------------------------
-----------------------------
>OM-RGC.v1.017076873
------------------------------------------------------------
------------------------------------------------------------
--------------------------------------AGVATTTRTPEATVIQTRHRIP
ETPLRNDQIMVYQVPIPEPLRFIEPSESETRTMHALSDYGVMHVKLYEDIATFGHIATSY
AYPVTVD----GRYVMDPSPIPKFDNPKLDMSPALMLFGAGREKRLYALPPYTNVRSLDF
EDHPFSIQAWDQ------CCAFCGSD--------SSYLDELIVDD-----AGTKRF-VCS
DTDYCTQRRDAQEAAE--------------------------------------------
-----------------------------
>OM-RGC.v1.020217614
------------------------------------------------------------
------------------------------------------------------------
------------------------------------------------------------
--------------PIPEPLRWLEPRETETRKMHALEEYGVMHVKLYEDIARYGHIATAY
NYPVLVN----GRHVMATSPIPKFDNPKIDKIPALQIFGAGREKRIYAIPPYTEVKSLDF
EDHPFSIETWDQ------CCAICGDT--------KSYLDEVIIDD-----KGTRMF-VCS
DTDHCGQRQDEGHTGPGAEPPGDDADSPGKGLTA--------------------------
-----------------------------
>OM-RGC.v1.013655909
------------------------------------------------------------
------------------------------------------------------------
-----------------------TTNAVSIRNFFRK-TTNVETTEETAKASLIQTRHRIP
ETPLTDGQILVYQVPIPEPLRFLEPRETETRKMHALEEYGLMHVKLYEDISRHGDIATTY
AYPVNVA----GRYVMDPSPTPKFDNPKMNNMPALQLFGAGREKRIYAIPPYTEVVSLDF
EDYPFTIQKWEE------PCALCGET--------ESFLDEVILDD-----AGGRMF-VCS
DSHYCKSRQEQGYSGSQSPDTERASREVA-------------------------------
-----------------------------
>OM-RGC.v1.010903598
------------------------------------------------------------
------------------------------------------------------------
-QVTAAVIGPNDTLKVIDQGADDTTNAVSIRQFFAK-TANVATTEKTTEASIIQTRHRIP
EKELREDQVLVYQVPIPEPLRFLEPRETETRKMHALEEYGLMHVKLYEDIARHGHIATTY
AYPVMVD----DRYVMDPSPTPKFDNPKMNDMAALQLFGAGREKRIYALPPYTKVKSLDF
EDHPFEVQTWKD------ECGMCGAR--------DSYLDEVILDD-----QGNRMF-VCS
DTDYCSERQEVGHRGPQHHDQPLGKAAREKAAE---------------------------
-----------------------------
>OM-RGC.v1.015654394
------------------------------------------------------------
------------------------------------------------------------
-------------------------------KFFQR-TTGVATTEHTREASLIQTRHRIP
EAPLQAGQILIYQVPIPEPLRFLEPREKETRQMHALEEYGLMHVKLYEDIARHGHIATTY
AYPVKVA----GRYVMDPSPTPKFDNPKMDSMAALQLFGAGREKRIYAIPPYTEVKSLDF
DDHPFELPSWES------ACALCGAE--------DTYLDEVILDD-----NGARMF-ICS
DTDHCAARQAAGHRGSQNQDQ---------------------------------------
-----------------------------
>OM-RGC.v1.010826733
------------------------------------------------------------
----------------------------------------------------PYGWGTGG
VQVTAAILGREDTLKVIDQGSDDTTNAISIRKFFEK-TANVKTTTVTSDATVIQTRHRIP
ETALNDNQVLVYQVPIPEPLRFLEPRETETRRMHALGQYGLMHVKLYEDIARHGHIATTY
AYPVKVN----ERYVMDPSPTPKFDNPKMDDCEALQLFGAGREKRIYAIPPHTKVTSLDF
EDHPFETYRFDA------PCALCGSK--------TSYLDEVVVDD-----RGGRMF-VCS
DTDYCETRRAGGYQGAGFGADHQVT-----------------------------------
-----------------------------
>OM-RGC.v1.015519664
------------------------------------------------------------
------------------------------------------------------------
-----------------------------------R-TAGVRVTEKTSAASLIQTRHRIP
ETPLTEDQILVYQVPIPEPLRFLEPRETETRKMHALEEYGLMHVKLYEDIAQHGQIATSY
AYPVKVE----ERYVMDPSPIPRFDNPKMEM-AAVQLFGAGREQRIYAIPPHTKITSLDF
DDYPFEAVKAEG------ECALCGAD--------QTYLDEVIVDD-----NGGRIF-VCS
DTDYCEARRAKGHQIERGIPSQEDAA----------------------------------
-----------------------------
>OM-RGC.v1.019942559
------------------------------------------------------------
------------------------------------------------------------
-----------------------------------------------------------S
ETPLAEGQILVYQVPIPEPLRFLEPRETETRKMHALAEYGLMHVKLYEDIAQHGHIATAY
AYPVNVG----GRYIMDPSPIPKFDNPKMDNCPALQLFGAGREQRIYAIPPYCGVTSLDF
DDHPFSRLRAPE------SCTICGAD--------DSYLDEMIIDD-----DGGRMF-VCS
DTDYCASRQAQNGDEQAGVGS---------------------------------------
-----------------------------
>OM-RGC.v1.018264598
------------------------------------------------------------
------------------------------------------------------------
-------------------------------------------------------RHRIP
ERDLEAGQILVYQVPIPEPLRFLEPRETETRKMHALAEYGLMHVKLYEDIARHGHIATAY
AYPVLVE----GRYVMDPSPIPKFDNPKLSNSPALQLFGAGREQRIHAIPPFTQVVSLDF
EDHPFTRGGADA------DCAICAAS--------GVYLDEVIVDD-----AGGRMF-VCS
DTDHCRERLEAGHRGPMGAPAEGEAA----------------------------------
-----------------------------
>OM-RGC.v1.021757266
------------------------------------------------------------
------------------------------------------------------------
------------------------------------------------------------
---------------IPEPLRFLEPRETETRRMHALEEYGLMHVKLYEDVARHGRIATSY
AYPVKVE----GRYVMDPSPIPKFDNPKMSNSPALQLFGAGREQRIYAIPPFTEVVSLDF
EDHPFERGGAEG------ACALCGDP--------ESYLDEVITDD-----RGTRMF-VCS
DTDHCRARRATGHLGAEGAPYEAGEDAA--------------------------------
-----------------------------
>MBB92859.1 carbon-phosphorus lyase [Magnetovibrio sp.]
------------------------------------------------------------
---------MTDGGYNFAYLDEQTKRMIRRAILKAVAIPGHQVPFGSREMPLPYGWGTGG
IQVTASIIGLADVLKVIDQGADDTTNAVSIRRFFAR-TAGVATTQATEAATIIQTRHRIP
ETVLKDDQIIVYQVPIPEPLRWLEPREAETRKMHGLADYGVMHVKLYEDIATYGHIETSY
DYPVLVN----GRYLTAPSPIPKFDNPKMHEMAALQLFGAGREKRIYAIPPYTRVESLDF
EDHPFAAQTWDA------RCAICGAG--------DSFLDEVITDD-----HGGSMF-VCS
DTDHCGRRVADGHRGDGE------------------------------------------
-----------------------------
>OM-RGC.v1.007638300
------------------------------------------------------------
---MTQARTMTDGGYNFAYLDEQTKRMIRRAILKAVAIPGHQVPFGSREMPLPYGWGTGG
IQVTASIIGLADVLKVIDQGADDTTNAVSIRRFFAR-TAGVATTQATEAATIIQTRHRIP
ETVLKDDQIIVYQVPIPEPLRWLEPREAETRKMHGLADYGVMHVKLYEDIATYGHIETSY
DYPVLVN----GRYLTAPSPIPKFDNPKMHEMAALQLFGAGREKRIYAIPPYTRVESLDF
EDHPFAAQTWDA------RCAICGAG--------DSFLDEVITDD-----HGGSMF-VCS
DTDHCGRRVADGHRGDGE------------------------------------------
-----------------------------
>MAO56677.1 carbon-phosphorus lyase [Rhodospirillaceae bacterium]
------------------------------------------------------------
---MTVPATTQDSGYNFAYLDEQTKRMIRRAILKAVAIPGHQVPFGSREMPLPYGWGTGG
IQVTASIIGLADVLKVIDQGADDTTNAVSIRRFFAR-TAGIATTEKTEDATVIQTRHRIP
EMDLRDDQVIVYQVPIPEPLRWLEARETETRKMHGLADYGVMHVKLYEDIAKYGHIETSY
DYPVLIN----GRYLMSPSPIPKFDNPKMHEMGALQLFGAGREKRIYAIPPYTRVESLDF
EDHPFQVQTWGA------VCAICGDG--------ESFLDEVITDD-----TGGSMF-VCS
DTDHCGRRVAAGHKGPGGPEEGE-------------------------------------
-----------------------------
>OM-RGC.v1.007367168
------------------------------------------------------------
---MNVPVTTQDSGYNFAYLDEQTKRMIRRAILKAVAIPGHQVPFGSREMPLPYGWGTGG
IQVTASIIGLKDVLKVIDQGADDTTNAVSIRRFFAR-TAGIATTEKTEDATVIQTRHRIP
EMDLRDDQIIVYQVPIPEPLRWLEARETETRKMHGLADYGVMHVKLYEDIAKYGHIETSY
DYPVLIN----GRYLMSPSPIPKFDNPKMHEMGALQLFGAGREKRIYAIPPYTRVESLDF
EDHPFQVQSWGA------VCAICGDG--------ESFLDEVITDD-----TGGSMF-VCS
DTDHCGRRVAAGHKGPGGPEEST-------------------------------------
-----------------------------
>648757.Rvan_1521
------------------------------------------------------------
---------MSAASYNFAYLDEQSKRMIRRAILKAIAIPGYQVPFASREMPMPYGWGTGG
IQVTAAILGPDDVLKVIDQGSDDTTNAVSIRAFFAK-VADVKTTTATRDATVIQTRHRVP
ETPLSARQILVYQVPIPEPLRFLEPRETETRRLHALADYGLMHVKLYEDIARHGHIATAY
AYPVMVA----GRYLMDPSPVPKFDNPKISDCAALQLFGAGREKRIYAIPPYTRVVSLDF
EDYPFERYRQSG------TCALCGAD--------DTFLDEVVTDD-----KGGRMF-ICS
DSDYCEKRREALGGEGMRHD----------------------------------------
-----------------------------
>HOT237_1_0500m_rep_c274828_4
------------------------------------------------------------
-----MGDGTQVRGYNFAYLDEQTKRSIRRIILKAIAIPGYQVPFGSREMPLPYGWGTGG
IQVTASILGPDDVLKVIDQGADDTTNAVSIRRFFSR-TANISTTERTTEATIIQTRHRVP
ETPLHEDQILVYQVPIPEPLRWLEPRETETRKMHALEEYGVMHVKLYEDIAHYGHIATAY
NYPALVN----RRHVMATSPIPKFDNPKIDQIPALQIFGAGREKRIYAIPPYTEVKSLDF
EDHPFFIETWDQ------CCAMCGDT--------ESYLDEVITDD-----EGTRMF-VCS
DTDHCRRRRDDGHAGPGEDTPGDDNGGAGKGLPG--------------------------
-----------------------------
>MAM73900.1 carbon-phosphorus lyase [Tistrella sp.]
------------------------------------------MT--------SP---ATT
TVLAADADGSSADGYNFAYLDEQTKRMIRRAILKGVAIPGYQVPFASREMPLPYGWGTGG
IQVTAAVLGRDDVLKVIDQGADDTTNAVSIRRFFAR-TAGVATTERTREATIIQTRHRVP
EARLTEDQILVYQVPIPEPLRWLEPRETETRRMHALAEYGAMHVKLYEDIARHGRIATTY
DYPVMVA----GRHLARPSPIPKFDNPKLDDAPFLQLFGAGREKRIYAIPPHTTVRSLDF
EDHPFDVEGWDR------PCALCGAT--------DSYLDEVIVDD-----RGGRIF-VCS
DTDHCTSRREAGHDGPGMDAPFHPGEEGAR------------------------------
-----------------------------
>MAD39838.1 carbon-phosphorus lyase [Tistrella sp.]
------------------------------------------MT--------SP---ATT
TVLAADADGSSVDGYNFAYLDEQTKRMIRRAILKGVAIPGYQVPFASREMPLPYGWGTGG
IQVTAAVLGRDDVLKVIDQGADDTTNAVSIRRFFAR-TAGVATTERTREATIIQTRHRVP
EARLTEDQILVYQVPIPEPLRWLEPRETETRRMHALAEYGAMHVKLYEDIARHGRIATTY
DYPVMVA----GRHLARPSPIPKFDNPKLDDAPFLQLFGAGREKRIYAIPPHTTVRSLDF
EDHPFDVEGWDR------PCALCGAT--------DSYLDEVIVDD-----RGGRIF-VCS
DTDHCTSRREAGHEGPGMDAPFHPGEEGAR------------------------------
-----------------------------
>MBA74392.1 carbon-phosphorus lyase [Tistrella sp.]
------------------------------------------MT--------SP---ATT
TVLAADADGSSVDGYNFAYLDEQTKRMIRRAILKGVAIPGYQVPFASREMPLPYGWGTGG
IQVTAAVLGRDDVLKVIDQGADDTTNAVSIRRFFAR-TAGVATTERTREATIIQTRHRVP
EARLTEDQILVYQVPIPEPLRWLEPRETETRRMHALAEYGAMHVKLYEDIARHGRIATTY
DYPVMVA----GRHLARPSPIPKFDNPKLDDAPFLQLFGAGREKRIYAIPPHTTVRSLDF
EDHPFDVEGWDR------PCALCGAT--------DSYLDEVIVDD-----RGGRIF-VCS
DTDHCTSRREAGHEGPGMDAPFHPGEEGAR------------------------------
-----------------------------
>OM-RGC.v1.013030749
------------------------------------------------------------
----------------------------------------------SREMPLPYGWGTGG
IQVTAAVLGRDDVLKVIDQGADDTTNAVSIRRFFAR-TAGVATTERTREATIIQTRHRVP
EARLTEDQILVYQVPIPEPLRWLEPRETETRRMHALAEYGAMHVKLYEDIARHGRIATTY
DYPVMVA----GRHLARPSPIPKFDNPKLDDAPFLQLFGAGREKRIYAIPPHTTVRSLDF
EDHPFDVEGWDR------PCALCGAT--------DSYLDEVIVDD-----RGGRIF-V--
------------------------------------------------------------
-----------------------------
>OM-RGC.v1.006344190
----------------------------------------MTQE--------A----QPW
QAPEHDKPVEQVEGYNFAYLDEQTKRMIRRAILKGVSIPGYQVPFGSREMPLPYGWGTGG
MQVTAAVIGEDDTLKVIDQGADDTTNAVNIRRFFAK-TAGVATTEKTADASLIQTRHRIP
EKPLTDDQILIYQVPIPEPLRWVEPRETETRKMHALEEYGVMHVSLYESIARFGRITTAY
NYPVQVN----GRYIMAPSPIPKFDNPKMHQMAALQLFGAGREKRIYAVPPYTDVKSLDF
EDHPFTIQSWEE------NCALCGAE--------DSYLDEVITDD-----AGGKMY-VCS
DSDYCAERREAGHVGDQGEPQNPEKKGAAK------------------------------
-----------------------------
>OM-RGC.v1.006858473
----------------------------------------MTTV--------IP---HPN
ASVATSAAPAGLAGYNFAYLDEQTKRMIRRALLKAVAIPGYQVPFGSREMPLPYGWGTGG
IQVTAAVIGPDDVLKVIDQGADDTTNAVSIRRFFAK-TAGVATTDRTVDATVIQTRHRIP
EVPLTENQILVYQVPIPEPLRQLEPREAETRKMHALEEYGVMHVSLYEDIAKFGRITRSY
NYPVRVN----GRYVMAPSPIPKFDNPKMDRMPALQLFGAGREKRIYAVPPYTDVKSLDF
EDHPFEIETWEE------DCSLCGAQ--------DSYLDEVIVDD-----KGTKMY-VCS
DSDYCRERREAGHQGDGGPK----------------------------------------
-----------------------------
>331869.BAL199_26262
----------------------------------------MTTV--------IP---HPN
ASVATSAAPAGLAGYNFAYLDEQTKRMIRRALLKAVAIPGYQVPFGSREMPLPYGWGTGG
IQVTAAVIGPDDVLKVIDQGADDTTNAVSIRRFFAK-TAGVATTDRTVDATVIQTRHRIP
EVPLTENQILVYQVPIPEPLRQLEPREAETRKMHALEEYGVMHVSLYEDIAKFGRITRSY
NYPVRVN----GRYVMAPSPIPKFDNPKMDRMPALQLFGAGREKRIYAVPPYTDVKSLDF
EDHPFEIETWEE------DCSLCGAQ--------DSYLDEVIVDD-----KGTKMY-VCS
DSDYCRERREAGHQGDGGPK----------------------------------------
-----------------------------
>525897.Dbac_0816
------------------------------------------------------------
------MNAEAMPGYNYAYLDEQTKGMIRRAILKAVAIPGYQVPFGSREMPLPYGWGTGG
IQITAGIIGPDDVLKVIDQGADDTTNAVSIRSFFAR-TAQVATTTATEEATVIQTRHRIP
EAPLKSGQILVYQVPIPEPLRFMEPSESETRTMHALEEYGVMHVKLYEDIAVHGRIATSY
NYPVKVE----GRYIMCPSPIPKFDNPKMDDCSALQLFGAGREKRIYAIPPHTRVKSLDF
EDHPFEIQAWDE------ACAICGSR--------QSFLDEIITDD-----RGGRMF-VCS
DSDYCARRVREQEDK---------------------------------------------
-----------------------------
>OM-RGC.v1.008043450
---------------------------------------------------------MDT
IDHNRSENAATTDDYNFAYLDEQTKRMVRRSLLKAVAIPGYQVPFGSREMPLSYGWGTGG
IQVTASVIGPDDTLKVIDQGADDTTNAVSIRKFFAK-TAGIKTTEETEQATVIQTRHRIP
ETQLKEGQVLVYQVPIPEPLRWLEARETETRKMHALEEYGTMHVRLYEDITRHGKIATSY
DYPVIVN----DRYLMRPSPIPKFDNPKMDQNPALQLFGAGREKRIYAVPPYTKVKSLDF
EDHPFEVQKWDQ------SCAICRSD--------NSFLDEVITDD-----QGGRMF-VCS
DTDYCQK-----------------------------------------------------
-----------------------------
>MAJ93429.1 carbon-phosphorus lyase [Rhodospirillaceae bacterium]
------------------------------------------------------------
--MAKLKGTKTSPGYNFAYLDENTKRMIRRAILKAVSVPGYQVPFASREMPLPFGWGTGG
IQITASVIGPDDTLKVIDQGADDTTNAVSIRAFFQK-TTGVSVTEKTTDATVIQTRHRIP
ETALTEGQILVYQVPIPEPLRWLEPREAETRKMHALEEYGVMHVKLYEDIAKYRQISTSY
DYPVIVD----GRYLMRPSPIPKFDNPKMHQNPALQLFGAGREKRIYAVPPYTDVKSLDF
EDYPFEIQHWDE------PCALCGAT--------HTFLDEIITDD-----QGGRMF-VCS
DSNYCNERQAALQSAQTEAAE---------------------------------------
-----------------------------
>OM-RGC.v1.010653924
------------------------------------------------------------
---------------------------------KAVAVPGYQVPFASREMPLPFGWGTGG
IQITASVIGPDDTLKVIDQGADDTTNAVSIRAFFQK-TTGVSATEKTTDATVIQTRHRIP
ETLLTEGQILVYQVPIPEPLRWLEPREAETRKMHALEEYGVMHVKLYEDIAKYRQISTSY
DYPVIVD----GRYLMRPSPIPKFDNPKMHQNPALQLFGAGREKRIYAVPPYTDVKSLDF
EDYPFEIQHWDE------PCALCGAT--------HTFLDEIITDD-----QGGRMF-VCS
DSNYCNERQ---------------------------------------------------
-----------------------------
>OM-RGC.v1.007378573
------------------------------------------------------------
-----MNTQTVQSGYNVGYLDEQTKRMIRRALLKAIAIPGYQVPFGGREMPMPYGWGTGG
MQITAAIIGEPDVLKVIDQGADDTTNAVSIRQFFKK-VAGVETTECTEQATLIQTRHRIP
EKSLNEGQVLVYQVPIPEPLRFIEPRETETRKMHGLEEYGVMHVKLYEDIARYGHISTAY
AYPVRVN----GRYIMDPSPIPKFDNPKMDQMPALQLFGAGREKRIYAIPPYTDVKSLDF
EDHPFEVQKWDE------PCCICGST--------TSFLDEVVTDD-----KGNRIF-VCS
DTDYCKEQQALNAHQSEQEESRACQ-----------------------------------
-----------------------------
>675812.VHA_001164
------------------------------------------------------------
-----MNTQTVQSGYNVGYLDEQTKRMIRRALLKAIAIPGYQVPFGGREMPMPYGWGTGG
MQITAAIIGEPDVLKVIDQGADDTTNAVSIRQFFKK-VAGVETTECTEQATLIQTRHRIP
EKSLNEGQVLVYQVPIPEPLRFIEPRETETRKMHGLEEYGVMHVKLYEDIARYGHISTAY
AYPVRVN----GRYIMDPSPIPKFDNPKMDQMPALQLFGAGREKRIYAIPPYTDVKSLDF
EDHPFEVQKWDE------PCCICGST--------TSFLDEVVTDD-----KGNRIF-VCS
DTDYCKEQQALNAHQSEQEESRACQ-----------------------------------
-----------------------------
>OM-RGC.v1.007562747
------------------------------------------------------------
----MMFDSNQTGGYNYGYLDEQTKRMIRRALLKAIAIPGYQVPFGGREMPMPYGWGTGG
IQITAAIIGQQDVLKVIDQGADDTTNAVSIRQFFKK-VAAVKTTEKTSDASLIQTRHRIP
EKPLNEGQILIYQVPIPEPLRFIEPRETETRKMHELEEYGVMHVKLYEDIARYGHISTSY
AYPVEVN----GRYITDPSPIPKFDNPKMHQMPALQLFGAGREKRIYAIPPYTDVKSLDF
DDYPFEIQQWDE------PCSICGST--------DSFLDEVVTDD-----QGGRMF-VCS
DTDYCREQQALQKSKETTLCL---------------------------------------
-----------------------------
>314292.VAS14_08660
------------------------------------------------------------
----MMFDSNQTGGYNYGYLDEQTKRMIRRALLKAIAIPGYQVPFGGREMPMPYGWGTGG
IQITAAIIGQQDVLKVIDQGADDTTNAVSIRQFFKK-VAAVKTTEKTSDASLIQTRHRIP
EKPLNEGQILIYQVPIPEPLRFIEPRETETRKMHELEEYGVMHVKLYEDIARYGHISTSY
AYPVEVN----GRYITDPSPIPKFDNPKMHQMPALQLFGAGREKRIYAIPPYTDVKSLDF
DDYPFEIQQWDE------PCSICGST--------DSFLDEVVTDD-----QGGRMF-VCS
DTDYCREQQALQKSKETTLCL---------------------------------------
-----------------------------
>OM-RGC.v1.007084143
----------------------------------------MSQVINAS----ST---CQS
DDSNTDSCTDYNTGYNYGYLDEQTKRMIRRSLLKAVAIPGYQVPFGGREMPMPYGWGTGG
VQLTAAILGQADTLKVIDQGADDTTNAVSIREFFKT-VADARTTERTVDATVIQTRHRIP
EVLLKKDQILVYQVPIPEPLRFIEPRETETRKMHALQEYGIMHVKLYEDIARFGHIATAY
AYPVRVN----DRYIMDPSPIPKFDNPKMDNMPALQLFGAGREKRIYAIPPFTKVRSLDF
EDHPFEIQQWDE------PCSICGAT--------NTFLDEVVTDD-----EGNRMF-VCS
DTDYCGSQGESA------------------------------------------------
-----------------------------
>OM-RGC.v1.007141920
-----------------------------------------------------------M
SQVQTNTHAQGVTGYNYGYLDEQTKRMIRRALLKAVAIPGYQVPFGGREMPMPYGWGTGG
VQITAAIIGQTDTLKVIDQGADDTTNAVSIREFFKS-VASAKTTEKTVDASIIQTRHRIP
EITLDKDQILVYQVPIPEPLRFIEPRETETRKMHALEEYGIMHVKLYEDIARFGHIATSY
AYPVCVN----DRYIMDPSPIPKFDNPKMDKMAALQLFGAGREKRIYAIPPFTKVKSLDF
EDHPFEIQQWDE------PCAICGAT--------DTFLDEVVMDD-----KGNHMF-VCS
DTDYCSQQVEKHTIHTKETESHA-------------------------------------
-----------------------------
>391591.VSAK1_19824
-----------------------------------------------------------M
SQVQTNTHAQGVTGYNYGYLDEQTKRMIRRALLKAVAIPGYQVPFGGREMPMPYGWGTGG
VQITAAIIGQTDTLKVIDQGADDTTNAVSIREFFKS-VASAKTTEKTVDASIIQTRHRIP
EITLDKDQILVYQVPIPEPLRFIEPRETETRKMHALEEYGIMHVKLYEDIARFGHIATSY
AYPVCVN----DRYIMDPSPIPKFDNPKMDKMAALQLFGAGREKRIYAIPPFTKVKSLDF
EDHPFEIQQWDE------PCAICGAT--------DTFLDEVVMDD-----KGNHMF-VCS
DTDYCSQQVEKHTIHTKETESHA-------------------------------------
-----------------------------
>OM-RGC.v1.007439762
------------------------------------------------------------
-MSMVSTAEQGMTGYNYGYLDEQTKRMIRRALLKAVAIPGYQVPFGGREMPMPYGWGTGG
VQITAAIIGTSDTLKVIDQGADDTTNAVSIREFFKS-VADARTTEKTLEASIIQTRHRIP
ETPLENGQILVYQVPIPEPLRFIEPRETETRKMHALEEYGIMHVKLYEDIARFGHIATSY
AYPVCVD----DRYIMDPSPIPKFDNPKMDEMEALQLFGAGREKRIYAIPPYTKVRSLDF
DDHPFEVQRWDD------CCAICGST--------HTFLDEVVMDD-----DGNHMF-VCS
DTDFCQQQAAKNEVVQENFS----------------------------------------
-----------------------------
>945543.VIBR0546_20133
------------------------------------------------------------
-MSMVSTAEQGMTGYNYGYLDEQTKRMIRRALLKAVAIPGYQVPFGGREMPMPYGWGTGG
VQITAAIIGTSDTLKVIDQGADDTTNAVSIREFFKS-VADARTTEKTLEASIIQTRHRIP
ETPLENGQILVYQVPIPEPLRFIEPRETETRKMHALEEYGIMHVKLYEDIARFGHIATSY
AYPVCVD----DRYIMDPSPIPKFDNPKMDEMEALQLFGAGREKRIYAIPPYTKVRSLDF
DDHPFEVQRWDD------CCAICGST--------HTFLDEVVMDD-----DGNHMF-VCS
DTDFCQQQAAKNEVVQENFS----------------------------------------
-----------------------------
>218491.ECA0493
----------------------------------------MGQTTFSRQKDGQP---DTA
YHDSETTYHYSETTYNYAYLDESTKGMIRRAILKAIAIPGHQVPFGSREMPMPYGWGTGG
IQITASIIGPNDTLKVIDQGSDDTTNAVSIRAFFRK-VTNVPTTEKTSEATLIQTRHRIP
ETPLKEDQILVFQVPIPEPLRFIEPRETETCKMHALEEYGVMQVKLYEDIARFGHIATTY
AYPVKVN----HRYVMDPSPIPKFDNPKMDMMPALQLFGAGREKRVYAVPPYTVVESLDF
DDHPFTIQQWDK------PCELCGAR--------DSFLDEVVMDD-----DGTRMF-VCS
DTDYCQLRQSQGEKTS--------------------------------------------
-----------------------------
>561230.PC1_0482
----------------------------------------MGQTTISRQTGS--------
--RPETAYDDSDTEYNYAYLDESTKGMIRRAILKAIAIPGHQVPFGSREMPMPYGWGTGG
IQITASIIGPDDTLKVIDQGSDDTTNAVSIRTFFRK-VANVPTTEKTSDATLIQTRHRIP
ETPLKEDQILVFQVPIPEPLRFIEPRETETCKMHALEEYGVMQVKLYEDIARFGHIATTY
AYPVKVN----HRYVMDPSPIPKFDNPKMDMMPALQLFGAGREKRVYAVPPYTVVESLDF
DDHPFTIQQWDK------PCELCGAR--------DSFLDEVVMDD-----DGTRMF-VCS
DTDYCQQRQSQGGETS--------------------------------------------
-----------------------------
>561231.Pecwa_0578
----------------------------------------MNQTATSHQKDS--------
--PPETECCDSETEYNYAYLDESTKGMIRRAILKAIAIPGHQVPFGSREMPMPYGWGTGG
IQITASIIGPDDTLKVIDQGSDDTTNAVSIRAFFRK-VANVPTTEKTSDATLIQTRHRIP
ETPLKEDQILVFQVPIPEPLRFIEPRETETSKMHALEEYGVMQVKLYEDIARFGHIATTY
AYPVKVN----YRYVMDPSPIPKFDNPKMNMMPALQLFGAGREKRVYAVPPYTVVESLDF
DDHPFTIQQWDK------PCELCGAR--------DSFLDEVVMDD-----DGTRMF-VCS
DTDYCQQRQSQGGESS--------------------------------------------
-----------------------------
>561230.PC1_0890
------------------------------------------------------------
--------MHELNGYNPGYLDEQTKRTIRRAILKAVAIPGYQVPFGGREMPMPYGWGTGG
IQLTASLIGENDVLKVIDQGADDTTNAVSIRRFFQR-VSGAVTTERTAEATLIQTRHRIP
ETPLKEDQILIYQVPIPEPLRFIEPREVETRKMHALEEYGIMQVKLYEDIARYGHIATTY
AYPVKVN----DRYVMDPSPIPKFDNPKMHRMPALQLFGAGREKRIYALPPYCDVKSLDF
DDHPFCVQRWEQ------PCALCGSH--------DSYLDEIVIDD-----EGSRLF-VCS
DTDYCRQQQEKNSHEPQ-------------------------------------------
-----------------------------
>187410.y0726
------------------------------------------------------------
-------MTEVLTGYNLGYLDEQTKCTLRRAILKAVAIPGYQVPFGGREMPMPYGWGTGG
IQLTACLIGHTDVLKVIDQGADDTTNAVSIRRFFQR-VSGVATTEKTTEATLIQTRHRIP
ETPLTEDQILIYQVPIPEPLRFIEPRETETRKMHALEEYGVMQVKLYEDIARYGHIATTY
AYPVKVN----DRYVMDPSPIPKFDNPKMHMMPALQLFGAGREKRLYALPPFTKVESLDF
DDHPFSVQQWDD------PCALCGSR--------HSYLDEVVMDD-----QGSRMF-VCS
DTDFCQQQLAQASAQEATSPTEVPV-----------------------------------
-----------------------------
>214092.YPO3460
------------------------------------------------------------
-------MTEVLTGYNLGYLDEQTKCTLRRAILKAVAIPGYQVPFGGREMPMPYGWGTGG
IQLTACLIGHTDVLKVIDQGADDTTNAVSIRRFFQR-VSGVATTEKTTEATLIQTRHRIP
ETPLTEDQILIYQVPIPEPLRFIEPRETETRKMHALEEYGVMQVKLYEDIARYGHIATTY
AYPVKVN----DRYVMDPSPIPKFDNPKMHMMPALQLFGAGREKRLYALPPFTKVESLDF
DDHPFSVQQWDD------PCALCGSR--------HSYLDEVVMDD-----QGSRMF-VCS
DTDFCQQQLAQASAQEATSPTEVPV-----------------------------------
-----------------------------
>393305.YE0474
------------------------------------------------------------
-------MTEVLTGYNLGYLDEQTKRTLRRALLKAVAIPGYQVPFGGREMPMPYGWGTGG
IQLTACLIGRYDVLKVIDQGADDTTNAVSIRRFFQR-VSGVATTEKTTNATLIQTRHRIP
ETPLTEDQILIYQVPIPEPLRFIEPRETETRKMHALEEYGVMQVKLYEDIARYGHIATTY
AYPVKVN----DRYVMDPSPIPKFDNPKMHMMPALQLFGAGREKRLYALPPFTKVESLDF
DDHPFSVQQWNE------PCALCGSR--------HSYLDEVVMDD-----KGSRMF-VCS
DTDFCQQQLAQAATQEVNIQ----------------------------------------
-----------------------------
>OM-RGC.v1.012104391
------------------------------------------------------------
MNEHVETQGISGEHYNFAYLDEQTKRMIRRAILKGIAIPGYQVPFAAREMPMPYGWGTGG
VQVTAAVIGKDDCLKMIDQGSDDTTNAVALRNFFVE-TTGVETTTKTKDASIIQTRHRIP
EDTLTKDQVLVYQVPIPEPLRFLEPRETETRKMHALEEYGLMHVKLYEDIAKFGHIATAY
AYPVMVQ----DRYVMDPSPTPKFDNPKMDQMEALQLFGAGREKRIYAIPPPHQGGEPRL
------------------------------------------------------------
------------------------------------------------------------
-----------------------------
>911045.PSE_4852
------------------------------------------------------------
MTEHVETQGISGEHYNFAYLDEQTKRMIRRAILKGIAIPGYQVPFAAREMPMPYGWGTGG
VQVTAAVIGKDDCLKMIDQGSDDTTNAVALRNFFVE-TTGVETTTKTKNASIIQTRHRIP
EDTLTKDQVLVYQVPIPEPLRFLEPRETETRKMHALEEYGLMHVKLYEDIAKFGHIATAY
AYPVMVQ----DRYVMDPSPTPKFDNPKMDQMEALQLFGAGREKRIYAIPPHTKVVSLDF
EDHPFEVTKFEQ------PCAICGAE--------GVYLDEVILDD-----DGNRMF-VCS
DSDFCEDRREAGHGGHLGTNPLEAEGND--------------------------------
-----------------------------
>MAW55648.1 carbon-phosphorus lyase [Rhodospirillaceae bacterium]
------------------------------------------------------------
--MSPPSKPSFDTAYNFAYLDEQTKRMIRRAILKAVATPGYQVPFASREMPMPYGWGTGG
IQVTASVIGPDDVLKVIDQGSDDTTNAVSIRKFFVR-TTGVETTEQTETATLIQTRHRIP
ETPLREGQILIYQVPIPEPLRFLEPRELETRRMHALEDYGLMHVKLYEDISRFGHIATTY
AYPVRVD----GRYVTDPSPTPKFDNPKMDNMPALQLFGAGREKRIYAIPPYTEVKSLDF
DDHPFELPEWDT------TCALCGAD--------DTFLDEVILDD-----AGERMF-VCS
DTDYCARRRAPEAAE---------------------------------------------
-----------------------------
>OM-RGC.v1.007785190
------------------------------------------------------------
--MSPPSKPSFDTAYNFAYLDEQTKRMIRRAILKAVATPGYQVPFASREMPMPYGWGTGG
IQVTASVIGPDDVLKVIDQGSDDTTNAVSIRKFFVR-TTGVETTEQTETATLIQTRHRIP
ETPLREGQILIYQVPIPEPLRFLEPRELETRRMHALEDYGLMHVKLYEDISRFGHIATTY
AYPVRVD----GRYVTDPSPTPKFDNPKMDNMPALQLFGAGREKRIYAIPPYTEVKSLDF
DDHPFELPEWDT------TCALCGAD--------DTFLDEVILDD-----AGERMF-VCS
DTDYCARRRAPEAAE---------------------------------------------
-----------------------------
>OM-RGC.v1.009741397
------------------------------------------------------------
-----------------------------RAILKAIATPGYQVPFASREMPMPYGWGTGG
IQVTASVIGPDDILKVIDQGSDDTTNAVSIRKFFVR-TTGVETTEQTEQATLIQTRHRIP
ETPLREGQIIVYQVPIPEPLRFLEPREVETRRMHALEDYGLMHVKLYEDISRFGHIATTY
AYPVRVN----GRYVMDPSPTPKFDNPKMDNMPALQLFGAGREKRIYAIPPYTEVKSLDF
DDYPFELPEWET------ACAICGAE--------NTFLDEVILDD-----AGDRMF-VCS
DTDHCARQQNTEAAE---------------------------------------------
-----------------------------
>MAC46590.1 carbon-phosphorus lyase [Oceanospirillum sp.]
-----------------------------------------MS---------SQ---LSS
QLNKPATQTAGAEGYNFAYLDEQSKRMIRRAMLKAVAIPGYQVPFGGREMPLPHGWGTGG
MQLTATVIGKADTLKVIDQGADDTTNAVSIRRFFAK-TAGIATTEYTADASLIQTRHRIP
ERQLRNDQILIYQVPIPEPLRFIEPRETETRKMHALREYGAMQVKLYEDVARFGHIATSY
DYPVMVN----DRYMMDPSPIPKFDNPKMNQMPALQLFGAGFEKRIYAVPPYTKVVSLDF
DDYPFEVQSWEE------SCSICGSD--------HSFLDEVIMDD-----AGNKMF-VCS
DTDYCRERVEQGFTAENPEGQQGLTPEPNQSQQERKT-QDDTKAEEMAP-----------
-----------------------------
>MBT00497.1 carbon-phosphorus lyase complex subunit PhnJ [Oceanospirillaceae bacterium]
------------------------------------------------------------
-----MSSSPIRAGYNFAYLDEQTKRMIRRALLKAVAIPGYQVPFGGREMPMPYGWGTGG
MQVTAAVIGHDDCLKVIDQGADDTTNAVSIRAFFRD-LTGVETTEQTEEATLIQTRHRIP
EKPLQEDQILIYQVPIPEPLRFIEPSEVETRKMHALQDYGVMHIKLYEDIAQFGHIATAY
AYPVQVN----GRYVMDPSPIPKFDNPKMDNSPALQLFGAGREKRIYAVPPYTDVRSLDF
EDHPFEVQRWEA------SCAICGSE--------ESFLDEVVMDD-----QGHHEF-ICS
DTDYCRTRLAQQEESA--------------------------------------------
-----------------------------
>MAA66863.1 carbon-phosphorus lyase [Alteromonadaceae bacterium]
-----------------------------------------------------M---NAD
RHEHVSSEAASPEGYNFAYLDEQTKRMLRRALLKAVAVPGYQVPFGGREMPLPYGWGTGG
IQVTAAVIGSDDVLKVIDQGADDTTNAVSIRRFFVT-TTGVDTTEKTCDATVIQTRHRIP
ETPLSEGQILVYQVPIPEPLRFIEPSETETRKMHALQEYGVMHVKLYEDIAHFGHIATAY
AYPVKVN----GRYVMDPSPIPKFDNPKMHQSPALQLFGAGREKRIYAVPPFTDVESLDF
EDYPFEIQSWDH------HCDICGAS--------ESFLDEVVTDD-----QGGRLF-VCS
DTDYCRTRVEAEGVQAAASPAKTQEVLS--------------------------------
-----------------------------
>MBH83919.1 carbon-phosphorus lyase [Alteromonadaceae bacterium]
-----------------------------------------------------M---NAD
RHEHVSSEAASPEGYNFAYLDEQTKRMLRRALLKAVAVPGYQVPFGGREMPLPYGWGTGG
IQVTAAVIGSDDVLKVIDQGADDTTNAVSIRRFFVT-TTGVDTTEKTCDATVIQTRHRIP
ETPLSEGQILVYQVPIPEPLRFIEPSETETRKMHALQEYGVMHVKLYEDIAHFGHIATAY
AYPVKVN----GRYVMDPSPIPKFDNPKMHQSPALQLFGAGREKRIYAVPPFTDVESLDF
EDYPFEIQSWDH------HCDICGAS--------ESFLDEVVTDD-----QGGRLF-VCS
DTDYCRTRVEAEGVQAAASPAKTQEVLS--------------------------------
-----------------------------
>OM-RGC.v1.008203616
------------------------------------------------------------
-------MQAELTGYNFAYLDEQTKRMIRRGLLKAVAVPGLQVPFGGREMPLPYGWGTGG
IQVTASVIGSDDVLKVIDQGADDTTNAVSIRHFFAR-TAGVETTEVTEEASLIQTRHRIP
ESPLSEGQILIYQVPIPEPLRFIEPRETETRKMHALTEYGVMHVKLYEDIAQFGQISTAY
AYPVLVN----GRYVMDPSPIPKFDNPKMHQSPALQLFGAGREKRLYAVPPYTDVISLDF
EDHPFEIQSWDQ------DCALCGAT--------DSFLDEVIIND-----AGERMF-VCS
DTHYCRQNRDASDG----------------------------------------------
-----------------------------
>MAW24670.1 carbon-phosphorus lyase complex subunit PhnJ [Gammaproteobacteria bacterium]
------------------------------------------------------------
-------MTLDAESYNFAYLDEQTKRMIRRGLLKAVAVPGLQVPFGGREMPLPYGWGTGG
IQVTASVIGEDDCLKVIDQGADDTTNAVSIRKFFAK-TASVKTTEITEEATLIQTRHRIP
ETPLSSGQILIYQVPIPEPLRFIEPRETETRKMHALSEYGVMHVKLYEDITQFGQIATAY
AYPVMVN----GRYLMDPSPIPKFDNPKMNQNPALQLFGAGREKRLYAVPPYTDVQSLDF
EDHPFEVQSWDE------NCALCGAT--------DTFLDEVIVDD-----AGTRMF-VCS
DTHFCGQRQEAQNV----------------------------------------------
-----------------------------
>OM-RGC.v1.008174850
------------------------------------------------------------
-------MKLDTESYNFAYLDEQTKRMIRRGLLKAVAVPGLQVPFGGREMPLPYGWGTGG
IQVTASVIGEDDCLKVIDQGADDTTNAVSIRKFFAR-TASVETTEITEEATLIQTRHRIP
ETPLSSGQILIYQVPIPEPLRFIEPRETETRKMHALSEYGVMHVKLYEDIAQFGQIATAY
AYPVMVN----GRYVMDPSPIPKFDNPKMNQNPALQLFGAGREKRLYAVPPYTDVQSLDF
EDHPFEVQSWDE------NCTLCGAT--------DTFLDEVIVDD-----AGTRMF-VCS
DTHFCGQRQEAHHA----------------------------------------------
-----------------------------
>MAJ42620.1 carbon-phosphorus lyase complex subunit PhnJ [Gammaproteobacteria bacterium]
------------------------------------------------------------
-------MIPESDAYNFAYLDEQTKRMIRRGLLKAVSVPGLQIPFGGREMPLPYGWGTGG
IQVTAAVIGEDDCLKVIDQGADDTTNAVSIRRFFAX-TASVATTEVTEDATLIQTRHRIP
ETPLXAGQILIYQVPIPXPXRFIEPRETETRKMHALSEYGVMHVXLYEDIAQFGQIATAY
AYPVLVN----GRYVMDPSPIPKXDNPKMHQNPXLXLFGAGREKRLYAVPPYTDVESLDF
EDHRFEVQSWDE------NCALCGSN--------DTFLDEVIVDD-----AGSRMF-VCS
DTHFCNXRQELSNG----------------------------------------------
-----------------------------
>OM-RGC.v1.008146179
------------------------------------------------------------
-------MIPEPDTYNFAYLDEQTKRMIRRGLLKAVSVPGLQIPFGGREMPLPYGWGTGG
IQVTAAVIGEDDCLKVIDQGADDTTNAVSIRRFFAK-TASVATTEVTEDATLIQTRHRIP
ETPLAAGQILIYQVPIPEPLRFIEPRETETRKMHALSEYGVMHVKLYEDIAQFGQIATAY
AYPVLVN----GRYVMDPSPIPKFDNPKMHQNPSLQLFGAGREKRLYAVPPYTDVESLDF
EDHRFEVQSWDE------SCALCGSN--------DTFLDEVIVDD-----AGSRMF-VCS
DTHFCNRRQELSNG----------------------------------------------
-----------------------------
>OM-RGC.v1.005709477
-----------------------------------------MT---------PM---HAE
TATVRETDAGRDTGYNFAYLDEQTKRMIRRAILKAVAIPGYQVPFAGREMPMPYGWGTGG
IQLSASILGPDDVFKVIDQGADDTTNAVSIRRFFAM-MAGVETTEKTAEASVIQTRHRIP
ETPLCEDQIMVYQVPIPEPLRWVEPRESETRKMHALEEYGVMHVQLYEDIARHGRIATNF
MYPVTVN----GRYIMSPSPIPKFDNPKLHMSPALHLFGAGREKRIYAVPPYTSVRSLDF
EDHPFVVEKWDA------CCGLCGAR--------DSYLDEVVLDD-----AGERMF-VCS
DTDYCASRREQGLLGPMAARDDIAELTGQRSQTRQETPWPNPKNR---------------
-----------------------------
>643562.Daes_1166
-----------------------------------------MT---------PM---HAE
TATVRETDAGRDTGYNFAYLDEQTKRMIRRAILKAVAIPGYQVPFAGREMPMPYGWGTGG
IQLSASILGPDDVFKVIDQGADDTTNAVSIRRFFAM-MAGVETTEKTAEASVIQTRHRIP
ETPLCEDQIMVYQVPIPEPLRWVEPRESETRKMHALEEYGVMHVQLYEDIARHGRIATNF
MYPVTVN----GRYIMSPSPIPKFDNPKLHMSPALHLFGAGREKRIYAVPPYTSVRSLDF
EDHPFVVEKWDA------CCGLCGAR--------DSYLDEVVLDD-----AGERMF-VCS
DTDYCASRREQGLLGPMAARDDIAELTGQRSQTRQETPWPNPKNR---------------
-----------------------------
>OM-RGC.v1.007704129
-----------------------------------------------------------M
TPRVDDQGGLAYSGYNFAYLDEQTKRMIRRALLKAVAIPGYQVPFGGREMPMPYGWGTGG
MQLTASILGADDVLKVIDQGADDTTNAVSIRTFFER-VAGVETTTRTEAASVIQTRHRIP
ERPLSRHQILVFQVPIPEPLRFIEPSEEETRVMHALEEYGVMHVKLYEDIARHGHIATTY
AYPVKVD----ERYVMDPSPIPKFDNPKLDMNEALMLFGAGREKRLYAIPPYTQVKSLDF
EDHPFEIQSWDE------ACALCGAS--------DSYLDEVITDD-----QGGRMF-VCS
DTDYCQQCRGEMA-----------------------------------------------
-----------------------------
>MAR72151.1 carbon-phosphorus lyase [Halomonas sp.]
------------------------------------------------------------
------MNTAIDSGYNFAYLDEQTKRMIRRALLKAVAIPGYQVPFGGREMPMPYGWGTGG
MQLTASVLGADDTLKVIDQGADDTTNAVSIRAFFER-VAGVETTTATAQASVIQTRHRIP
EKTLRADQILIFQVPIPEPLRFIEPSEEETRVMHALEEYGVMHVKLYEDIAHHGHIATTY
AYPVKVD----GRYVMDPSPIPKFDNPKLHMSEALMLFGAGREKRLYAIPPHTRVESLDF
EDHPFEIQAWDE------PCAICGAT--------DSYLDEVIIDD-----QGARMF-VCS
DTDYCNSRSEEKA-----------------------------------------------
-----------------------------
>MAY71668.1 carbon-phosphorus lyase [Halomonas sp.]
----------------------------------------MNT---------AS---NAQ
GVGAGAPTNAIDSGYNFAYLDEQTKRMIRRALLKAVAIPGYQVPFGGREMPMPYGWGTGG
MQLTASVLGADDTLKVIDQGADDTTNAVSIRAFFER-VAGVETTTATAQASVIQTRHRIP
EKTLRADQILIFQVPIPEPLRFIEPSEEETRVMHALEEYGVMHVKLYEDIAHHGHIATTY
AYPVKVD----GRYVMDPSPIPKFDNPKLHMSEALMLFGAGREKRLYAIPPHTRVESLDF
EDHPFEIQAWDE------PCAICGAT--------DSYLDEVIIDD-----QGARMF-VCS
DTDYCNSRSEEKA-----------------------------------------------
-----------------------------
>OM-RGC.v1.007386751
------------------------------------------T---------AS---NAQ
GVGAGAPTNAIDSGYNFAYLDEQTKRMIRRALLKAVAIPGYQVPFGGREMPMPYGWGTGG
MQLTASVLGADDTLKVIDQGADDTTNAVSIRAFFER-VAGVETTTATAQASVIQTRHRIP
EKTLRADQILIFQVPIPEPLRFIEPSEEETRVMHALEEYGVMHVKLYEDIAHHGHIATTY
AYPVKVD----GRYVMDPSPIPKFDNPKLHMSEALMLFGAGREKRLYAIPPHTRVESLDF
EDHPFEIQAWDE------PCAICGAT--------DSYLDEVIIDD-----QGARMF-VCS
DTDYCNSRSEEKA-----------------------------------------------
-----------------------------
>MAM86529.1 carbon-phosphorus lyase complex subunit PhnJ [unclassified Hahellaceae]
------------------------------------------------------------
MTSHTSAHVNSDAGYNFAYLDEQTKRMLRRALLKAVAVPGYQVPFAGREMPLPYGWGTGG
IQVTAAIIGINDVLKVIDQGADDTTNAVSIRRFFAR-TTGVETTERTTDASVIQTRHRIP
ETPLKAGQIIVFQVPIPEPLRFIEPRESETRTMHALREYGVMHIKLYEDIAHHGHIATTY
AYPVRVN----GHYIMDPSPIPKFDNPKLDNSPALQLFGAGREKRIYAVPPYTKVRSLDF
EDHPFEVQTWTQ------HCEFCGSH--------ETFLDEVVVDD-----AGKRIF-VCS
DTDYCRSNMPLETSA---------------------------------------------
-----------------------------
>OM-RGC.v1.007257374
----------------------------------------MTS----------------A
ASNHNSDTESDSNGYNFAYLDEQTKRMIRRCLLKAVAVPGYQVPFGGREMPLPYGWGTGG
MQVTATIIGQDDVLKVIDQGADDTTNAVSIRRFFAR-TAGVATTESTLAASVIQTRHRIP
ETPLSHGQILVYQVPIPEPLRFIEPRETETRKMHALQEYGVMHVKLYEDIARFGHIATTY
AYPVKVN----GHYVMDPSPIPKFDNPKMHGSPALQLFGAGREKRIYAIPPFTRVESLDF
EDHPFEIQGWDQ------TCEFCGSD--------HSFLDEVVTDD-----EGGRIF-ICS
DTDYCNQRFETGARQEAV------------------------------------------
-----------------------------
>270374.MELB17_10443
----------------------------------------MTS----------------A
ASNHNSDTESDSNGYNFAYLDEQTKRMIRRCLLKAVAVPGYQVPFGGREMPLPYGWGTGG
MQVTATIIGQDDVLKVIDQGADDTTNAVSIRRFFAR-TAGVATTESTLAASVIQTRHRIP
ETPLSHGQILVYQVPIPEPLRFIEPRETETRKMHALQEYGVMHVKLYEDIARFGHIATTY
AYPVKVN----GHYVMDPSPIPKFDNPKMHGSPALQLFGAGREKRIYAIPPFTRVESLDF
EDHPFEIQGWDQ------TCEFCGSD--------HSFLDEVVTDD-----EGGRIF-ICS
DTDYCNQRFETGARQEAV------------------------------------------
-----------------------------
>OM-RGC.v1.007689120
------------------------------------------------------------
-MNMHAKQDEVEQGYNYAYLDEQTKRSLRRGLLKAVAIPGYQVPFGGREMPLPYGWGTGG
MQVTAALLGRDDVLKVIDQGADDTTNAVSIRRFFTR-TAGVETTTSTEQATLIQTRHRVP
ETPLRQGQIMVYQVPIPEPLRFIEPSDSETRAMHALNDYGVMHVKLYEDIATYGHIATTY
AYPVMVD----ERYVMDPSPIPKFDNPKLHMSPALMLFGAGREKRLYAVPPYTQVSSLDF
EDYPFELPTWDQ------SCAFCGSS--------DSYLDELIVDD-----QGTRKF-VCS
DTDYCGQHSAAQEATS--------------------------------------------
-----------------------------
>1007105.PT7_1328
------------------------------------------------------------
-MNMHAKQDEVEQGYNYAYLDEQTKRSLRRGLLKAVAIPGYQVPFGGREMPLPYGWGTGG
MQVTAALLGRDDVLKVIDQGADDTTNAVSIRRFFTR-TAGVETTTSTEQATLIQTRHRVP
ETPLRQGQIMVYQVPIPEPLRFIEPSDSETRAMHALNDYGVMHVKLYEDIATYGHIATTY
AYPVMVD----ERYVMDPSPIPKFDNPKLHMSPALMLFGAGREKRLYAVPPYTQVSSLDF
EDYPFELPTWDQ------SCAFCGSS--------DSYLDELIVDD-----QGTRKF-VCS
DTDYCGQHSAAQEATS--------------------------------------------
-----------------------------
>MBS66979.1 carbon-phosphorus lyase [Pseudomonas sp.]
------------------------------------------------------------
--MNAQAIPAREAGYNFAYLDEQTKRMIRRALLKAVAIPGYQVPFGGREMPLPYGWGTGG
MQLTAAILGADDVLKVIDQGADDTTNAVSIRRFFAR-TAGVATTERTPEATVIQTRHRIP
ETPLAAGQIMVYQVPIPEPLRFIEPSETETRTMHALGDYGVMHVKLYEDIATFGHIATSY
AYPVTVD----GRYVMDPSPIPKFDNPKLDRSPALMLFGAGREKRLYAVPPYTRVVSLDF
EDHPFQIQQWEQ------CCAICGSG--------DSYLDELIVDD-----AGSKQF-VCS
DTDYCAQRAQPQESRP--------------------------------------------
-----------------------------
>OM-RGC.v1.007713668
------------------------------------------------------------
--MNAQAIPAREAGYNFAYLDEQTKRMIRRALLKAVAIPGYQVPFGGREMPLPYGWGTGG
MQLTAAILGADDVLKVIDQGADDTTNAVSIRRFFAR-TAGVATTERTPAATVIQTRHRIP
ETPLAAGQIMVYQVPIPEPLRFIEPSETETRTMHALGDYGVMHVKLYEDIATFGHIATSY
AYPVTVD----GRYVMDPSPIPKFDNPKLDLSPALMLFGAGREKRLYAVPPYTRVVSLDF
EDHPFQIQQWEQ------CCAICGSG--------DSYLDELIVDD-----AGSKQF-VCS
DTDYCAQRAQQQESRP--------------------------------------------
-----------------------------
>216595.PFLU1784
------------------------------------------------------------
---------MNDTAYNFAYLDEQTKRMIRRALLKAVAIPGYQVPFGGREMPLPYGWGTGG
MQLTAAILGADDVLKVIDQGADDTTNAVSIRRFFAR-TAGIATTEATPDATLIQTRHRIP
ETPLQAGQIMVYQVPIPEPLRFIEPSETETRTMHALNDYGVMHVKLYEDIATFGHIATSY
AYPVMVD----ERYVMDPSPIPKFDNPKLDMSPALMLFGAGREKRLYAVPPYTQVTSLDF
EDHPFAVQQWEH------NCAICGSH--------ESFLDELILDD-----AGTQRF-VCS
DTWYCAQRVLENNQ----------------------------------------------
-----------------------------
>223283.PSPTO_2562
----------------------------------------MNT----------------P
VKSAAQTRPARDEAYNFAYLDEQTKRMIRRALLKAVAIPGYQVPFGGREMPLPYGWGTGG
MQLTAAILGDDDVLKVIDQGADDTTNAVSIRRFFAR-TAGIATTERTPDATVIQTRHRIP
ETPLHADQIMVYQVPIPEPLRFIEPSETETRTMHALDDYGVMHVKLYEDIATFGHIATSY
AYPVMVD----ERYVMDPSPIPKFDNPKLHMSPALMLFGAGREKRLYAVPPFTQVVSLDF
EDHPFEVQRWEQ------CCAICGSP--------DSFLDELILDD-----AGTQSF-VCS
DTDYCAQRVKQQENAR--------------------------------------------
-----------------------------
>629265.PMA4326_09270
------------------------------------------------------------
-MSTEPQRPARDEAYNFAYLDEQTKRMIRRALLKAVAIPGYQVPFGGREMPLPYGWGTGG
MQLTATILGDDDVLKVIDQGADDTTNAVSIRRFFAR-TAGVATTERTPEATVIQTRHRIP
ETPLHADQIMVYQVPIPEPLRFIEPSETETRTMHALDDYGVMHVKLYEDIATFGHIATSY
AYPVMVD----ERYVMDPSPIPKFDNPKLHMSPALMLFGAGREKRLYAVPPFTQVVSLDF
EDHPFEVQRWEQ------CCAICGSH--------DSFLDELILDD-----AGTQSF-VCS
DTDYCAQRVKQQENAR--------------------------------------------
-----------------------------
>205918.Psyr_2254
----------------------------------------MTH----------------A
PMNTAQQRPARDEAYNFAYLDEQTKRMIRRALLKAVAIPGYQVPFGGREMPLPYGWGTGG
MQLTAAILGADDVLKVIDQGADDTTNAVSIRRFFAR-TAGIATTERTPEATVIQTRHRIP
ETPLHADQIMVYQVPIPEPLRFIEPSETETRTMHALDDYGVMHVKLYEDIATFGHIATSY
AYPVMVD----ERYVMDPSPIPKFDNPKLHMSPALMLFGAGREKRLYAVPPYTQVVSLDF
EDHPFEVQRWEQ------CCAICGSH--------DSFLDELILDD-----AGTQSF-VCS
DTDYCAQRVKQQENDR--------------------------------------------
-----------------------------
>264730.PSPPH_2933
----------------------------------------MTN----------------A
PMNTAEQRPARDDAYNFAYLDEQTKRMIRRALLKAVAIPGYQVPFGGREMPLPYGWGTGG
MQLTAAILGADDVLKVIDQGADDTTNAVSIKRFFAR-TAGIATTERTPEATVIQTRHRIP
ETPLHADQIMVYQVPIPEPLRFIEPSETETRTMHALDDYGVMHVKLYEDIATFGHIATSY
AYPVMVD----ERYVMDPSPIPKFDNPKLHMSPALMLFGAGREKRLYAVPPFTRVVSLDF
EDHPFEVQRWEQ------SCAICGSH--------ESFLDELILDD-----AGTQSF-VCS
DTDYCAQRVKQQENDR--------------------------------------------
-----------------------------
>MBQ54215.1 carbon-phosphorus lyase [Pseudomonadaceae bacterium]
------------------------------------------------------------
MTSLHNAQQQADSGYNFAYLDEQSKRMIRRGLLKAVAIPGYQVPFAGREMPLPYGWGTGG
MQLTAAILGRDDVLKVIDQGADDTTNAVSIRRFFGR-TAGVATTLRTPEATVIQTRHRIP
ETPLSADQIMVYQVPIPEPLRFIEPSESETRTMHALGDYGVMHVKLYEDIATFGHIATSY
AYPVTVD----DNYVMDPSPIPKFDNPKLHMSPALMLFGAGREKRLYAVPPYTRVESLDF
EDHPFEVQSWEH------NCAICGSA--------DSYLDELIVDD-----AGSKQF-VCS
DTDYCLQRRDQQQSGEGAQ-----------------------------------------
-----------------------------
>MAL35712.1 carbon-phosphorus lyase [Pseudomonas sp.]
-----------------------------------------MT----------------A
IVNDRPQAAATEQGYNFAYLDEQTKRMIRRGLLKAVAIPGYQVPFGGREMPLPYGWGTGG
MQLTAAILGAEDVLKVIDQGADDTTNAVSIRRFFAR-TAGVATTTRTPEATVIQTRHRIP
ETPLRNDQIMVYQVPIPEPLRFIEPSESETRTMHALSDYGVMHVKLYEDIATFGHIATSY
AYPVTVD----GRYVMDPSPIPKFDNPKLDMSPALMLFGAGREKRLYALPPYTNVRSLDF
EDHPFSIQAWDQ------CCAFCGSD--------SSYLDELIVDD-----AGTKRF-VCS
DTDYCTQRRDAQEAAE--------------------------------------------
-----------------------------
>208964.PA3377
------------------------------------------------------------
MSLSPQASAAPEQGYNFAYLDEQTKRMIRRGLLKAVAIPGYQVPFGGREMPLPYGWGTGG
MQVTAAILGADDVLKVIDQGADDTTNAVSIRRFFAR-TAGVATTERTPEATVIQTRHRIP
ETALSGEQIMVYQVPIPEPLRFIEPSEAETRTMHALDDYGVMHVKLYEDIATFGHIATSY
AYPVTVD----ERYVMDPSPIPKFDNPKLDMNPALMLFGAGREKRLYAVPPFTRVASLDF
EDHPFEVQRWEE------SCAFCGSH--------ESYLDELIVDD-----RGGKRF-VCS
DTDYCTQRRARQEEGEDAQ-----------------------------------------
-----------------------------
>MBL35973.1 carbon-phosphorus lyase [Oceanospirillaceae bacterium]
------------------------------------------------------------
MNPSTTSGAREASAYNFAYLDEQTKRMIRRGLLKAVAIPGYQVPFGGREMPLPYGWGTGG
MQLTAAILGRDDVLKVIDQGADDTTNAVSIRRFFAR-TAGVATTERTRDASVIQTRHRIP
ETPLAAGQIMVYQVPIPEPLRFIEPSESETRTMHALEDYGVMHVKLYEDIATFGHIATAY
AYPVTVD----ERYVMDPSPIPKFDNPKLDMSPALMLFGAGREKRLYAVPPYTRVVSLDF
EDHPFAVQQWDE------CCAFCGSS--------ESFLDELIVDD-----AGSKRY-VCS
DTDYCRQRTEESLQ----------------------------------------------
-----------------------------
>OM-RGC.v1.007732183
------------------------------------------------------------
MNPSTTSGAREASAYNFAYLDEQTKRMIRRGLLKAVAIPGYQVPFGGREMPLPYGWGTGG
MQLTAAILGRDDVLKVIDQGADDTTNAVSIRRFFAR-TAGVATTERTRDASVIQTRHRIP
ETPLAAGQIMVYQVPIPEPLRFIEPSESETRTMHALEDYGVMHVKLYEDIATFGHIATAY
AYPVTVD----ERYVMDPSPIPKFDNPKLDMSPALMLFGAGREKRLYAVPPYTRVVSLDF
EDHPFAVQQWDE------CCAFCGSS--------ESFLDELIVDD-----AGSKRY-VCS
DTDYCRQRTEESLQ----------------------------------------------
-----------------------------
>1001585.MDS_1774
------------------------------------------------------------
MNAFTASGAREASAYNFAYLDEQTKRMIRRGLLKAVAIPGYQVPFGGREMPLPYGWGTGG
MQLTAAILGANDVLKVIDQGADDTTNAVSIRRFFAR-TAGVATTERTLEASVIQTRHRIP
ETPLAAGQIMVYQVPIPEPLRFIEPSEQETRTMHALEDYGVMHVKLYEDIATFGHIATAY
AYPVTVD----ERYVMDPSPIPKFDNPKLDMSPALMLFGAGREKRLYAVPPFTRVVSLDF
EDHPFAVQRWDE------CCAFCGSS--------ESFLDELIVDD-----AGSKRY-VCS
DTDYCRQRTEENLQ----------------------------------------------
-----------------------------
>OM-RGC.v1.015718019
------------------------------------------------------------
MNLSTASGAREVSAYNFAYLDEQTKRMIRRGLLKAVAIPGYQVPFGGREMPLPYGWGTGG
MQLTAAILGRDDVLKVIDQGADDTTNAVSIRRFFAR-TAGVATTERTVEASVIQTRHRIP
ETPLSAGQIMVYQVPIPEPLRFIEPSEQETRTMHALEDYGVMHVKLYEDIATFGHIATAY
AYPVTVD----ERYVMDPSPIPKFDNPKLD------------------------------
------------------------------------------------------------
------------------------------------------------------------
-----------------------------
>399739.Pmen_2883
------------------------------------------------------------
MNLSTASGAREASAYNFAYLDEQTKRMIRRGLLKAVAIPGYQVPFGGREMPLPYGWGTGG
MQLTAAILGRDDVLKVIDQGADDTTNAVSIRRFFAR-TAGVATTERTVEASVIQTRHRIP
ETPLSAGQIMVYQVPIPEPLRFIEPSEQETRTMHALEDYGVMHVKLYEDIATFGHIATAY
AYPVTVD----ERYVMDPSPIPKFDNPKLNMSPALMLFGAGREKRLYAVPPFTRVVSLDF
EDHPFAVQRWDE------CCAFCGSS--------ESFLDELIVDD-----AGSKRY-VCS
DTDYCRQRTEENLQ----------------------------------------------
-----------------------------
>OM-RGC.v1.015791993
------------------------------------------------------------
-------MTLDAESYNFAYLDEQTKRMIRRGLLKAVAVPGLQVPFGGREMPLPYGWGTGG
IQVTASVIGEDDCLKVIDQGADDTTNAVSIRKFFAK-TASVKTTEITEEATLIQTRHRIP
ETPLSSGQILIYQVPIPEPLRFIEPRETETRKMHALSEYGVMHVKLYEDITQFGQIATAY
AYPVMVN----GRYLMDPSPIPKFDNPKMNQNPALQ------------------------
------------------------------------------------------------
------------------------------------------------------------
-----------------------------
>469613.HMPREF0864_02840
------------------------------------------------------------
-------MTNVLTGYNFGYLDEQTKRMIRRAILKAVAIPGYQVPFGGREMPMPYGWGTGG
IQLTASVIGESDTLKVIDQGADDTTNAVSIRRFFQR-VTGVKTTETTADATLIQTRHRIP
ETPLREDQIIIYQVPMPEPLRFIEPRETETRKMHALEEYGVMQVKLYEDIARFGHIATTY
DYPVKVN----NRYVMAPSPIPKFDNPKMNMMPALQLFGAGREKRIYAVPPFTKVESLDF
DDHPFSVQKWDQ------PCAICGSK--------QSYLDEVVLDD-----QGARMF-VCS
DTDFCRQHSEANAQ----------------------------------------------
-----------------------------
>362663.ECP_4341
------------------------------------------------------------
--------MANLSGYNFAYLDEQTKRMIRRAILKAVAIPGYQVPFGGREMPMPYGWGTGG
IQLTASVIGESDVLKVIDQGADDTTNAVSIRNFFKR-VTGVNTTERTDDATLIQTRHRIP
ETPLTEDQIIIFQVPIPEPLRFIEPRETETRTMHALEEYGVMQVKLYEDIARFGHIATTY
AYPVKVN----GCYVMDPSPIPKFDNPKMNMMPALQLFGAGREKRIYAVPPFTRVESLDF
DDHPFTVQQWNE------PCAICGST--------HSYLDEVVLDD-----AGNRMF-VCS
DTDYCRQQSEAKSQ----------------------------------------------
-----------------------------
>199310.c5104
----------------------------------------MSRTSNSRTTSISRPNWSYS
NVCNRSRTMANLSGYNFAYLDEQTKRMIRRAILKAVAIPGYQVPFGGREMPMPYGWGTGG
IQLTASVIGESDVLKVIDQGADDTTNAVSIRNFFKR-VTGVNTTERTDDATLIQTRHRIP
ETPLTEDQIIIFQVPIPEPLRFIEPRETETRTMHALEEYGVMQVKLYEDIARFGHIATTY
AYPVKVN----GRYVMDPSPIPKFDNPKMDMMPALQLFGAGREKRIYAVPPFTHVESLDF
DDHPFTVQQWDE------PCAICGST--------HSYLDEVVLDD-----AGNRMF-VCS
DTDYCRQQNEAKSQ----------------------------------------------
-----------------------------
>155864.Z5701
------------------------------------------------------------
--------MANLSGYNFAYLDEQTKRMIRRAILKAVAIPGYQVPFGGRXMPMPYGWGTGG
IQLTASVIGESDVLKVIDQGADDTTNAVSIRNFFKR-VTGVNTTERTDDATVIQTRHRIP
ETPLTEDQIIIFQVPIPEPLRFIEPRETETRTMHALEEYGVMQVKLYEDIARFGHIATTY
AYPVKVN----GRYVMDPSPIPKFDNPKMDMMPALQLFGAGREKRIYAVPPFTRVESLDF
DDHPFTVQQWDE------PCAICGST--------HSYLDEVVLDD-----AGNRMF-VCS
DTDYCRQQSEAKSQ----------------------------------------------
-----------------------------
>316385.ECDH10B_4289
------------------------------------------------------------
--------MANLSGYNFAYLDEQTKRMIRRAILKAVAIPGYQVPFGGREMPMPYGWGTGG
IQLTASVIGESDVLKVIDQGADDTTNAVSIRNFFKR-VTGVNTTERTDDATVIQTRHRIP
ETPLTEDQIIIFQVPIPEPLRFIEPRETETRTMHALEEYGVMQVKLYEDIARFGHIATTY
AYPVKVN----GRYVMDPSPIPKFDNPKMDMMPALQLFGAGREKRIYAVPPFTRVESLDF
DDHPFTVQQWDE------PCAICGST--------HSYLDEVVLDD-----AGNRMF-VCS
DTDYCRQQSEAKNQ----------------------------------------------
-----------------------------
>316407.85676851
------------------------------------------------------------
--------MANLSGYNFAYLDEQTKRMIRRAILKAVAIPGYQVPFGGREMPMPYGWGTGG
IQLTASVIGESDVLKVIDQGADDTTNAVSIRNFFKR-VTGVNTTERTDDATVIQTRHRIP
ETPLTEDQIIIFQVPIPEPLRFIEPRETETRTMHALEEYGVMQVKLYEDIARFGHIATTY
AYPVKVN----GRYVMDPSPIPKFDNPKMDMMPALQLFGAGREKRIYAVPPFTRVESLDF
DDHPFTVQQWDE------PCAICGST--------HSYLDEVVLDD-----AGNRMF-VCS
DTDYCRQQSEAKNQ----------------------------------------------
-----------------------------
>511145.b4098
------------------------------------------------------------
--------MANLSGYNFAYLDEQTKRMIRRAILKAVAIPGYQVPFGGREMPMPYGWGTGG
IQLTASVIGESDVLKVIDQGADDTTNAVSIRNFFKR-VTGVNTTERTDDATVIQTRHRIP
ETPLTEDQIIIFQVPIPEPLRFIEPRETETRTMHALEEYGVMQVKLYEDIARFGHIATTY
AYPVKVN----GRYVMDPSPIPKFDNPKMDMMPALQLFGAGREKRIYAVPPFTRVESLDF
DDHPFTVQQWDE------PCAICGST--------HSYLDEVVLDD-----AGNRMF-VCS
DTDYCRQQSEAKNQ----------------------------------------------
-----------------------------
>469008.B21_03930
------------------------------------------------------------
--------MANLSGYNFAYLDEQTKRMIRRAILKAVAIPGYQVPFGGREMPMPYGWGTGG
IQLTASVIGESDVLKVIDQGADDTTNAVSIRNFFKR-VTGVNTTERTDDATLIQTRHRIP
ETPLTEDQIIIFQVPIPEPLRFIEPRETETRTMHALEEYGVMQVKLYEDIARFGHIATTY
AYPVKVN----GRYVMDPSPIPKFDNPKMDMMPALQLFGAGREKRIYAVPPFTRVESLDF
DDHPFTVQQWDE------PCAICGST--------HSYLDEVVLDD-----AGNRMF-VCS
DTDYCRQQSEAKNQ----------------------------------------------
-----------------------------
>469008.ECD_03970
------------------------------------------------------------
--------MANLSGYNFAYLDEQTKRMIRRAILKAVAIPGYQVPFGGREMPMPYGWGTGG
IQLTASVIGESDVLKVIDQGADDTTNAVSIRNFFKR-VTGVNTTERTDDATLIQTRHRIP
ETPLTEDQIIIFQVPIPEPLRFIEPRETETRTMHALEEYGVMQVKLYEDIARFGHIATTY
AYPVKVN----GRYVMDPSPIPKFDNPKMDMMPALQLFGAGREKRIYAVPPFTRVESLDF
DDHPFTVQQWDE------PCAICGST--------HSYLDEVVLDD-----AGNRMF-VCS
DTDYCRQQSEAKNQ----------------------------------------------
-----------------------------
>481805.EcolC_3928
------------------------------------------------------------
--------MANLSGYNFAYLDEQTKRMIRRAILKAVAIPGYQVPFGGREMPMPYGWGTGG
IQLTASVIGESDVLKVIDQGADDTTNAVSIRNFFKR-VTGVNTTERTDDATLIQTRHRIP
ETPLTEDQIIIFQVPIPEPLRFIEPRETETRTMHALEEYGVMQVKLYEDIARFGHIATTY
AYPVKVN----GRYVMDPSPIPKFDNPKMDMMPALQLFGAGREKRIYAVPPFTRVESLDF
DDHPFTVQQWDE------PCAICGST--------HSYLDEVVLDD-----AGNRMF-VCS
DTDYCRQQSEAKNQ----------------------------------------------
-----------------------------
>640513.Entas_0339
------------------------------------------------------------
--------MANLNGYNFAYLDEQTKRMIRRAILKAVAIPGYQVPFGGREMPMPYGWGTGG
IQITASVIGEADVLKVIDQGADDTTNAVSIRHFFKR-VTGVNTTERTEDATLIQTRHRIP
ETPLTEDQILIFQVPIPEPLRFIEPRETETRTMHALEEYGIMQVKLYEDIARFGHIATTY
AYPVKVN----GRYVMDPSPIPKFDNPKMDMMPALQLFGAGREKRIYAVPPYTRVESLDF
DDHPFTVQEWDE------PCAICGSK--------HSYLDEVVLDD-----TGKRMF-VCS
DTDFCRQQSEAKGQ----------------------------------------------
-----------------------------
>500639.ENTCAN_07889
------------------------------------------------------------
--------MANLSGYNFAYLDEQTKRMIRRAILKAVAIPGYQVPFGGREMPMPYGWGTGG
IQLTASVIGEADVLKVIDQGADDTTNAVSIRNFFKR-VTGVNTTEKTEDATLIQTRHRIP
ETPLAEDQILIFQVPIPEPLRFIEPRETETRTMHALEEYGVMQVKLYEDIARFGHIATTY
AYPVKVN----GRYVMDPSPIPKFDNPKMDMMPALQLFGAGREKRIYAVPPYTRVESLDF
DDHPFTVQAWDE------PCAICGST--------HSYLDEVVLDD-----TGKRMF-VCS
DTDFCRQQSEANSQ----------------------------------------------
-----------------------------
>399742.Ent638_0302
------------------------------------------------------------
--------MANLSGYNFAYLDEQTKRMIRRAILKAVAIPGYQVPFGGREMPMPYGWGTGG
IQLTASVIGETDVLKVIDQGADDTTNAVSIRNFFRR-VTGVNTTEKTEDATLIQTRHRIP
ETPLSEDQILIFQVPIPEPLRFIEPRETETRTMHALEEYGVMQVKLYEDIARFGHIATTY
AYPVKVN----GRYVMDPSPIPKFDNPKMDMMPALQLFGAGREKRIYAVPPYTRVESLDF
DDHPFTVQEWDE------PCAICGSK--------HSYLDEVVLDD-----TGKRMF-VCS
DTDFCRQQSEANGQ----------------------------------------------
-----------------------------
>1045856.EcWSU1_00321
------------------------------------------------------------
--------MTNLSGYNFAYLDEQTKRMIRRAILKAVAIPGYQVPFGGREMPMPYGWGTGG
IQLTASVIGESDVLKVIDQGADDTTNAVSIRQFFQR-VTGVNTTEKTEDATLIQTRHRIP
ETPLTEDQILIFQVPIPEPLRFIEPRETETRTMHALEEYGVMQVKLYEDIARFGHIATTY
AYPVKVN----GRYVMDPSPIPKFDNPKMDMMPALQLFGAGREKRIYAVPPYTRVESLDF
DDHPFTVQEWDE------PCAICGSK--------HSYLDEVVLDD-----TGKRMF-VCS
DTDFCRQQSEAKSQ----------------------------------------------
-----------------------------
>716541.ECL_00355
------------------------------------------------------------
--------MANLSGYNFAYLDEQTKRMIRRAILKAVAIPGYQVPFGGREMPMPYGWGTGG
IQLTASVIGESDVLKVIDQGADDTTNAVSIRNFFKR-VTGVNTTEKTEDATLIQTRHRIP
ETPLTEDQILIFQVPIPEPLRFIEPRETETRTMHALEEYGVMQVKLYEDIARFGHIATTY
AYPVKVN----GRYVMDPSPIPKFDNPKMDMMPALQLFGAGREKRIYAVPPYTRVESLDF
DDHPFTVQEWDE------PCAICGSK--------HSYLDEVVLDD-----TGKRMF-VCS
DTDYCRQQSEANSQ----------------------------------------------
-----------------------------
>718254.ENC_05320
------------------------------------------------------------
--------MANLSGYNFAYLDEQTKRMIRRAILKAVAIPGYQVPFGGREMPMPYGWGTGG
IQITASVIGEADVLKVIDQGADDTTNAVSIRNFFKR-VTGVNTTEKTEDATLIQTRHRIP
ETPLTEDQILIFQVPIPEPLRFIEPRETETRTMHALEEYGIMQVKLYEDIARFGHIATTY
AYPVKVN----GRYVMDPSPIPKFDNPKMDMMPALQLFGAGREKRIYAVPPYTRVESLDF
DDHPFTVQEWDE------PCAICGSK--------HSYLDEVVLDD-----TGKRMF-VCS
DTDYCRQQSEANSQ----------------------------------------------
-----------------------------
>1006551.KOX_08555
------------------------------------------------------------
-------MANALTGYNFAYLDEQTKRMIRRAILKAVAIPGYQVPFGGREMPMPYGWGTGG
IQLTASIIGENDVLKVIDQGADDTTNAVSIRQFFKR-VTGVATTERTEDATLIQTRHRIP
ETPLTDDQILIFQVPIPEPLRFIEPRETETRTMHALEEYGVMQVKLYEDIARFGHIATTY
AYPVKVN----GRYVMDPSPIPKFDNPKMHMMPALQLFGAGREKRIYAVPPYTPVESLDF
DDHPFTVQEWDE------PCAICGSR--------HSYLDEVVLDD-----SGKRMF-VCS
DTDYCRQQSEEQKK----------------------------------------------
-----------------------------
>1028307.EAE_08710
------------------------------------------------------------
-------MANPLTGYNFAYLDEQTKRMIRRAILKAVAIPGYQVPFGGREMPMPYGWGTGG
IQLTASVIGENDVLKVIDQGADDTTNAVSIRQFFKS-VTGVATTERTEDATLIQTRHRIP
ETPLVEDQILIYQVPIPEPLRFIEPRETETRTMHALEEYGVMQVKLYEDIARFGHIATTY
AYPVKVN----GRYVMDPSPIPKFDNPKMHMMPALQLFGAGREKRIYAVPPYTAVESLDF
DDHPFSVQEWDE------PCAICGSR--------HSYLDEVVLDD-----SGQRMF-VCS
DTDYCRQQSEAQKK----------------------------------------------
-----------------------------
>272620.KPN_04496
------------------------------------------------------------
-------MANPLTGYNFAYLDEQTKRMIRRAILKAVAIPGYQVPFGGREMPMPYGWGTGG
IQLTASVIGENDVLKVIDQGADDTTNAVSIRQFFKR-VTGVATTERTEDATLIQTRHRIP
ETPLVEDQILIYQVPIPEPLRFIEPRETETRTMHALEEYGVMQVKLYEDIARFGHIATTY
AYPVKVN----GRYVMDPSPIPKFDNPKMHMMPALQLFGAGREKRIYAVPPYTPVESLDF
DDHPFTVQEWDE------PCAICGSR--------HSYLDEVVLDD-----SGQRMF-VCS
DTDYCRQQSEGQKK----------------------------------------------
-----------------------------
>701347.Entcl_4071
------------------------------------------------------------
-------MANPLTGYNFAYLDEQTKRMIRRAILKAVAIPGYQVPFGGREMPMPYGWGTGG
IQITASVIGEADVLKVIDQGADDTTNAVSIRSFFKR-ITGVATTEQTAEATLIQTRHRIP
ETPLAEDQILIFQVPIPEPLRFIEPRETETRTMHALEEYGVMQVKLYEDIARFGHIATTY
AYPVKVN----GRYVMDPSPIPKFDNPKMDMMPALQLFGAGREKRIYAVPPYTRVESLDF
DDHPFTVQAWDE------PCAICGSR--------HSYLDEVVLDD-----TGKRMF-VCS
DTDYCRQQSEALSK----------------------------------------------
-----------------------------
>OM-RGC.v1.012821846
------------------------------------------------------------
-------VTTNLSGYNFAYLDEQTKRMIRRAILKAVAIPGYQVPFGGREMPMPYGWGTGG
IQLTASVIGEPDVLKVIDQGADDTTNAVSIRNFFKR-VTGVNTTERTEDATLIQTRHRIP
ETPLVEDQIIIFQVPIPEPLRFIEPRETETRTMHALEEYGIMQVKLYEDIARFGHIATTY
AYPVKVN----DRYVMDPSPIPKFDNPKMDMMPALQLFGAGREKRIYAVPPTPAWKSRFR
R-----------------------------------------------------------
------------------------------------------------------------
-----------------------------
>882884.SARI_03377
------------------------------------------------------------
-------MTTNLSGYNFAYLDEQTKRMIRRAILKAVAIPGYQVPFGGREMPMPYGWGTGG
IQLTASVIGEADVLKVIDQGADDTTNAVSIRNFFKR-VTGVATTERTEDATLIQTRHRIP
ETPLAEDQILIFQVPIPEPLRFIEPRETETRTMHALEEYGVMQVKLYEDIARFGHIATTY
AYPVKVN----GRYVMDPSPIPKFDNPKMDRMPALQLFGAGREKRIYAVPPYTRVESLDF
DDHPFRVQSWDE------PCAICGST--------HSYLDEVVLDD-----TGKRMF-VCS
DTDYCRQQSEALNK----------------------------------------------
-----------------------------
>290338.CKO_03772
------------------------------------------------------------
-------MTTNLSGYNFAYLDEQTKRMIRRAILKAVAIPGYQVPFGGREMPMPYGWGTGG
IQLTASVIGEPDILKVIDQGADDTTNAVSIRNFFKR-VTGVNTTERTEDATLIQTRHRIP
ETPLTEDQIIIFQVPIPEPLRFIEPRETETRTMHALEEYGVMQVKLYEDIARFGHIATTY
AYPVKVN----DRYVMDPSPIPKFDNPKMNMMPALQLFGAGREKRIYAVPPWTRVESLDF
DDHPFTVQTWDE------PCAICGST--------HSYLDEVVLDD-----TGKRMF-VCS
DTDYCRQQSEALSK----------------------------------------------
-----------------------------
>469595.CSAG_04465
------------------------------------------------------------
-------MTTNLSGYNFAYLDEQTKRMIRRAILKAVAIPGYQVPFGGREMPMPYGWGTGG
IQLTASVIGEPDVLKVIDQGADDTTNAVSIRNFFKR-VTGVNTTERTEDATLIQTRHRIP
ETPLVEDQIIIFQVPIPEPLRFIEPRETETRTMHALEEYGIMQVKLYEDIARFGHIATTY
AYPVKVN----DRYVMDPSPIPKFDNPKMDMMPALQLFGAGREKRIYAVPPYTRVESLDF
DDHPFTVQSWDE------PCAICGST--------HSYLDEVVLDD-----TGKRMF-VCS
DTDYCRQQSEALSK----------------------------------------------
-----------------------------
>500640.CIT292_11099
------------------------------------------------------------
-------MTANLSGYNFAYLDEQTKRMIRRAILKAVAIPGYQVPFGGREMPMPYGWGTGG
IQLTASVIGEPDVLKVIDQGADDTTNAVSIRNFFKR-VTGVATTERTEEATLIQTRHRIP
ETPLVEDQIIIFQVPIPEPLRFIEPRETETRTMHALEEYGIMQVKLYEDIARFGHIATTY
AYPVKVN----DRYVMDPSPIPKFDNPKMDMMPALQLFGAGREKRIYAVPPYTRVESLDF
DDHPFTVQSWDE------PCAICGST--------HSYLDEVVLDD-----SGKRMF-VCS
DTDYCRQQSEALSK----------------------------------------------
-----------------------------
>741091.Rahaq_0509
------------------------------------------------------------
---MNNNAAQTITGYNHGYLDEQTKRMIRRGILKAVAIPGYQVPFAGREMPMPYGWGTGG
IQLTASVIGEKDVLKVIDQGADDTTNAVSIRKFFQS-VAGVKTTGKTVEASLIQTRHRIP
ETPLQEDQILIFQVPIPEPLRFIEPRETETRKMHALEEYGVMQVKLYEDIARFGHIATTY
AYPVKVN----DRYVMDPSPIPKFDNPKMNMMPALQLFGAGREKRIYALPPFTKVESLDF
DDHPFTVQQWDE------PCAICGSH--------HSYLDEVVLDD-----QGNRMF-VCS
DTDFCAQQVEQQASNEGNR-----------------------------------------
-----------------------------
>745277.Rahaq2_0540
------------------------------------------------------------
---MNNNAAQTITGYNHGYLDEQTKRMIRRGILKAVAIPGYQVPFAGREMPMPYGWGTGG
IQLTASVIGEKDVLKVIDQGADDTTNAVSIRKFFQS-VAGVKTTEKTVEASLIQTRHRIP
ETPLQEDQILIFQVPIPEPLRFIEPRETETRKMHALEEYGVMQVKLYEDIARFGHIATTY
AYPVKVN----DRYVMDPSPIPKFDNPKMNMMPALQLFGAGREKRIYALPPFTKVESLDF
DDHPFTVQQWDE------PCAICGSH--------HSYLDEVVLDD-----QGNRMF-VCS
DTDFCAQQVEQQASNEGNR-----------------------------------------
-----------------------------
>667129.HMPREF0758_0770
------------------------------------------------------------
-------MTEVLSGYNPGYLDEQTKRMIRRAILKGVAIPGYQVPFGGREMPMPYGWGTGG
IQITASVIGQHDVLKVIDQGADDTTNAVSIRRFFQR-VTGVATTERTPEATLIQTRHRIP
ETPLREDQILIYQVPIPEPLRFIEPRETETRKMHALEEYGVMQVKLYEDIARYGHIATTY
AYPVKVN----DRYVMDPSPIPKFDNPKMHMMPALQLFGAGREKRIYALPPFTKVESLDF
DDHPFSIQQWEE------PCALCGSR--------HSYLDEVVLDD-----RGSRMF-VCS
DTDYCRQQLAQQQEAQH-------------------------------------------
-----------------------------
>399741.Spro_0518
------------------------------------------------------------
-------MSEVLTGYNLGYLDEQTKRMIRRAILKAVAIPGYQVPFGGREMPMPYGWGTGG
IQLTASVIGRADVLKVIDQGADDTTNAVSIRRFFQR-VAGVATTERTPEATLIQTRHRIP
ETALREDQILIYQVPIPEPLRFIEPRETETRKMHALEEYGVMQVKLYEDIARYGHIATTY
AYPVKVN----DRYVMDPSPIPKFDNPKMHMMPALQLFGAGREKRIYALPPFTKVESLDF
DDHPFTVQQWEE------PCALCGSR--------HSYLDEVVLDD-----QGSRMF-VCS
DTDYCQQQLAQPSQEAQH------------------------------------------
-----------------------------
>682634.SOD_k01270
------------------------------------------------------------
-------MSEVLTGYNLGYLDEQTKRMIRRAILKAVAIPGYQVPFGGREMPMPYGWGTGG
IQLTASVIGRADVLKVIDQGADDTTNAVSIRRFFQR-VAGVATTERTPEATLIQTRHRIP
ETALHEDQILIYQVPIPEPLRFIEPRETETRKMHALEEYGVMQVKLYEDIARYGHIATTY
AYPVKVN----DRYVMDPSPIPKFDNPKMHMMPALQLFGAGREKRIYALPPFTKVESLDF
DDHPFSVQKWDE------PCALCGSR--------HSYLDEVVLDD-----QGNRMF-VCS
DTDYCRQQLAQPSQEAQH------------------------------------------
-----------------------------
>634500.EbC_27530
------------------------------------------------------------
--------MTELSGYNPGYLDEQSKRTIRRAILKAVAIPGYQVPFGGREMPMPYGWGTGG
IQLTASIIGEHDVLKVIDQGADDTTNAVSIRRFFQR-VSGAATTERTVDATLIQTRHRIP
ETPLTEDQILIFQVPIPEPLRFIEPRETETRTMHALEEYGIMQVKLYEDIARYGHIATTY
AYPVKVN----DRYVMDPSPIPKFDNPKMDMMPALQLFGAGREKRIYALPPYTKVESLDF
DDHPFTVQKWEE------PCAICGSR--------HSYLDEVVLDD-----QGTRLF-VCS
DTDYCHQQQEAHQA----------------------------------------------
-----------------------------
>592316.Pat9b_2465
------------------------------------------------------------
--------MSELSGYNSGYLDEQTKRTIRRAILKAVAIPGYQVPFAGREMPMPYGWGTGG
IQITASIIGDQDVLKVIDQGADDTTNAVSIRRFFQR-VSGAATTERTHDATLIQTRHRIP
ETPLEEDQILIFQVPIPEPLRFIEPRETETRTMHALEEYGIMQVKLYEDIARYGHIATTY
AYPVKVN----DRYVMDPSPIPKFDNPKMHMMPALQLFGAGREKRIYALPPYTKVESLDF
DDHPFSVQQWDQ------PCALCGSR--------HSYLDEVVMDD-----AGTRMF-VCS
DTDFCHQQQEQQHAQ---------------------------------------------
-----------------------------
>706191.PANA_2395
------------------------------------------------------------
--------MAELSGYNNGYLDEQTKRTIRRAILKAVAIPGYQVPFAGREMPMPYGWGTGG
IQITASVIGDKDVLKVIDQGADDTTNAVSIRRFFQR-VSGAATTERTVDATLIQTRHRIP
ETPLEEDQILIFQVPIPEPLRFIEPRETETRTMHALEEYGIMQVKLYEDIARFGHIATTY
AYPVKVN----DRYVMDPSPIPKFDNPKMHMMPALQLFGAGREKRIYALPPYTKVESLDF
DDHPFTVQQWDE------PCALCGSR--------HSYLDEVVMDD-----QGTRMF-VCS
DTDFCHQQQEQQHAQ---------------------------------------------
-----------------------------
>517433.PanABDRAFT_4038
------------------------------------------------------------
--------MAELTGYNNGYLDEQTKRTIRRAILKAVAIPGYQVPFAGREMPMPYGWGTGG
IQITASVIGDQDVLKVIDQGADDTTNAVSIRQFFKR-VSGAATTERTADATLIQTRHRIP
ETPLEEDQILIFQVPIPEPLRFIEPRETETRTMHALEEYGIMQVKLYEDIARYGHIATTY
AYPVRVN----DRYVMDPSPIPKFDNPKMHMMPALQLFGAGREKRIYALPPYTRVESLDF
DDHPFTVQQWDE------PCALCGSR--------HSYLDEVVMDD-----QGTRMF-VCS
DTDFCHQQQEQQHAQ---------------------------------------------
-----------------------------
>712898.Pvag_1848
------------------------------------------------------------
--------MAELTGYNNGYLDEQTKRTIRRAILKAVAIPGYQVPFAGREMPMPYGWGTGG
IQITASVIGDQDVLKVIDQGADDTTNAVSIRKFFKR-VSGAATTERTADATLIQTRHRIP
ETPLEEDQILIFQVPIPEPLRFIEPRETETRTMHALEEYGIMQVKLYEDIARYGHIATTY
AYPVRIN----DRYVMDPSPIPKFDNTKMHMMPALQLFGAGREKRIYALPPYTRVESLDF
DDHPFTVQQWEE------PCALCGSR--------HSYLDEVVMDD-----QGTRMF-VCS
DTDFCHQQQEQQHAQ---------------------------------------------
-----------------------------
>579405.Dd703_1311
------------------------------------------------------------
--------MAQLDGYNPGYLDEQTKRSIRRAMLKAVAIPGYQVPFGGREMPMPYGWGTGG
IQLTASLIGEQDVLKVIDQGADDTTNAVSIRRFFQR-VSGAATTLSTTAATLIQTRHRIP
ETPLREDQILIYQVPIPEPLRFIEPRETETRKMHALEEYGVMQVKLYEDIARFGHIATTY
AYPVRVN----HRYIMDPSPIPKFDNPKMHMMPALQLFGAGREKRIYALPPYTRVESLDF
DDHPFSVQHWDQ------PCALCGSR--------DSYLDEVVMDD-----QGNRMY-VCS
DTDYCRQRQEEARHEH--------------------------------------------
-----------------------------
>561229.Dd1591_2691
------------------------------------------------------------
--------MNTLSGYNPGYLDEQSKRTIRRAILKAVAIPGYQVPFGGREMPMPYGWGTGG
IQLTASLIGDDDVLKVIDQGADDTTNAVSIRRFFQR-VSEAATTERTVEATLIQTRHRIP
ETPLREDQILIYQVPIPEPLRFIEPRETETRKMHALEEYGIMQVKLYEDIARFGHIATTY
AYPVKVN----GRYIMDPSPIPKFDNPKMHQMPALQLFGAGREKRIYALPPYTKVESLDF
DDHPFSVQRWDQ------PCALCGSH--------DSYLDEVVMDD-----QGTRLY-VCS
DTDYCRERQEAGHHEPH-------------------------------------------
-----------------------------
>198628.Dda3937_04091
------------------------------------------------------------
--------MNTLSGYNPGYLDEQSKRTIRRAILKAVAIPGYQVPFGGREMPMPYGWGTGG
IQLTASLIGDDDVLKVIDQGADDTTNAVSIRRFFQR-VSEAATTERTVEATLIQTRHRIP
ETPLREDQILIYQVPIPEPLRFIEPRETETRKMHALEEYGIMQVKLYEDIARFGHIATTY
AYPVKVN----GRYIMDPSPIPKFDNPKMHQMPALQLFGAGREKRIYALPPYTNVESLDF
DDHPFSVQRWEQ------PCALCGSH--------DSYLDEVVMDD-----QGTRLY-VCS
DTDYCRERQEAGHHESH-------------------------------------------
-----------------------------
>590409.Dd586_2596
------------------------------------------------------------
--------MNTLSGYNPGYLDEQSKRTIRRAILKAVAIPGYQVPFGGREMPMPYGWGTGG
IQLTASLIGDDDVLKVIDQGADDTTNAVSIRRFFQR-VSEAATTERTVEATLIQTRHRIP
ETPLREDQILIYQVPIPEPLRFIEPRETETRKMHALEEYGIMQVKLYEDIARFGHIATTY
AYPVKVN----GRYIMDPSPIPKFDNPKMHQMPALQLFGAGREKRIYALPPYTNVESLDF
DDHPFSVQRWDQ------PCALCGSH--------DSYLDEVVMDD-----QGTRLY-VCS
DTDYCRERQEAGHHESH-------------------------------------------
-----------------------------
>OM-RGC.v1.005795738
------------------------------------------------------------
----GGFMTGDAQAYNFAYLDEQTKRMIRRALLKALAIPGYQVPFASREMPMPYGWGTGG
VQVSAAVLTPEDRLKVIDQGADDTTNAVSIRRFFQK-TAGVAATERTAEATVIQTRHRIP
EAPLAEGQILVYQVPIPEPLRFLEPRETETRRMHALEDYGLMHVKLYEDIARHGHIATAY
AYPVKVE----GRYVMDPSPIPKFDNPKLE-SAAIQLFGAGREQRIYALPPYTSVVSLDF
EDHPFEPTKASH-----PLRALRGGG--------E------LPRR-----GDRRRR-GRA
DVRLLRHRFLRHPPGGRPPGRDGRPLRGARPMNALRRRAPRPPQAREFSQKILAQPRDA-
----R------------------------
>MAU57935.1 carbon-phosphorus lyase [Rhodobiaceae bacterium]
------------------------------------------------------------
---------MDELKYNFAYLDEQTKKTIRRAILKGLSIPGYQVPFSSREMPMPYGWGTGG
IQVTSSCIKQDDTLKVIDQGSDDTTNAVSIRNFFKR-VTNVQTTEDTNKATIIQTRHRIP
EIPLVEKQILIYQVPTPEPFRFLEPSEFETRKIHALKEYGIMXLKLYXXISKNGHISTSY
NYPVLVD----DNYISAPSPIPKFDNPKMNNNPAIQLFGAGREQRIYAIPPYTKVISLDF
EDYPFEATKANA------LCQLCGAT--------DSYLDEIIIDN-----AGGRMF-VCS
DTNYCQNNLLKKIXNPXI------------------------------------------
-----------------------------
>MAR76909.1 carbon-phosphorus lyase [Rhizobiales bacterium]
------------------------------------------------------------
---------MDELKYNFAYLDEQTKKTIRRAILKGXSIPGYQVPFSSREMPMPYGWGTGG
IQVTSSCIKQDDTLKVIDQGSDDTTNAVSIRNFFKR-VTNVQTTEDTNKATIIQTRHRIP
EIPLVEKQILXYQVPTPEPFRFLEPSEFETRKIHALKEYGIMHLKLYEDISKNGHISTSY
NYPVLVD----DNYISAPSPIPKFDNPKMNNNPAIQLFGAGREQRIYAIPPYTKVISLDF
EDYPFEATKANA------VCQLCGAT--------DSYLDEIIIDN-----AGGRMF-VCS
DTNYCQNNLLKKIYNP--------------------------------------------
-----------------------------
>MAU86879.1 carbon-phosphorus lyase [Rhodobiaceae bacterium]
------------------------------------------------------------
---------MDELKYNFAYLDEQTKKTIRRAILKGLSIPGYQVPFSSREMPMPYGWGTGG
IQVTSSCIKQDDILKVIDQGSDDTTNAVSIRNFFKR-VTNVQTTEDTNKATIIQTRHRIP
ETPLVEKQILIYQVPTPEPFRFLEPSEFETRKIHALKEYGIMHLKLYEDISKNGHISTSY
NYPVLVD----DNYISAPSPIPKFDNPKMNNNPAIQLFGAGREQRIYAIPPYTKVISLDF
EDYPFEATKANA------LCQLCGAT--------DSYLDEIIIDN-----AGGRMF-VCS
DTNYCQNNLLKKIDNP--------------------------------------------
-----------------------------
>OM-RGC.v1.008174149
------------------------------------------------------------
---------MDELKYNFAYLDEQTKKTIRRAILKGLSIPGYQVPFSSREMPMPYGWGTGG
IQVTSSCIKQDDILKVIDQGSDDTTNAVSIRNFFKR-VTNVQTTEDTNKATIIQTRHRIP
ETPLVEKQILIYQVPTPEPFRFLEPSEFETRKIHALKEYGIMHLKLYEDISKNGHISTSY
NYPVLVD----DNYISAPSPIPKFDNPKMNNNPAIQLFGAGREQRIYAIPPYTKVISLDF
EDYPFEATKANA------LCQLCGAT--------DSYLDEIIIDN-----AGGRMF-VCS
DTNYCQNNLLKKIDNP--------------------------------------------
-----------------------------
>MAK08905.1 carbon-phosphorus lyase [Rhodobacteraceae bacterium]
-------------------------------------------------------MLKSQ
KNKYTKEDPLEHDEYNFAYLDEQTKRMIRRAILKAIAIPGYQVPFSSREMPMPYGWGTGG
VQVTASCLCPTDTLKVIDQGADDTTNAVSIRKFFEK-TANINTTDDTNSASIIQTRHRIP
EEPLKEGQILIYQVPIPEPLRFLEPRETETRIMHALEEYGLMHVKLYEDITKHGHISTAY
AYPIKVE----ERYVMDPSPIPKFDNPKMHNNEALQLFGAGREQRIYAIPPYTKVISLDF
EDYPFEPMKAEA------XCSICGSN--------SSYLDEIIIND-----KGDKNY-ICS
DTNYCEKRK---------------------------------------------------
-----------------------------
>MAK08942.1 carbon-phosphorus lyase [Rhodobacteraceae bacterium]
-------------------------------------------------------MLKSQ
KNKYTKEDPLEHDEYNFAYLDEQTKRMIRRAILKAIAIPGYQVPFSSREMPMPYGWGTGG
VQVTASCLCPTDTLKVIDQGADDTTNAVSIRKFFEK-TANINTTDDTNSASIIQTRHRIP
EEPLKEGQILIYQVPIPEPLRFLEPRETETRIMHALEEYGLMHVKLYEDITKHGHISTAY
AYPIKVE----ERYVMDPSPIPKFDNPKMHNNEALQLFGAGREQRIYAIPPYTKVISLDF
EDYPFEPMKAEA------ICSICGSN--------SSYLDEIIIND-----KGDKNY-ICS
DTNYCEKRK---------------------------------------------------
-----------------------------
>OM-RGC.v1.007718434
-------------------------------------------------------MLKSQ
KNKYTKEDPLEHDEYNFAYLDEQTKRMIRRAILKAIAIPGYQVPFSSREMPMPYGWGTGG
VQVTASCLCPTDTLKVIDQGADDTTNAVSIRKFFEK-TANINTTDDTNSASIIQTRHRIP
EEPLKEGQILIYQVPIPEPLRFLEPRETETRIMHALEEYGLMHVKLYEDITKHGHISTAY
AYPIKVE----ERYVMDPSPIPKFDNPKMHNNEALQLFGAGREQRIYAIPPYTKVISLDF
EDYPFEPMKAEA------ICSICGSN--------SSYLDEIIIND-----KGDKNY-ICS
DTNYCEKRK---------------------------------------------------
-----------------------------
>OM-RGC.v1.007457216
------------------------------------------------------------
MNDMSKNENVDIQIYNFAYLDENTKRMIRRALLKALCIPGYQVPFSSREMPMPYGWGTGG
IQVTSACLIPNDVLKVIDQGADDTTNAVSIRKFFQK-TANVAVTEKTSDASLIQTRHRIP
ETKLKEQQILVYQVPIPEPLRFLEPRETETRKMHALSEYGLMFVKLYEDIAKHGHIETAY
AYPVKTN----GNYVTDPSPIPKFDNPKMNNNPAIQLFGAGREQRIYAIPPYTNVKSLDF
EDYPFEAMKANF------KCSICGSS--------DSYLDEIIVSD-----DGKRSY-ICS
DTDYCKEQRQLNLKEEDQ------------------------------------------
-----------------------------
>MAJ95912.1 carbon-phosphorus lyase [SAR116 cluster bacterium]
------------------------------------------------------------
MNEMSKXENXDIQIYNFAYLDENTKRMIRRALLKALCIPGYQVPFSSREMPMPYGWGTGG
IQVTSACLIPKDVLKVIDQGADDTTNAVSIRKFFQK-TANVAVTEKTSDASLIQTRHRIP
ETKLKEKQILVYQVPIPEPLRXLEPXETETRKMHALSEYGLMYVKLYEDIAKXGHIETAY
AYPVKTN----GNYVTDPSPIPKFDNPKMNNSPAIQLFGAGREQRIYAIPPYTNVKSLDF
EDYPFEAMKANF------KCSICGSS--------DSYLDEIIVSD-----DGKRSY-ICS
DTDYCKEQTKLNSKKEDQL-----------------------------------------
-----------------------------
>OM-RGC.v1.007404303
------------------------------------------------------------
MNEMSKNENIDIQIYNFAYLDENTKRMIRRALLKALCIPGYQVPFSSREMPMPYGWGTGG
IQVTSACLIPKDILKVIDQGADDTTNAVSIRKFFQK-TANVAVTEKTSDASLIQTRHRIP
ETKLKEKQILVYQVPIPEPLRFLEPRETETRKMHALSEYGLMYVKLYEDIAKHGHIETAY
AYPVKTN----GNYVTDPSPIPKFDNPKMNNSPAIQLFGAGREQRIYAIPPYTNVKSLDF
EDYPFEAMKANF------KCSICGSS--------DSYLDEIIVSD-----DGKRSY-ICS
DTDYCKEQTKLNSKKEDQL-----------------------------------------
-----------------------------
>OM-RGC.v1.007275745
-----------------------------------------------MRK--TNNVIKI-
KDFKVDKGLPFDQEYNFAYLDENTKKMIRRAIIKALCIPGYQVPFASREMPMPYGWGTGG
VQVTASCLTKRDTLKIIDQGADDTTNAVSIRNFFKK-TSNIKTTEITEKATLIQTRHRIP
ETPLKKKQIFVYQVPIPEPLAFLEPKVSETIKMHSLSEYGAMHVKLYEDISKNGHIETAY
AYPVKTN----DRYIMDPSPIPKFDNPKMNNSPAIQLFGAGREQRIYAIPPYTKVKSLDF
EDYPFDPFKAEH------ACDICGSK--------NTYLDEIIVDD-----AGNKSF-ICS
DTDFCNKRKNK-------------------------------------------------
-----------------------------
>OM-RGC.v1.007494569
----------------------------------------------------MNNVLKFK
NK--KNTVAAQDEIYNFAYLDENTKRMIRRALIKALCIPGYQVPFSSREMPMPYGWGTGG
VQVTSSCLTTDDVLKVIDQGADDTTNAVSIRNFFKK-TANIETTETTGDASIIQTRHRIP
ENQLNEKQILVYQVPIPEPLAFLEPRYQETKKMHALSEYGIMHVKLYEDITKNGHIETAY
AYPVKTN----DRYIMDPSPIPKFDNPKMNNNPAIQLFGAGREQRIYAIPPYTEVTSLDF
EDYPFDPSKAPH------KCSICGSN--------DSFLDEIITDD-----DGNRSF-ICS
DTNYCNQRMKDK------------------------------------------------
-----------------------------
>OM-RGC.v1.007500899
----------------------------------------------------MNNILKFK
NK--KAKVSDQDEIYNFAYLDENTKRMIRRALIKALCIPGYQVPFSSREMPMPYGWGTGG
VQVTSSCLTTDDVLKVIDQGADDTTNAVSIRNFFKK-TANIETTETTEDASIIQTRHRIP
ENQLKEKQILVYQVPIPEPLAFLEPRYQETKKMHALSEYGIMHVKLYEDITKNGHIETAY
AYPVKTN----DRYIMDPSPIPKFDNPKMNNNPAIQLFGAGREQRIYAIPPYTQVTSLDF
EDYPFDPSKAPH------KCSICGSN--------DSFLDEIITDD-----DGNRSF-ICS
DTNYCNQRMKDK------------------------------------------------
-----------------------------
>439493.PB7211_943
----------------------------------------------------MNNILKFK
NK--KAKVSDQDEIYNFAYLDENTKRMIRRALIKALCIPGYQVPFSSREMPMPYGWGTGG
VQVTSSCLTTDDVLKVIDQGADDTTNAVSIRNFFKK-TANIETTETTEDASIIQTRHRIP
ENQLKEKQILVYQVPIPEPLAFLEPRYQETKKMHALSEYGIMHVKLYEDITKNGHIETAY
AYPVKTN----DRYIMDPSPIPKFDNPKMNNNPAIQLFGAGREQRIYAIPPYTQVTSLDF
EDYPFDPSKAPH------KCSICGSN--------DSFLDEIITDD-----DGNRSF-ICS
DTNYCNQRMKDK------------------------------------------------
-----------------------------
>OM-RGC.v1.007343737
----------------------------------------------------MNNVLKFK
NKKSKANLAEQDEIYNFAYLDENTKRMIRRALIKALCIPGYQVPFSSREMPMPYGWGTGG
VQVTSSCLTTDDVLKVIDQGADDTTNAVSIRNFFKK-TANIETTETTSQASIIQTRHRIP
EEKLKEKQILVYQVPIPEPLAFLEPRYQETKKMHALSEYGIMHVKLYEDITKNGHIETAY
AYPVKTN----DRYIMDPSPIPKFDNPKMNNNPAIQLFGAGREQRIYAIPPYTEVTSLDF
EDYPFDPSKAPH------KCSICGSD--------ESFLDEIITDD-----EGNRSF-ICS
DTNYCNKRMENN------------------------------------------------
-----------------------------
>OM-RGC.v1.007469520
----------------------------------------------------MNNVLKFK
--NKKNTVAAQDEIYNFAYLDENTKRMIRRALIKALCIPGYQVPFSSREMPMPYGWGTGG
VQVTSSCLTTDDVIKVIDQGADDTTNAVSIRNFFKK-TANIETTEKTSQASIIQTRHRIP
EEKLKEKQILVYQVPIPEPLAFLEPRYQETKKMHALSEYGIMHVKLYEDITKNGHIETAY
AYPVKTN----ERYIMDPSPIPKFDNPKMNNNPAIQLFGAGREQRIYAIPPYTEVTSLDF
EDYPFDPSKAPH------KCSICGSN--------ESFLDEIITDD-----DGNRSF-ICS
DTNYCNQRMENN------------------------------------------------
-----------------------------
>OM-RGC.v1.008349351
------------------------------------------------------------
---------VRERSYNFGYLDEATKRSLRRAILKSVAIPGHQIPFGSREMPIAFGWGTGA
LQINCALLGPTDTLKVIDQGADDTVNAISLKKFLHR-MTGVRLTEQTSQASVIQTRHRIP
ETPLRAGQIMVYQVPIPEPLRFLEPREIETRKLHAYGEYGAMYLKLYEDLAHHGESKSSY
DHPVTVN----GYRLSAPSPIPKFDNPKLHHSPALQLFGAGREQRCYAIPPYTNVESLSF
QDHPFRVQSWEQ------SCEQCGSN--------NSFLDELIVDD-----SGKRRF-VCS
DTDYCHQQLSKLL-----------------------------------------------
-----------------------------
>OM-RGC.v1.006748405
----------------------------------------MNTATLNAPI--GNASATLN
TDEKASHSPVGATGYNYGYLDEQTKRMIRRALLKAVSIPGYQVPFGGREMPMPYGWGTGG
VQITAAIIGQPDTLKVIDQGADDTTNAVSIREFFKF-IASANTTEKTTEASIIQTRHRIP
EVDLQEDQILVYQVPIPEPLRFIEPRETETRKMHALQEYGIMHVKLYEDIARFGHISTAY
AYPVRVN----DRYIMGPSPIPKFDNPKMDNMAALQLFGAGREKRIYAVPPYTKVQSLDF
EDHPFEIQKWDE------PCAICGST--------DTFLDEVVMDD-----QGSHMF-VCS
DTDYCRDQQENNV-----------------------------------------------
-----------------------------
>391574.VSWAT3_16910
----------------------------------------MNTATLNAPI--GNASATLN
TDEKASHSPVGATGYNYGYLDEQTKRMIRRALLKAVSIPGYQVPFGGREMPMPYGWGTGG
VQITAAIIGQPDTLKVIDQGADDTTNAVSIREFFKF-IASANTTEKTTEASIIQTRHRIP
EVDLQEDQILVYQVPIPEPLRFIEPRETETRKMHALQEYGIMHVKLYEDIARFGHISTAY
AYPVRVN----DRYIMGPSPIPKFDNPKMDNMAALQLFGAGREKRIYAVPPYTKVQSLDF
EDHPFEIQKWDE------PCAICGST--------DTFLDEVVMDD-----QGSHMF-VCS
DTDYCRDQQENNV-----------------------------------------------
-----------------------------
>OM-RGC.v1.013339832
----------------------------------------MNTVTLNAPV--ETNNI-TD
VENNLVASCVGTTGYNYGYLDEQTKRMIRRALLKAVSIPGYQVPFGGREMPMPYGWGTGG
VQITAAIIGQPDVLKVIDQGADDTTNAVSIREFFKS-IASAQTTETTTEASIIQTRHRIP
EVALQEDQILVYQVPIPEPLRFIEPRETETRKMHALQEYGIMHVKLYEDIARFGHISTAY
AYPVRVN----DRYIMDPSPIPKFDNPKIDHM----------------------------
------------------------------------------------------------
------------------------------------------------------------
-----------------------------
>MAM83690.1 carbon-phosphorus lyase [Acidobacteria bacterium]
------------------------------------------------------------
-------MNSAKIEYNIGYIDEQTKRMIRRVMLKAVAIPGFQVPFASREVPLPRGWGTGG
VQLTASLIGKSDVLKVIDQGSDDTTNAVSIRKFFHR-VSSVETTTDTTQATLIQTRHRIP
ETPLQEGQIMVYQVPLPEPLRFLEPRETETRQLHALNEYGLMYVKLYEDIAKYGHIAKTY
DYPVIVN----GRYLMAPSPTPSFDNPKLHQSPALHLYGAGREKRIYAIPPYTDVESLGF
EDYPFEPQAFEE------PCAICGST--------GVYLDQIITDD-----KGGALY-VCS
DSDYCANKFAQLSKEGEGVSE---------------------------------------
-----------------------------
>298654.FraEuI1c_3558
-------------------------------------------------M--SPTPLADP
ATATDPGRTPGLVGYNVGYLDEQTKRMIRRALLKAVAVPGFQVPFASREVPMPRGWGTGG
VQVTAAILGQDDVLKVIDQGADDTTNAVSIRSFFAD-VAGVRTTTRTLDATVIQTRHRIP
ETPLADGQTIVYQVPGPEPLRFLEPRETETRRLHALADYGLMYVKLYEDIARHGHVTTTY
DYPVLVA----GRYLMAPSPIPSFDNPKLHRNPALQLFGAGREKRIYAVPPYTDVESLGF
EDHPFEPQRFDA------PCAICGST--------GVYLDEVITDD-----AGGSMF-VCS
DTDHCEQMAAADAAAAPAADAAAAPAAEDTEVT-----------A---------------
-----------------------------
>443906.CMM_0377
------------------------------------------------------------
-------MSASLIGYNLGYLDEQTKRMIRRALLKAVAIPGFQVPFASREVPMPRGWGTGG
VQVTAAVIGEDDVLKVIDQGADDTTNAVSIRQFFAS-VAGVATTTRTDEATVIQTRHRIP
ETPLAEGQVIVYQVPMPEPLRFLEPRETETRRLHALEEYGLMYVKLYEDIARFGHVAKTY
DYPVMVA----GRYLMAPSPVPSFDNPKMHMSPALQLFGAGREKRIYAVPPYTSVESLGF
EDHPFEPQSFED------PCAICGST--------GVYLDEVITDD-----RGASMH-VCS
DTDHCERTVEAARAHDEEARA---------------------------------------
-----------------------------
>MAK83905.1 carbon-phosphorus lyase [Phenylobacterium sp.]
-----------------------------------------------------------M
STPVPARANAPERYYNYAYLDEQTKRMIRRSILKALAIPGYQVPFGSREMPVPYGWGTGG
IQLTAAIIGPDDVYKCIDQGADDTTNAVSIRRFFAN-VADVATTEDTAEATIIQTRHRIP
EKPLKEGQVLVYQVPQPEPLRGLEARETETRAMHAYEEYGLQYVSLYENVSAYGRIAATA
GYPVMVE----ERYLMSPSPIPKFDNPKMAQNEAVMLFGAGREKRIYAVPPFTRVRSLDF
EDYPFETQTWEE------TCALCGAK--------DSYLDEVILDD-----AGDKMF-VCS
DSHHCAERRAAGHVGPMAGHTLDQDAALKEPAQ---------------------------
-----------------------------
>OM-RGC.v1.008965618
-----------------------------------------------------------M
SMRGVGENRVGDEHYNFAYLDEQTKRMIRRAILKAVAIPGYQVPFGSREMPVPYGWGTGG
IQLTASLIGPDDAFKCIDQGADDTTNAVSIRAFFHR-VAGVRTTEATEEATLIQTRHRIP
EAPLTAEQIMIFQVPQPEPLRGLEPRETETRAMHAYEEYGAQYVSLYENVSRFGRIAATA
GYPVMVD----ERYIMSPSPIPKFDNPKLHQSPALMLFGAGREKRIYAIPPHTDVRSLDF
EDYPFEVQTFDE------VCGLCGSD--------DSYMDEVVLDD-----AGDRM-----
------------------------------------------------------------
-----------------------------
>243159.AFE_2281
------------------------------------------------------------
----------MTICYNFAYLDEGTKKKIRRTLLKAVAIPGHQIPFASREMPLPYGWGTGG
IQVTAAVIGPEDILKVIDQGSDDTTNAVSIRNFFRS-TTGVRTTTSTREATLIQTRHRIP
ETPLHAGQMLIYQVPMPEPLFKLEPRVSETIALHAMADYSLMYLKLYDQITRYGRIAIGY
EYPVIVH----DRYLTSSSPIPAYDVPKMHMSPALQLFGAGREKRLYAIPPYTRVIPLDF
TDYPFDPVNTWQ------PCALCGAV--------ESYKDEIVIDD-----AGNRQF-ICS
DTDFCEHRR---------------------------------------------------
-----------------------------
>380394.Lferr_1928
------------------------------------------------------------
----------MTICYNFAYLDEGTKKKIRRTLLKAVAIPGHQIPFASREMPLPYGWGTGG
IQVTAAVIGPEDILKVIDQGSDDTTNAVSIRNFFRS-TTGVRTTTSTREATLIQTRHRIP
ETPLHAGQMLIYQVPMPEPLFKLEPRVSETIALHAMADYSLMYLKLYDQITRYGRIAIGY
EYPVIVH----DRYLTSSSPIPAYDVPKMHMSPALQLFGAGREKRLYAIPPYTRVIPLDF
TDYPFDPVNTWQ------PCALCGAV--------ESYKDEIVIDD-----AGNRQF-ICS
DTDFCEHRR---------------------------------------------------
-----------------------------
>207559.Dde_3331
--------------------------------------------------------MTQC
NTTAAGGPRLAAQGYNFAFLDEQTKRMVRRATLKAVAIPGYQVPFASREMPMPYGWGTGG
IQITASVIGRDDTLKVIDQGADDTTNAVSIRSFFRR-TTGVATTEDTAGATLIQTRHRIP
EQPLSDGQILIFQVPIPEPLRWMEPRETETRKMHAHQEYGVMHVKLYEDIARHGHIATSF
DYPVLVA----DRYIASPSPNPKFDNPKMDNSPALQLFGAGREQRIYAIPPYTAVRSLDF
EDHPFSVQQWDD------VCGLCGAS--------DSYLDEIILDN-----QGNRMF-VCS
DSNYCAGRRAQGHTGAMAAPSAHREPVPASGRK-----------EEADNG----------
-----------------------------
>381666.H16_B1285
---------------------------------------------------------MTT
PDTTMATGIARDDHYNFGYLDESTKRMLRRALLKAVAIPGYQVPFGSREMPLPYGWGTGG
IQVTAAIIGKDDVLKVIDQGSDDTTNAINIRRFFGR-VTGVQTTERTAEASIIQTRHRIP
ETPLHAGQTMVFQVPIPEPLRWLEPSEGETRTMHALAEYGAMHVKLYEDIAHHGHIATTY
DYPVIVN----QRYMMRPSPIPKFDNPKLDRSPALMLFGAGREKRVYAVPPYTAVRSLDF
ADHPFTVEKWSS------CCAQCGAA--------DSYLDEIITDD-----AGTRLF-VCS
DTEYCADRQAAQAVKAAAGGAR--------------------------------------
-----------------------------
>977880.RALTA_B1188
---------------------------------------------------------MSA
ADTTMAAGLARDAHYNFGYLDESTKRMLRRALLKAVAIPGYQVPFGSREMPLPYGWGTGG
IQVTAAIIGKDDVLKVIDQGSDDTTNAINIRRFFAR-VTGVPTTERTAGASIIQTRHRIP
ETPLRAGQTVVFQVPIPEPLRWLEPSEGETRTMHALAEYGAMHVKLYEDIARHGHIATTY
DYPVIVN----QRYMMRPSPIPKFDNPKLDRSPALMLFGAGREKRVYAVPPYTTVKSLDF
ADHPFTVESWSN------CCAQCGAT--------DSYLDEIITDD-----AGTRRF-VCS
DTEYCAGRQAAQAVESAAGDAQ--------------------------------------
-----------------------------
>264198.Reut_B4189
------------------------------------------------------------
-MSQTNATVARDDHYNFGYLDESTKRMLRRALLKAVAIPGYQVPFGSREMPLPYGWGTGG
IQVTAAIIGTQDVLKVIDQGSDDTTNAINIRRFFGR-VTGVKTTERTAEASIIQTRHRIP
ESPLRAGQVMVFQVPIPEPLRWLEPSERETRTMHALAEYGSMHVKLYEDIAHHGHIATTY
DYPVIVN----QRYMMRPSPIPKFDNPKLDRSPALMLFGAGREKRVYAVPPYTSVKSLDF
VDHPFTVETWSS------CCAQCGST--------DSFLDEIITDD-----AGTRMF-VCS
DTEYCGDRVAAQRAEGAAQ-----------------------------------------
-----------------------------
>MBU68162.1 carbon-phosphorus lyase [Cupriavidus sp.]
---------------------------------------------------------MNA
HAATPDTAVARDEHYNFGYLDESTKRMLRRALLKAVAIPGYQVPFGSREMPLPYGWGTGG
IQVTAAIIGRQDVLKVIDQGSDDTTNAINIRRFFGR-VTGVQTTERTAEASIIQTRHRIP
ETPLRAGQTMVYQVPIPEPLRWLEPSETETRTMHALAEYGSMHVKLYEDIAHHGHIATTY
DYPVIVN----QRYMMRPSPIPKFDNPKLDRSPALMLFGAGREKRVYAVPPYTSVKSLDF
VDHPFTVEKWSS------CCAQCGAT--------DSYLDEIITDD-----AGTRMF-VCS
DTEYCADRQAALAVKHAAGDSQ--------------------------------------
-----------------------------
>266264.Rmet_0763
------------------------------------------------------------
--MNATATVARDEHYNFAYLDESTKRMLRRALLKAVAIPGYQVPFGSREMPLPYGWGTGG
IQVTAAIIGRQDVLKVIDQGSDDTTNAINIRRFFGR-VTGVQTTERTTDATIIQTRHRIP
ETKLSAGQTMVYQVPIPEPLRWLEPSETETRTMHALAEYGSMHVKLYEDIAHHGHIATTY
DYPVIVN----QRYMMRPSPIPKFDNPKLDRSPALMLFGAGREKRVYAVPPYTTVKSLDF
VDHPFTVEKWSS------CCAQCGAT--------DSYLDEIITDD-----AGTRMF-VCS
DTEYCADRQAAQAMKQAAGGAQ--------------------------------------
-----------------------------
>1003200.AXXA_03849
----------------------------------------------------------MT
TSHTPGAAVERDDHYNFAYLDESTKRMLRRALLKAVAIPGYQVPFGSREMPLPYGWGTGG
IQVTASIIGPGDVLKVIDQGSDDTTNAINIRRFFGR-VTGVATTESTRDASIVQTRHRIP
ETPLQADQIMVFQVPIPEPLRWLEPSETETRTMHALAEYGGMHVKLYEDIAQHGHIATTY
DYPVIVN----DRYMMRPSPIPKFDNPKLDNSPALMLFGAGREKRVYAVPPYTRVKSLDF
EDHPFTVEKWSE------CCDLCGSR--------DSFLDEIILDD-----AGTRRF-VCS
DTEYCNHRQAEMAGKEATA-----------------------------------------
-----------------------------
>742159.HMPREF0004_5014
-------------------------------------------MTMPMNL--QTNSQTNA
VADRHAAPVERDEHYNFAYLDESTKRMLRRALLKAVAIPGYQVPFGSREMPLPYGWGTGG
IQVTAAIIGQDDVLKVIDQGSDDTTNAINIRRFFGR-VTGVATTQSTTEASIVQTRHRIP
ETPLREGQVMVFQVPIPEPLRWLEPSETETRTMHALAEYGGMHVKLYEDIAQHGHIATTY
DYPVIVN----GRYMMRPSPIPKFDNPKLDGSPALMLFGAGREKRVYAVPPYTSVKSLDF
DDHPFTVETWTE------RCDLCGSR--------DSYLDEIILDD-----AGTRRF-VCS
DTEYCNHRQARQPDSEAAA-----------------------------------------
-----------------------------
>762376.AXYL_05075
------------------------------------------------------------
-MTTQHATVERDDHYNFAYLDESTKRMLRRALLKAVAIPGYQVPFGSREMPLPYGWGTGG
IQVTASIIGARDVLKVIDQGSDDTTNAINIRRFFGR-VTGVATTESTPAATIVQTRHRIP
ETQLAEGQIMVFQVPIPEPLRWLEPSETETRTMHALAEYGGMHVKLYEDIAQHGHIATTY
DYPVIVN----GRYMMRPSPIPKFDNPKLDGSPALMLFGAGREKRVYAVPPYTSVKSLDF
EDHPFRVETWSE------CCDLCGSR--------ESYLDEIILDD-----AGTRRF-VCS
DTEYCNDRQARQGAQQSNQEAAA-------------------------------------
-----------------------------
>243365.CV_1843
------------------------------------------------------------
------MTKARDDRYNFGFLDENTKRMLRRSLLKAVAIPGYQVPFGSREMPLPYGWGTGG
IQLTASVIGRDDVLKVIDQGADDTTNAVNIRRFFGR-VAGVATTTRTADATLIQTRHRIP
ETPLKPGQILIFQVPEPEPLRTLEASEVETRKLHAHQEYGLMHVKLYEDIARFGHIATSY
DYPVMVN----DRYLASPSPIPKFDNPKLDMNPALLLFGAGREKRLYAIPPYTKVESLAF
DDHPFEIQSWQQ------GCAICGSH--------DSYLDEIVIDD-----AGSRMF-VCS
DTDYCQREKQA-------------------------------------------------
-----------------------------
>557598.LHK_01584
------------------------------------------------------------
--MSTPCTSHRAWQYNFAFLDEHTKRMIRRGLLKAVAIPGYQVPFGSREMPLPYGWGTGG
IQVTASILGADDTLKVIDQGADDTTNAVNIRRFFSR-VAGVATTEQTAAASVIQTRHRIP
ETPLKAGQIMVFQVPEPEPLRTLESSEVETRQMHANQEYGLMHVKLYEDIARFGHIATSY
DYPVMVN----GRYLASPSPIPKFDNPKLDMSPALMLFGAGREKRLYAIPPYTRVDSLAF
DDHPFEVQRWPH------ACALCGDT--------GSYLDEIVTDN-----AGQRLF-VCS
DTDHCQSRQENPA-----------------------------------------------
-----------------------------
>OM-RGC.v1.007439732
-----------------------------------------------------------M
ITKLPDATSSVEPGFNFAYLDEQTKRSIRRSLLKAIAIPGHQIPFSSREMPMSYGWGTGG
IQVTASVIGANDTLKVIDQGADDTTNAVNIRRFFVK-VCGIETTEKTTEATVIQTRHRIP
ETPLKEGQTIVYQVPIPEPLRWIEPSEVETRKMHSLSEYGAMHVKLYEDITRFGHIATAY
DYPVIVN----DRYMMRPSPIPRFDNPKLDMNPALQLFGAGREKRLYAVPPYTSVKSLGF
EDHPFSVERWDK------PCEFCGST--------ASYLDEVVVDN-----DGGRLW-ICS
DTDYCNRMQTAIKQAGEK------------------------------------------
-----------------------------
>91464.S7335_4665
-----------------------------------------------------------M
ITKLPDATSSVEPGFNFAYLDEQTKRSIRRSLLKAIAIPGHQIPFSSREMPMSYGWGTGG
IQVTASVIGANDTLKVIDQGADDTTNAVNIRRFFVK-VCGIETTEKTTEATVIQTRHRIP
ETPLKEGQTIVYQVPIPEPLRWIEPSEVETRKMHSLSEYGAMHVKLYEDITRFGHIATAY
DYPVIVN----DRYMMRPSPIPRFDNPKLDMNPALQLFGAGREKRLYAVPPYTSVKSLGF
EDHPFSVERWDK------PCEFCGST--------ASYLDEVVVDN-----DGGRLW-ICS
DTDYCNRMQTAIKQAGEK------------------------------------------
-----------------------------
>OM-RGC.v1.008078328
------------------------------------------------------------
--MISDSQKTSYEGFNFAYLDEQTKRSIRRTILKAVAIPGHQIPFSSKEMPMSYGWGTGG
IQVTASVIGKTDVLKVIDQGSDDTTNAVNIRRFFVK-VCNIKTTEKTSEATLIQTRHRIP
ETPLKEGQVMVYQVPIPEPLRWLEPSEVQTQKMHALEEYGSMYVKLYEDITKYGYISTSY
DYPVMVN----HRYLMSPSPIPRFDNPKLNNSPALQLFGAGREKRIYAIPPYTSVESLDF
EDHPFSVEKWNK------PCELCGST--------ESYLDEVIMDD-----QGTRMW-VCS
DSDYCQQQQQK-------------------------------------------------
-----------------------------
>313612.L8106_00090
------------------------------------------------------------
--MISDSQKTSYEGFNFAYLDEQTKRSIRRTILKAVAIPGHQIPFSSKEMPMSYGWGTGG
IQVTASVIGKTDVLKVIDQGSDDTTNAVNIRRFFVK-VCNIKTTEKTSEATLIQTRHRIP
ETPLKEGQVMVYQVPIPEPLRWLEPSEVQTQKMHALEEYGSMYVKLYEDITKYGYISTSY
DYPVMVN----HRYLMSPSPIPRFDNPKLNNSPALQLFGAGREKRIYAIPPYTSVESLDF
EDHPFSVEKWNK------PCELCGST--------ESYLDEVIMDD-----QGTRMW-VCS
DSDYCQQQQQK-------------------------------------------------
-----------------------------
>533240.CRC_02001
---------------------------------------------------------MSV
STKHPHFNSGSNSGFNFAYLDEQTKRSIRRALLKAVAIPGHQIPFSSREMPMSYGWGTGG
IQVTAAIIGQNDVLKVIDQGADDTTNAVNIRRFFRK-VCAVETTEETGRATLIQTRHRIP
ETPLREGQILVYQVPIPEPLRWLEPSTVESRKMHALQEYGPIYIKLYEDITRYGYIATGY
DYPVMVE----DRYLMSPSPIPRFDNPKMHLNPALQLFGAGREKRIYAVPPYTRVKSLDF
EDYPFRVEHWNQ------PCELCGST--------ESFLDEVLVDD-----LGSRMW-ICS
DTDYCQQHGRKK------------------------------------------------
-----------------------------
>533247.CRD_02070
---------------------------------------------------------MSV
SSKHPHFNSGSNPGFNFAYLDEQTKRSIRRALLKAVAIPGHQIPFSSREMPMSYGWGTGG
IQITAAIIGQNDVLKVIDQGADDTTNAVNIRRFFRR-VCAVETTEETGRATLIQTRHRIP
ETPLREGQILVYQVPIPEPLRWLEPSTVESCKMHALEEYGPMYIKLYEDITKYGHIATGY
DYPVIVE----NRYLMSPSPIPRFDNPKMHLNPALQLFGAGREKRIYAVPPYTRVKSLDF
EDYPFRVEHWNH------PCELCGST--------ESFLDEVLIDD-----RGGRMW-ICS
DTDYCQQQRRKK------------------------------------------------
-----------------------------
>OM-RGC.v1.006858155
-------------------------------------------LSKKPQR--TFAGTLRS
FALKKMPKSQTQTGFNFAYLDEQTKRSIRRALLKAIAIPGHQIPFSSREMPMSYGWGTGG
MQVTAAVIGQTDVLKVIDQGADDTTNAVNIRRFFKK-VCGIETTEQTEKATLIQTRHRIP
ETPLREGQILVYQVPIPEPLRWLEPSSVETGKMHALEEYGPMYVKLYEDITNHGHIATSY
DYPVMVH----DRYLMSPSPIPRFDNPKMQMNPALQLFGAGREKRIYAVPPYTKVKSLDF
EDHPFTVERWHQ------GCELCGST--------ESYLDEVLIDD-----KGGRLW-ICS
DTDYCRQQQQQRMS----------------------------------------------
-----------------------------
>313624.N9414_21090
-------------------------------------------MSKKPQR--TFAGTLRS
FALKKMPKSQTQTGFNFAYLDEQTKRSIRRALLKAIAIPGHQIPFSSREMPMSYGWGTGG
MQVTAAVIGQTDVLKVIDQGADDTTNAVNIRRFFKK-VCGIETTEQTEKATLIQTRHRIP
ETPLREGQILVYQVPIPEPLRWLEPSSVETGKMHALEEYGPMYVKLYEDITNHGHIATSY
DYPVMVH----DRYLMSPSPIPRFDNPKMQMNPALQLFGAGREKRIYAVPPYTKVKSLDF
EDHPFTVERWHQ------GCELCGST--------ESYLDEVLIDD-----KGGRLW-ICS
DTDYCRQQQQQRMS----------------------------------------------
-----------------------------
>103690.all2219
------------------------------------------------------------
---MNTSPSSPETGFNFAYLDEQTKRSIRRALLKAVAIPGHQIPFSSREMPMSYGWGTGG
IQVTAAVIGQTDVLKVIDQGADDTTNAVNIRRFFQK-VCGVKTTESTQAATLLQTRHRIP
ETPLNDGQILVYQVPIPEPLRWLEPSSVETGKMHALEEYGAMYVKLYEDITTHGHIATSY
DYPVMVH----HRYLMSPSPIPRFDNPKMNMSPALQLFGAGREKRIYAIPPYTKVKSLDF
EDHPFTVEKWDK------ACELCGST--------ESYLDEVVIDD-----QGGRMW-ICS
DTDFCTGRREGVTDDG--------------------------------------------
-----------------------------
>MAZ99784.1 carbon-phosphorus lyase [Rhodospirillaceae bacterium]
-----------------------------------------------MA-----ISNQSE
KAGNSTETPEILEGYNFAYLDDQTKRMIRRAILKAVAIPGYQVPFGSREMPLPFGWGTGG
IQITASIIGKDDILKVIDQGADDTTNAINIRNFFGK-TAGIETTEKTTEATVIQTRHRIP
ENPLSAKQILVYQVPIPEPLRWLEQRESETRKMHALAEYGVMHVGLYENIAHFGRVTTSY
NYPVQVN----DRYIMSPSPIPKFDNPKMDKMPALQLFGAGREKRIYAVPPFTKVKSLDF
EDHPFAIESWEE------SCALCGSS--------NSFLDEVIIDD-----EGSRMF-VCS
DSNFCREETEKIKDGPVTSSGETL------------------------------------
-----------------------------
>OM-RGC.v1.015326666
-----------------------------------------------MA-----ISNQSE
KAGNSTETPEILEGYNFAYLDDQTKRMIRRAILKAVAIPGYQVPFGSREMPLPFGWGTGG
IQITASIIGKDDILKVIDQGADDTTNAINIRNFFGK-TAGIETTEKTTEATVIQTRHRIP
ENPLSAKQILVYQVPIPEPLRWLEQRESETRKMHALAEYGVMHVGLYENIAHFGRVTTSY
NYPVQVN----DRYIMSPSPIPKF------------------------------------
------------------------------------------------------------
------------------------------------------------------------
-----------------------------
>MBB45328.1 carbon-phosphorus lyase [Rhodospirillaceae bacterium]
------------------------------------------------------------
-----MTSSGVMEGYNFAYLDDQTKRMIRRAILKAIAIPGYQVPFGSREMPLPFGWGTGG
IQVTASIIGKDDILKVIDQGADDTTNAVNIRHFFGK-TAGVDTTEKTTDATIIQTRHRIP
ETPLSNDQILVYQVPIPEPLRWLEQRESETRKMHALAEYGVMHVGLYENITHFGRVTTSY
NYPVQVN----DRYIMSPSPIPKFDNPKMDNMAALQLFGAGREKRIYAVPPFTKVKSLDF
DDHPFTIESWEE------SCALCGSC--------KSFLDEIITDD-----DGSRMF-VCS
DSDFCKEQTEKLPNDPSVQNGDGQ------------------------------------
-----------------------------
>OM-RGC.v1.007382119
------------------------------------------------------------
-----MTSSGVMEGYNFAYLDDQTKRMIRRAILKAIAIPGYQVPFGSREMPLPFGWGTGG
IQVTASIIGKDDILKVIDQGADDTTNAVNIRHFFGK-TAGVDTTEKTTDATIIQTRHRIP
ETPLSNDQILVYQVPIPEPLRWLEQRESETRKMHALAEYGVMHVGLYENITHFGRVTTSY
NYPVQVN----DRYIMSPSPIPKFDNPKMDNMAALQLFGAGREKRIYAVPPFTKVKSLDF
DDHPFTIESWEE------SCALCGSC--------KSFLDEIITDD-----DGSRMF-VCS
DSDFCKEQTEKLPNDPSVQNGDGQ------------------------------------
-----------------------------
>MAR88728.1 carbon-phosphorus lyase [Rhodospirillaceae bacterium]
-----------------------------------------------MT-----ASSQNK
NTNGSXENPEILEGYNFAYLDDQTKRMIRRAILKAVAIPGYQVPFGSREMPXPFGWGTGG
IQVTASIIGQDDILKVIDQGSDDTTNAVNIRNFFGK-TAGVDTTEXTXXATVIQTRHRIP
ETPLSKDQILVYQVPIPEPLRWLEHRETETRKMHALAEYGXMHVGLYENIAHYGRVTTSY
DYPVQVD----DRXIMSPSPIPKFDNPKMDKMPALQLFGAGREKRIYAVPPFTKVKSLDF
DDYPFTIESWEE------SCALCGSS--------NSFLDEVITDD-----EGTRMF-VCS
DSNFCKEQIEKLTNAPLVQNGDGS------------------------------------
-----------------------------
>MAJ99677.1 carbon-phosphorus lyase [Rhodospirillaceae bacterium]
------------------------------------------------------------
-----MENPEILEGYNFAYLDDQTKRMIRRAILKAVAIPGYQVPFGSREMPLPFGWGTGG
IQVTASIIGQDDILKVIDQGSDDTTNAVNIRNFFGK-TAGVDTTEKTNKATVIQTRHRIP
ETPLSKDQILVYQVPIPEPLRWLEHRETETRKMHALAEYGVMHVGLYENIAHYGRVTTSY
DYPVQVD----DRYIMSPSPIPKFDNPKMDKMPALQLFGAGREKRIYAVPPFTKVKSLDF
DDHPFTIESWEE------SCALCGSS--------NSFLDEVITDD-----EGTRMF-VCS
DSNFCKEQIEKLTNAPLVQNGDGS------------------------------------
-----------------------------
>OM-RGC.v1.006646990
-----------------------------------------------MT-----ASSQNK
NTNGSMENPEILEGYNFAYLDDQTKRMIRRAILKAVAIPGYQVPFGSREMPLPFGWGTGG
IQVTASIIGQDDILKVIDQGSDDTTNAVNIRNFFGK-TAGVDTTEKTNKATVIQTRHRIP
ETPLSKDQILVYQVPIPEPLRWLEHRETETRKMHALAEYGVMHVGLYENIAHYGRVTTSY
DYPVQVD----DRYIMSPSPIPKFDNPKMDKMPALQLFGAGREKRIYAVPPFTKVKSLDF
DDHPFTIESWEE------SCALCGSS--------NSFLDEVITDD-----EGTRMF-VCS
DSNFCKEQIEKLTNAPLVQNGDGS------------------------------------
-----------------------------
>MBH67962.1 carbon-phosphorus lyase [Rhodospirillaceae bacterium]
-----------------------------------------------MNS--STNKLNGS
SKTKARKKTEPLQGYTFAYLDDQTKRMIRRAILKAVALPGYQVPFGSREMPLPFGWGTGG
IQVTASIIGQYDTLKVIDQGADDTTNAVNIRHFFAK-TTGVKTTEKTELASIIQTRHRIP
EVKLKADQILVYQVPIPEPLRWIEPREAETRKMHSLTEYGVMHVGLYENIAHFGRVTTSY
DYPVKVN----DHYVMSPSPIPKFDNPKMNYMAALQLFGAGREKRIYAIPPYTKVESLDF
DDHPFEIEVWSE------CCALCNSN--------HSFLDEIITDN-----NGSRLF-VCS
DSNFCSERREKGHTGTAMPKESK-------------------------------------
-----------------------------
>MBO92414.1 carbon-phosphorus lyase [Rhodospirillaceae bacterium]
-----------------------------------------------------MTAISGE
QKRSSRLKEKTLDGYNFAYLDDQTKRMIRRAILKAVAIPGYQVPFGSREMPLPFGWGTGG
IQVTASIIGIEDTLKVIDQGADDTTNAVNIRRFFAK-TAGVETTEKTSDASVIQTRHRIP
ELKLKSDQILVYQVPIPEPLRWIEPREEETRKMHALTEYGVMHVGLYENIAHFGKVTTSY
DYPVQVN----DHYVMSPSPIPKFDNPKMDKMPALQLFGAGREKRIYAVPPYTKVKSLDF
DDHPFEIETWSE------CCALCGSS--------SSFLDEVITDD-----KGSRMF-VCS
DSNFCADRRAKGHKGPGLPRKFEIKDIE--------------------------------
-----------------------------
>OM-RGC.v1.006497992
-----------------------------------------------------MTAISGE
QKRSSRLKEKTLDGYNFAYLDDQTKRMIRRAILKAVAIPGYQVPFGSREMPLPFGWGTGG
IQVTASIIGIEDTLKVIDQGADDTTNAVNIRRFFAK-TAGVETTEKTSDASVIQTRHRIP
ELKLKSDQILVYQVPIPEPLRWIEPREEETRKMHALTEYGVMHVGLYENIAHFGKVTTSY
DYPVQVN----DHYVMSPSPIPKFDNPKMDKMPALQLFGAGREKRIYAVPPYTKVKSLDF
DDHPFEIETWSE------CCALCGSS--------SSFLDEVITDD-----KGSRMF-VCS
DSNFCADRRAKGHKGPGLPRKFEIKDIE--------------------------------
-----------------------------
>HOT238_1c_0125m_rep_c109580_2
-----------------------------------------------------MTAISGE
QKRSSRLKEKTLDGYNFAYLDDQTKRMIRRAILKAVAIPGYQVPFGSREMPLPFGWGTGG
IQVTASIIGIDDTLKVIDQGADDTTNAVNIRRFFAK-TAGVETTEKTSDASVIQTRHRIP
ELKLKSDQILVYQVPIPEPLRWIEPREEETRKMHALTEYGVMHVGLYENIAHFGKVTTSY
DYPVQVN----DHYVMSPSPIPKFDNPKMDKMPALQLFGAGREKRIYAVPPYTKVKSLDF
DDHPFEIETWSE------SCALCGSS--------SSFLDEVITDD-----KGSRMF-VCS
DSNFCADRRAKGHKGPGLPRKFEIKDIE--------------------------------
-----------------------------
>MBU99449.1 carbon-phosphorus lyase [Rhodospirillaceae bacterium]
-----------------------------------------------------MTAISGE
QKKSSRLKEKTLDGYNFAYLDDQTKRMIRRATLKAVAIPGYQVPFGSREMPLPFGWGTGG
IQVTASIIGIDDTLKVIDQGADDTTNAVNIRRFFAK-TAGVETTENTSDASIIQTRHRIP
EAKLKSDQIIVYQVPIPEPLRWIEPREEETRKMHALTEYGVMHVGLYENIAHFGKVTTSY
NYPVQVN----DHYVMSPSPIPKFDNPKMDEMPALQLFGAGREKRIYAVPPYTKVKSLDF
EDHPFEIESWSE------CCALCGSS--------SSFLDEVITDD-----KGSRMF-VCS
DSNFCANRRAKGHKGPGLPRKFEIKDIE--------------------------------
-----------------------------
>OM-RGC.v1.006478592
-----------------------------------------------------MTAISGD
RKRSSRLKEKTLDGYNFAYLDDQTKRMIRRAALKAVAIPGYQVPFGSREMPLPFGWGTGG
IQLTASIIGIDDTLKVIDQGADDTTNAVNIRRFFAK-TAGVETTENTSDASIIQTRHRIP
EVKLKSDQVIVYQVPIPEPLRWIEPREEETRKMHALTEYGVMHVGLYENIAHYGKVTTSF
DYPVQVN----DHYVMSPSPIPKFDNPKMDKMPALQLFGAGREKRIYAVPPYTKVKSLDF
DDHPFEIESWSE------CCALCGSS--------SSFLDEVITDD-----KGSRMF-VCS
DSNFCADRRAKGHKGPGLPRKFEIKDIE--------------------------------
-----------------------------
>MAG90470.1 carbon-phosphorus lyase [Rhodobacteraceae bacterium]
-----------------------------------------------------MTAISGD
RKRSSRLKEKTLDGYNFAYLDDQTKRMIRRATLKAVAIPGYQVPFGSREMPLPFGWGTGG
IQVTASIIGIDDTLKVIDQGADDTTNAVNIRRFFAK-TAGVETTENTSDASIIQTRHRIP
EAKLKSDQIIVYQVPIPEPLRWIEPREXETRKMXAXTXYGVMHVGLYENIAHFGKVTTSY
DYPVQVN----DHYVMSPSPIPKFXNPKMDKMPALQLFGAGREKRIYAVPPYTKVKSLDF
DDHPFEIESWSE------CCALCGSS--------SSFLDEVITDD-----KGSRMF-VCS
DSNFCAXRRAKGHKGPGLPRKFEIKDIE--------------------------------
-----------------------------
>MAI12597.1 carbon-phosphorus lyase [Rhodospirillaceae bacterium]
-----------------------------------------------------MKAISGE
RKRTSRLKEKTLDGYNFAYLDDQTKRMIRRATLKAVAIPGYQVPFGSREMPLPFGWGTGG
IQVTASIIGIDDTLKVIDQGADDTTNAVNIRRFFAK-TAGVETTENTSDASIIQTRHRIP
EVKLKSDQIIVYQVPIPEPLRWIEPREEETRKMHALTEYGVMHVGLYENIAHFGKVTTSY
DYPVQVN----DHYVMSPSPIPKFDNPKMDKMPALQLFGAGREKRIYAVPPYTKVKSLDF
DDHPFEIESWSE------CCALCGSS--------SSFLDEVITDD-----KGSRMF-VCS
DSNFCADRRAKGHKGPGLPRKFEIKDVE--------------------------------
-----------------------------
>MAP51430.1 carbon-phosphorus lyase [Rhodospirillaceae bacterium]
-----------------------------------------------------MTAISGD
RKRSSRLKEKTLDGYNFAYLDDQTKRMIRRATLKAVALPGYQVPFGSREMPLPFGWGTGG
IQVTASIIGIDDTLKVIDQGADDTTNAVNIRRFFAK-TAGVETTENTSDASIIQTRHRIP
EAKLKSDQIIVYQVPIPEPLRWIEPREEETRKMHALKEYGVMHVGLYENIAHFGKVTTSY
DYPVQVN----DHYVMSPSPIPKFDNPKMDKMPALQLFGAGREKRIYAVPPYTKVKSLDF
DDHPFEIESWSE------CCALCGSS--------SSFLDEVITDD-----KGSRMF-VCS
DSNFCADRRAKGHKGPGLPRKFEIKDIE--------------------------------
-----------------------------
>HOT237_2_0075m_rep_c47517_2
-----------------------------------------------------MTAISGD
RKRSSRLKEKTLDGYNFAYLDDQTKRMIRRATLKAVAIPGYQVPFGSREMPLPFGWGTGG
IQVTASIIGIDDTLKVIDQGADDTTNAVNIRRFFAK-TAGVETTENTSDASIIQTRHRIP
EAKLKSDQIIVYQVPIPEPLRWIEPREEETRKMHALTEYGVMHVGLYENIAHFGKVTTSY
DYPVQVN----DHYVMSPSPIPKFDNPKMDKMPALQLFGAGREKRIYAVPPYTKVKSLDF
DDHPFEIESWSE------CCALCGSS--------SSFLDEVITDD-----KGSRMF-VCS
DSNFCADRRAKGHKGPGLPRKFEIKDIE--------------------------------
-----------------------------
>411464.DESPIG_01259
----------------------------------------------------------MP
ENLTTTPVASGLEGYNFAYLDEGTKRMVRRALLKAVAIPGYQVPFASREMPMPYGWGTGG
IQVTASIIGRDDVLKVIDQGSDDTTNAVSIRRFFER-TAAVTTTTHTGEASIIQTRHRIP
EQPLREDQIMVYQVPMPEPLRWLEPSEKETRTLHALEEYGIMSIKLYEDIMRHGDIATGF
DYPVKVN----GRYIMSPSPIPRFDNPKMHQCPALQLFGAGREKRIYAIPPYTDVVSLDF
EDYPFTPQSWDQ------CCAICGAT--------DTYLDEIVMDD-----AGTRMF-VCS
DTDNCARRVAGQGGAAASREEK--------------------------------------
-----------------------------
>563192.HMPREF0179_03119
------------------------------------------------------------
MPQTDVCADAPLEGYAFAYLDETTKRMIRRGLLKAVAIPGYQVPFASREMPMPCGWGTGG
IQVTASILGRDDVLKVIDQGSDDTTNAVSIRDFFRK-TTGVATTTHTDEATIIQTRHRIP
EQPLTESQIMVYQVPLPEPLRWLEPSEQETRTLHALEEYGIMNVKLYEDIVRHGTIATGF
DYPVRVA----GRYIMSPSPIPRFDNPKMHQCPALQLFGAGREKRLYAIPPYTDVESLDF
EDYPFTVQSWDE------ACAICGST--------DTYLDEVILDD-----QGNRMF-VCS
DTDCCARRAAERDGQGGAQ-----------------------------------------
-----------------------------
>641491.DND132_2242
-----------------------------------------------MT-----AVKTPA
ATAAARPSASVEAGYNYGYLNEQTKRMIRRAILKAVAIPGYQVPFAGREMPMPYGWGTGG
IQLSASILGPDDVFKVIDQGADDTTNAVSIRKFFAK-VTGVETTERTLDATVIQTRHRIP
ETPLAEGQIMVYQVPIPEPLRWVEPRETETRKMHALEEYGVMHVQLYEDIARHGRIATNF
MYPVRVN----GRYIMSPSPIPKFDNPKLDNSPALHVFGAGREKRIYAVPPYTEVRSLDF
EDFPFSVETWDG------CCALCGAT--------DSYLDEVILND-----AGERMF-VCS
DTDYCATRRAQGHTGPMADREELAELTGKRPGK-----------EGSKA-----------
-----------------------------
>OM-RGC.v1.008588494
-------------------------------------------------------VSSEV
TDFSKQSGDQTRPEYNFGYLDEQTKRMIRRSLLKAVAIPGYQVPFGSREMPLSYGWGTGG
LQVTASVLGPRDTLKVIDQGADDTTNAVSIRSFFEK-TAGVATTERTESATIIQTRHRIP
ETTLKEGQIIVYQVPIPEPLRWLEPREAETKKMHGLAEYGAMHVQLYEDITRYGRITTSY
DYPVVVN----ARYLMRPSPIPKFDNPKMNFNPALQLFGAGREKRIYAVPPYTSVKSLDF
EDHPFQIQEWEE------VCSICGSG--------DSFLDEVVTDD-----QGGKIF----
------------------------------------------------------------
-----------------------------
>OM-RGC.v1.010916738
------------------------------------------------------------
-------------------------------------------------MPLPFGWGTGG
IQITASVIGRGDTLKVIDQGADDTTNAVSIRAFFRK-TTGVSVTEKTTDATVIQTRHRIP
ETPLTEGQILVYQVPIPEPLRWLEPREAETRKMHALEEYGVMHVKLYEDIAKYRQISTSY
DYPVIVD----GRYLMRPSPIPKFDNPKMHQNPALQLFGAGREKRIYAVPPYTDVKSLDF
EDYPFEIQHWDE------PCALCGAT--------HTFLDEIITDD-----QGGRMF-VCS
DSNYCSERQAAMQSAQTEAAE---------------------------------------
-----------------------------
>MAV16039.1 carbon-phosphorus lyase [Candidatus Marinimicrobia bacterium]
----------------------------------------------------------MN
ILSPEAHSKSSADGYNFAFLDEGTKRMIRRSILKAVAIPGYQVPFGGREMPLPYGWGTGG
IQVTAGIIGPDDTLKVIDQGSDDTTNAVNIRKFFKK-TTGVETTEKTVEATLIQTRHRIP
ETELSEQQILVYQVPIPEPLRWLEPSEAETRKMHALYEYGSMYVRLYEDITKYGHISTSY
DYPVIVN----ERYLMRPSPIPKFDNPKMDNMPALQLFGAGREKRIYAVPPYTKVKSLDF
QDYPFEIQKWEQ------SCSLCGST--------DSFLDEVIVDD-----QGNRMF-VCS
DSDYCADRVREGTSQVKNNHQDTDVRGQE-------------------------------
-----------------------------
>OM-RGC.v1.006695285
----------------------------------------------------------MN
ILSPEAHSKSSADGYNFAFLDEGTKRMIRRSILKAVAIPGYQVPFGGREMPLPYGWGTGG
IQVTAGIIGPDDTLKVIDQGSDDTTNAVNIRKFFKK-TTGVETTEKTVEATLIQTRHRIP
ETELSEQQILVYQVPIPEPLRWLEPSEAETRKMHALYEYGSMYVRLYEDITKYGHISTSY
DYPVIVN----ERYLMRPSPIPKFDNPKMDNMPALQLFGAGREKRIYAVPPYTKVKSLDF
QDYPFEIQKWEQ------SCSLCGST--------DSFLDEVIVDD-----QGNRMF-VCS
DSDYCADRVREGTSQVKNNNQDTDVRGQE-------------------------------
-----------------------------
>OM-RGC.v1.006611570
-----------------------------------------------MP-----QNNAMN
IQSPEPHQNSSATGYNFAFLDEGTKRMIRRSILKAIAIPGYQVPFGSREMPLPYGWGTGG
IQVTAGIIGKDDILKVIDQGADDTTNAVNIRKFFRK-TTGVNTTETTEMATIIQTRHRIP
ETHLSEQQILVYQVPIPEPLRWLEPSERETRKMHALSEYGSMYVRLYEDITKYGHISTTY
DYPVIVN----DRYLMRPSPIPKFDNPKMDQMPALQLFGAGREKRIYAVPPYTSVRSLDF
QDYPFQVQEWEE------ECALCGAR--------NSFLDEVITDD-----KGTRMF-VCS
DSDYCARRVDAGKSPSNKTLKPSGD-----------------------------------
-----------------------------
>OM-RGC.v1.006979904
------------------------------------------------------------
-----------VRGYNFAYLDERTKRSIRRIILKAIAIPGYQVPFGSREMPLPYGWGTGG
IQVTASILGPDDVLKVIDQGADDTTNAVSIRRFFSR-TANISTTERTTEATIIQTRHRVP
ETPLHEDQILVFQVPIPEPLRWLEPRETETRKMHALEEYGVMHVKLYEDIAYYGHIATAY
NYPALVN----RRHVMATSPIPKFDNPKIDRIPALQIFGAGREKRIYAIPPYTEVKSLDF
EDHPFFIETWDQ------CCAMCGDT--------ESYLDEVITDD-----EGTRMF-VCS
DTDHCRRRRDDGHAGPGEPGEDAPGDDNGGAGK-----------GLPG------------
-----------------------------
>OM-RGC.v1.007367193
------------------------------------------------------------
---MTAPATAQDSGYNFAYLDEQTKRMVRRAILKAVAIPGHQVPFGSREMPLPYGWGTGG
IQVTASIIGLADVLKVIDQGADDTTNAVSIRRFFAR-TAGIATTEKTEDATVIQTRHRIP
EMNLRDDQIIVYQVPIPEPLRWLEARETETRKMHGLADYGVMHVKLYEDIAKYGHIETSY
DYPVLIN----GRYLMSPSPIPKFDNPKMHEMGALQLFGAGREKRIYAIPPYTRVESLDF
EDHPFQVQTWGA------VCAICGDG--------ESFLDEVITDD-----QGGSMY-ICS
DTDHCGRRVVAGHKGPGGPEEST-------------------------------------
-----------------------------
>MBA50089.1 carbon-phosphorus lyase [Paracoccus sp.]
------------------------------------------------------------
---------MSDRACNFVHLDEDTKRMIRRAILKAIAVPGYQVPFAGREMPMPYGWGTGG
VQVAAATLVPEDVLQVIDQGADDTTNAVSIRRFFQR-TAGIATTGCTRDATLIQTRHRIT
ETALSSDQILVYQVPIPEPMLFLEPRESETRRIHAMADSGLMQVRLYEDIARHGEIATSY
AYPVEVA----GRCVMDPSPIPKFDNPKLDDCPAIQLFGAGREQRIYALPPHTAVRSLDF
EDHPFSASRADR------ECTICGSR--------TGYLDEVITDD-----VGGRMLVLRS
IPAPVRCGSRSPAPHTCRRAAGDGAKGWRFPRT--GQKLDRPRLSHVLNG----------
-----------------------------
>OM-RGC.v1.008128558
------------------------------------------------------------
--------SVSDRACNFVHLDEDTKRMIRRAILKAIAVPGYQVPFAGREMPMPYGWGTGG
VQVAAATLVPEDVLQVIDQGADDTTNAVSIRRFFQR-TAGIATTGCTRDATLIQTRHRIT
ETALSSDQILVYQVPIPEPMRFLKPRESETRRIHAMADSGLMQVRLYEDIARHGEIATSY
AYPVEVA----GRCVMDPSPIPKFDNPKLDDCPAIQLFGAGREQRIYALPPHTAVRSLDF
EDHPFSASRADR------ECTICGSR--------TGYLDEVITDD-----VGGRMLVLRS
IPAPVRYRSRSPAPHT--------------------------------------------
-----------------------------
>MBL25158.1 carbon-phosphorus lyase [Rhodospirillaceae bacterium]
----------------------------------------MSAGPESS---------KQD
GALAAASRHSVDGTYNYGYLDEQTKRMVRRCILKAVTTPGYQVPFGSREMPLPYGWGTGG
IQLSASILGPEDTFKVIDQGADDTTNAVSIRGFFAR-VCDVATTEETEEATVIQTRHRIP
EVSLREDQIIVYQVPQPEPMRPLEPRETETRMMHAYEEYGLMHVRLYDDVAKFGEIAVAY
AYPVMVN----DRHLMCPSPIPKYDNPKMHQMAGLQVLSAGREKRIYAIPPYTKVKSLDF
EDYPFFVPRPDD------CCGLCGSE--------ESFLVEVVLDN-----ENNRMH-VCS
DTAYCNDRQDDGHYGPMHAKSAD-------------------------------------
-----------------------------
>OM-RGC.v1.006568992
----------------------------------------MSAGPESS---------KQD
GALAAASRHSVDGTYNYGYLDEQTKRMVRRCILKAVTTPGYQVPFGSREMPLPYGWGTGG
IQLSASILGPEDTFKVIDQGADDTTNAVSIRGFFAR-VCDVATTEETEEATVIQTRHRIP
EVSLREDQIIVYQVPQPEPMRPLEPRETETRMMHAYEEYGLMHVRLYDDVAKFGEIAVAY
AYPVMVN----DRHLMCPSPIPKYDNPKMHQMAGLQVLSAGREKRIYAIPPYTKVKSLDF
EDYPFFVPRPDD------CCGLCGSE--------ESFLVEVVLDN-----ENNRMH-VCS
DTAYCNDRQDDGHYGPMHAKSAD-------------------------------------
-----------------------------
>MBE90116.1 carbon-phosphorus lyase [Rhodospirillaceae bacterium]
---------------------------------------------------------MKN
EALVAASRHSVDGTYNFGYLDEQTKRMVRRCILKAVATPGYQVPFGSREMPLPYGWGTGG
IQLSASILGPNDTFKVIDQGADDTTNAVSIRSFFAR-VCGVDTTEETQQASVIQTRHRVP
EVLLRENQILVYQVPQPEPMRPLEPREIETRMMHAYEEYGLMHVRLYDDIAKFGEIAVAY
SYPVMVN----GRHLMSPSPIPKYDNPKMHRMAALQIFSAGREKRIYAIPPYTEVKSLDF
EDHPFSVARPKH------CCGLCGAE--------DSFLVEVVLDN-----DNNRMH-VCS
DTAYCSDRQAKGHFGPMHANYTD-------------------------------------
-----------------------------
>OM-RGC.v1.010162617
----------------------------KILRQNNEGCGRMSAGQDNA---------MKN
EALVAASRHSVDGTYNFGYLDEQTKRMVRRCILKAVATPGYQVPFGSREMPLPYGWGTGG
IQLSASILGPDDTFKVIDQGADDTTNAVSIRSFFAR-VCGVDTTEETQQASVIQTRHRVP
EVLLRENQILIYQVPQPEPMRPLEPREIETRMMHAYEEYGLMHVRLYDDIAKFGEIAVAY
SYPVMVN----GRHLMSPSPIPKYDNPKMHRMAALQIFSAGREKRIYAIPPYTEVKSL--
------------------------------------------------------------
------------------------------------------------------------
-----------------------------
>OM-RGC.v1.008246281
------------------------------------------------------------
-------KKIMKTGFNFAYLDEATKRMIRRKILKAVCIPGYQCPFGGREMPLAYGWGTGG
IQVTASIIGKQDILKVIDQGADDTTNAVSIKNFFKR-VCNIMTTDRTAEASLIQTRHRIP
ETTLNKDQIIVYQVPQPEPLRKLEPKEKETRKLHAYKEYALMHVKLYEEISQFGSVIKTW
AYPVETN----NRYITDPTPIPKFDNPKMNNMEALQLFGAGREKRIYAIPPYTKVKSLDF
DDHPFEIQTWDE------CCSICGST--------KSYLDEIIINN-----EGKKNF-ICS
DTDFCKSNLEKNK-----------------------------------------------
-----------------------------
>OM-RGC.v1.008492101
------------------------------------------------------------
----------MIDGFNFAYLDEATKRMIRRTILKAICIPGYQCPFGGREMPLAYGWGTGG
IQVTASIIGINDTLKVIDQGADDTTNAISIKNFFKK-VCKIETTEDTEKATIIQTRHRIP
EKKLSENQILVYQVPQPEPLRRLEPKEQETRKLHAYEEYALMHVKLYEEISHFGSVIKTY
AYPVRTN----KRYITDPSPTPKFDNPKMDFMEALQLFGAGRERRIYAIPPYTSVQSLDF
EDHPFQIQTWDE------RCDICGSN--------NSYLDEIIIND-----KGEKKF-ICS
DTNYCEKNLKIK------------------------------------------------
-----------------------------
>OM-RGC.v1.008583741
------------------------------------------------------------
----------MIDGFNFAYLDEATKRMIRRTILKAICIPGYQCPFGGREMPLAYGWGTGG
IQVTASIIGMNDTLKVIDQGADDTTNAISIKNFFKK-VCKIKTTEDTENATIIQTRHRIP
EKKLSEHQILVYQVPQPEPLRRLEPKEQETRKLHAYEEYALMHVKLYEEISHYGSVIKTY
AYPVRTN----RRYITDPSPTPKFDNPKMDFMEALQLFGAGRERRIYAIPPYTSVKSLDF
EDHPFEIQTWDE------RCDICGSN--------NSYLDEIIVND-----KGEKKF-ICS
DTNYCEKNIKT-------------------------------------------------
-----------------------------
>MBC57314.1 carbon-phosphorus lyase [Confluentimicrobium sp.]
------------------------------------------------------------
-------MNAQTRRYNYGYLDEGTKRMVRRALLKAVAIPGYQVPFGSREMPIPYGWGTGG
XQITASMITPADRLKVIDQGADDTTNAVNIRRFFAR-VANVPTTDKTSAATLIQTRHRIP
EEPLTEDQVIVLQVPQPEPMRGLEPRETECRKIHAWGEYGLMHLKLYESVAQTGRITINH
SYPVLVG----GRYVMSPTPIPRFDNPKMTGMPALQLFGAGRERRIYAVPPYTEVKSLDF
EDHPFTPQHFAD------PCGLCGAV--------GVYQDEILLDD-----RGGKMF-VCS
DSDFCARRRAAGHKGPMAED----------------------------------------
-----------------------------
>OM-RGC.v1.007637466
------------------------------------------------------------
-----MPMNAQTRRYNYGYLDEGTKRMVRRALLKAVAIPGYQVPFGSREMPIPYGWGTGG
MQITASMITPADRLKVIDQGADDTTNAVNIRRFFAR-VANVPTTDKTSAATLIQTRHRIP
EEPLTEDQVIVLQVPQPEPMRGLEPRETECRKIHAWGEYGLMHLKLYESVAQTGRITINH
SYPVLVG----GRYVMSPTPIPRFDNPKMTGMPALQLFGAGRERRIYAVPPYTEVKSLDF
EDHPFTPQHFAD------PCGLCGAV--------GVYQDEILLDD-----RGGKMF-VCS
DSDFCARRRAAGHKGPMAED----------------------------------------
-----------------------------
>349163.Acry_2914
------------------------------------------------------------
-----------MQGYNFAYLDEHTKRMIRRAILKAVAIPGHQVPFASREMPLPYGWGTGG
IQLTASLLGPDDVLKVIDQGADDTTNAVSIRRFFAR-TAGIRTTTRTAEATVIQTRHRIP
ETPLREGQIIVYQVPIPEPLYRLEPSRAAAAQMHALADYGAMHVRLYEEITRHGRVALSY
DYPVMVN----ERYLMSPSPIPAFDNPKLHMNPAMQLFGAGREKRIYAVPPFTAVRSLDF
EDHPFDPRRADA------ACALCGAR--------ETYLDEIVSDD-----RGGKMF-VCS
DTDCCESRRETAP-----------------------------------------------
-----------------------------
>243160.BMA2403
----------------------------------------MNAPDHC-------------
--AAAAPDTHAAEGYNFAYLDEQTKRMTRRALLKAVAVPGYQVPFASREMPLPFGWGTGG
IQVTAALIGRDDTLKVIDQGSDETTNAVNIRRFFAR-TAGVATTTKTAQATIIQTRHRVP
ETPLTERQILVYQVPMPEPLFRLEPRATECAKLHAHADYGLMRVKLYEDIVHHGSIATTY
DYPVIVN----GRYLSSPSPIPKFDNPKLHMNPALQLFGAGRERRIYAIAPYTPVASLDF
DDHPFEAQRWDA------ACALCGSR--------ESFLDEMIVDD-----HGTRRF-VCS
DSDYCSDRRGGAQARADGDGEGNGGG-----D----GEMPAPLAAEQPLGETT-------
-----------------------------
>272560.BPSL2854
----------------------------------------MNAPDHC-------------
--AAAAPDTHAAEGYNFAYLDEQTKRMIRRALLKAVAVPGYQVPFASREMPLPFGWGTGG
IQVTAALIGRDDTLKVIDQGSDETTNAVNIRRFFAR-TAGVATTTKTAQATIIQTRHRVP
ETPLTERQILVYQVPMPEPLFRLEPRATECAKLHAHADYGLMRVKLYEDIVHHGSIATTY
DYPVIVN----GRYLSSPSPIPKFDNPKLHMNPALQLFGAGRERRIYAIAPYTPVASLDF
DDHPFEVQRWDA------ACALCGSR--------ESFLDEMIVDD-----HGTRRF-VCS
DSDYCSDRRGGAQARADGGDEGNGGG-----D----GEMPAPLAAEQPLGETT-------
-----------------------------
>1097668.BYI23_B014890
------------------------------------------------------------
-------MNALTEGYNFAYLDEQTKRMIRRALLKAVAVPGYQVPFASREMPLPYGWGTGG
LQVTSAIIGERDTLKVIDQGSDETTNAVNIRRFFAR-TAGVATTTRTADATIVQTRHRIP
ETPLTDKQILVYQVPMPEPLFRLEPRVTECKKLHALADYGLINVKYYEDIVQHGSIATTY
DYPVMVN----ERYLTSPSPIPKFDNPKMHMNPALQLFGAGRERRIYAIPPYTKVKSLDF
EDHPFSVQKWAH------ACALCGSR--------ESFLDEMIVDD-----AGKRMF-VCS
DSDYCHSRRGDDEVMR--------------------------------------------
-----------------------------
>640511.BC1002_3467
----------------------------------------MNAPDTA-------------
--VANTSYDSAAHGYNFAYLDEQTKRMLRRALLKAVAVPGYQVPFASREMPLPYGWGTGG
IQVTAAIIGKTDTLKVIDQGSDETTNAVNIRRFFAR-TTGVATTRHTSEATIIQTRHRIP
ETPLTEQQILVYQVPMPEPLFRLEPRVAECKKLHALADYGLISVKLYEDIVHHASIATTY
DYPVIVN----HRYLTSPSPIPKFDNPKMHMNAALQLFGAGRERRIHAIPPYTPVRSLDF
DDHPFEVQKWQH------ACALCGSK--------ESFLDEMIVDD-----AGTRMF-VCS
DSDYCHERRGDGEIEPQAALPHATRE-----G----ESA---------------------
-----------------------------
>391038.Bphy_3776
----------------------------------------MNAPDST-------------
--MQGAAHDSAVEGYNFAYLDEQTKRMIRRALLKAVAVPGYQVPFASREMPLPFGWGTGG
IQVTAAIIGRGDTLKVIDQGSDETTNAVNIRRFFAR-TTGVDTTRRTSEATIVQTRHRIP
ETPLTDKQILVYQVPMPEPLYRLEPRVAECKKLHALADYGLISVKLYEDIVHLGSIATTY
DYPVIVN----GRYLASPSPIPKYDNPKMHMNPALQLFGAGRERRIHAIPPYTPVKSLDF
DDHPFEVQRWDH------ACALCGST--------ESFLDEMIVDD-----AGKRMF-VCS
DSDFCRERRQAHGIDNIEGDGA--------------------------------------
-----------------------------
>OM-RGC.v1.006687988
----------------------------------------MNAPDT--------------
-SLTTASYDSAADGYNFAYLDEQTKRMLRRALLKAVAVPGYQVPFGSREMPLPYGWGTGG
IQVTAAIIGKNDTLKVIDQGSDETTNAVNIRRFFAR-TTGVATTRRTTEATIVQTRHRIP
EAPLTDRQILVYQVPMPEPLYRLEPRVAECKKLHALADYGLISVKLYEDIVHHGSIATTY
DYPVMVN----HRYLSSPSPIPKFDNPKMHMNPALQLFGAGRERRIYAIPPYTAVRSLDF
DDHPFEVQKWQH------ACALCGST--------ESFLDEMIVDD-----AGKRMF-VCS
DSDYCHERRGDQDLELPSYEARKGET-----V----------------------------
-----------------------------
>266265.Bxe_B2182
----------------------------------------MNAPDTSL------A---GA
STASTASYDSAADGYNFAYLDEQTKRMLRRALLKAVAVPGYQVPFASREMPLPFGWGTGG
IQVTAAIIGRKDTLKVIDQGSDETTNAVNIRRFFAR-TTGVATTRRTVDATIIQTRHRIP
ETPLTERQILVYQVPMPEPLFRLEPRVAECRKLHALADYGLISVKLYEDIVHHGSIATTY
DYPVIVN----HRYLASPSPIPKFDNPKMHMNPALQLFGAGRERRIHAIPPYTPVRSLDF
DDHPFEVQKWHH------ACALCGST--------ESFLDEMIVDD-----AGKRMF-VCS
DSDYCHERRGDADFDPPSRDAGKGEP-----A----------------------------
-----------------------------
>398527.Bphyt_5943
----------------------------------------MNAPETSF------------
ATAPTASYDSAADGYNFAYLDEQTKRMLRRALLKAVAVPGYQVPFASREMPLPFGWGTGG
IQVTAAIIGKQDTLKVIDQGSDETTNAVNIRRFFAR-TTGVPTTRRTVDATIIQTRHRIP
EAPLTEKQILVYQVPMPEPLFRLEPRVAECKKLHALADYGLISVKLYEDIVHHGSIATTY
DYPVIVN----HRYLASPSPIPKFDNPKMHMNPALQLFGAGRERRIHAIPPYTPVRSLDF
DDHPFEVQKWQH------ACALCGST--------ESFLDEMIVDD-----AGKRMF-VCS
DSDYCHERRGDVDLDLPSREARKGEP-----A----------------------------
-----------------------------
>338969.Rfer_0142
------------------------------------------------------------
---------MMDQHYNFAFLDERTKKHIRRALLKAVAVPGYQVPFGSREMPFAYGWGTGG
VQITASIIGSSDVLKVIDQGSDDTTNAVNIRRFFAR-TTGVTTTEKTREATLIQTRHRIP
EAPLTESQTLVYQVPMPEPLSKLEPRRRETIKMHALSEYGLMHVRLYEDIAQLGAISHAY
DYPVMVN----ERYLMSPSPIPKFDNPKMHMNPALQLFGAGREKRLYAIPPYTPVRSLDF
EDHPFEVQRWDH------ACALCGAS--------ESYLDEMIVDD-----AGSRLF-VCS
DSDYCEERRDAGQVGTQQAVTLHDAL-----AT--PSEAVTPSEQEAA------------
-----------------------------
>365046.Rta_22450
------------------------------------------------------------
----------MDSHYNFAFLDERTKKMIRRAMLKAVAVPGCQVPFGSREMPFAYGWGTGG
IQVTASLIGRQDVLKVIDQGADDTTNAVNIRRFFER-TTGVATTERTMQATVIQTRHRIP
EAPLTERQVLVYQVPMPEPLFRLEPRRTEAVRMHALAEYGLMNVKLYEDIAQLGAISRTY
DYPVVVG----GRYLASPSPIPKFDNPKMHMSPALQLFGAGREKRIYAIPPYTEVRSLDF
EDHPFEVQRWEH------ACALCGSR--------ESFLDEMIVDD-----AGRRLF-VCS
DSDFCGGRRAAGHAGAQEAVLPRERR-----ED--RQEQP--------------------
-----------------------------
>OM-RGC.v1.007653229
------------------------------------------------------------
----------VDGTYNFAYLDEPTKRMIRRTLLKAIAVPGYQVPFGGREMPLPYGWGTGG
IQVTAAVIGPSDTLKVIDQGADDTTNAVSIRRFFSR-VCGVETTEETQAATLIQTRHRIP
EDELRGDQIIVYQVPQPEPMRRLEPRETETRKLHAYAEYGLMHVKLYEDIARYGEITLSY
DYPVLTH----GRYVTAPSPTPKFDNPKMHNMPALQLFGAGREKRIYAIPPYTDVVSLDF
EDHPFEVQSWDS------QCALCGAT--------GVFFDEVVLDD-----AGASMF-VCS
DSYFCERRRRAGHVGPAGEPTWEDT-----------------------------------
-----------------------------
>535289.Dtpsy_2921
----------------------------------------MNAP------------IDTS
LLGAPDAAAQAAAEVNFAYLDERTKRMIRRAILKAVAVPGYQVPFGSREMPLPYGWGTGG
IQVTAAVIGPQDMLKVIDQGSDDTVNAVNIRRFFQR-TTGVPVTTRTVQASIIQTRHRIP
ETPLREGQVIVYQVPVPEPLQRLEPRETETRTLHALAEYGLMHVKLYEDIARFGHIATTY
DYPVMVN----GRYLMAPSPIPKFDNPKMHMNPALQLFGAGREKRIYAVPPYTAVESLSF
EDHPFEVQKWDA------ACALCGST--------DSFLDEVITDD-----QGARMH-VCS
DSDYCQERQAHEMQPAGQGERP--------------------------------------
-----------------------------
>391735.Veis_2960
----------------------------------------MNTLPLAT------DAQPDA
RLDAQPDAPSVDGGFNFAYLDERSKRMIRRAILKAVAIPGYQVPFGSREMPLPYGWGTGG
IQVTAAIIGPQDCLKVIDQGSDDTVNAVNIRRFFER-TTAVATTTRTRMATLIQTRHRIP
ETPLTEGQVIVYQVPVPEPMQRLEPRESETRTLHGLAEYGLMHVKLYEDIARYGHIATTY
DYPVLVN----QRYVMSPSPIPKFDNPKMHMNPALQLFGAGREKRIYAVPPYTAVQSLGF
EDHPFEVQRQNA------ACALCGAT--------DSFLDEVITDD-----QGTRMH-ACS
DSDYCQERRERQERQERQERQTDREG-----RP--TAAA-----TEERA-----------
-----------------------------
>543728.Vapar_6095
------------------------------------------------------------
--------MTTTTEYNFAYLDERTKRMIRRAILKAVAIPGYQVPFGSREMPLPYGWGTGG
IQVTAAVIGPRDVLKVIDQGSDDTVNAVNIRRFFER-TTGVDTTTRTADATLIQTRHRIP
EAGLAEGQVLVYQVPVPEPMQRLEPRETTTRTLHALAEYGLMHVKLYEDIARYGHIATTY
DYPVLVN----GRYVMSPSPIPKFDNPKMHMNPALQLFGAGREKRIYAVPPYTPVESLSF
EDHPFEIQRWDT------PCALCGAT--------DSFLDEVITDD-----RGARMH-VCS
DSDYCQSRQQADAATSSDPVTDSAAS-----VD--GALA---------------------
-----------------------------
